# Supplementary material for: New Compound Sets Identified from High Throughput Phenotypic Screening Against Three Kinetoplastid Parasites: An Open Resource
Source: Sci Rep. 2015 Mar 5;5:8771. doi: 10.1038/srep08771 (PMC4350103; doi:10.1038/srep08771)
Supplement: Supplementary Information — Supplementary Table 2 [file srep08771-s2.xlsx]

## Sheet: Chagas BOX
		Anti - Trypanosoma cruzi activity								Anti - Leishmania donovani activity								anti - Trypanosoma brucei activity				HepG2 toxicity		NIH 3T3 toxicity		CYP51 activity			Phisico-chemical properties
ChEMBL_CMPD_NUMBER	BOX	modifier (1)	pIC50 T. cruzi β-GAL	modifier (2)	pIC50 T. cruzi imag INF CELL	modifier (3)	pIC50 T. cruzi imag AM CELL	modifier (4)	pIC50 T. cruzi imag CELL	modifier (5)	pIC50 L. donovani FLINT	modifier (6)	pIC50 L. donovani Imag INF MAC	modifier (7)	pIC50 L. donovani Imag AM MAC	modifier (8)	pIC50 L. donovani Imag MAC	modifier (9)	pIC50 T. brucei FLINT	modifier (10)	pIC50 T. brucei LUM	modifier (11)	pIC50 HepG2	modifier (13)	pIC50 3T3	modifier (12)	pIC50 CYP51	IFI	MW	MF	SMILES	Parent SMILES	aring parent	clogp parent	hba parent	hbd parent	heavy parent	tpsa parent
TCMDC-125222	Chagas	=	8.2	=	8.1	=	8.3	=	4.5	=	5.6	=	5.1	=	5.7	=	4.9	=	5	=	4.6	=	4.3	=	4.8	=	7.3	4.26	330.861	C19H23ClN2O	CC1(C)CCC(CC1(O)Cn1ccnc1)=Cc1ccc(Cl)cc1	CC1(C)CCC(CC1(O)Cn1ccnc1)=Cc1ccc(Cl)cc1	2	4.562	2	1	23	38.05
TCMDC-143613	Chagas	=	6.6	=	7.8	=	7.9	<	4.3	<	4.3	<	4.3	<	4.3	<	4.3	=	4.8	<	4.4	<	4	<	4.3	=	7.7	0.86	419.528	C25H29N3O3	O=C1CN(C2CCCc3c(OCc4ccncc4)cccc23)C(=O)N1C1CCCCC1	O=C1CN(C2CCCc3c(OCc4ccncc4)cccc23)C(=O)N1C1CCCCC1	2	3.803	3	0	31	62.74
TCMDC-143434	Chagas	=	7.7	=	7.7	=	7.8	=	4.4	=	4.9	=	4.7	=	5	=	4.6	=	4.7	=	4.5	=	4.3	=	4.5	=	7.2	4.17	453.976	C24H28ClN5O2	COc1cccc(CCNC(=O)C(N2CCN(CC2)c2ccc(Cl)cc2)c2cn[nH]c2)c1	COc1cccc(CCNC(=O)C(N2CCN(CC2)c2ccc(Cl)cc2)c2cn[nH]c2)c1	3	3.996	2	2	32	73.49
TCMDC-143637	Chagas	=	7.4	=	7.7	=	7.7	<	4.3	<	4.3	=	4.7	=	4.9	<	4.3	=	4.6	=	4.6	<	4	=	5	=	7.5	2.06	426.907	C22H23ClN4O3	CNc1cc(Cn2c(C(=O)c3cc(C)cc(Cl)c3)c(C(C)C)c(=O)[nH]c2=O)ccn1	CNc1cc(Cn2c(C(=O)c3cc(C)cc(Cl)c3)c(C(C)C)c(=O)[nH]c2=O)ccn1	3	4.154	3	2	30	96.85
TCMDC-143187	Chagas	=	7.7	=	7.7	=	7.7	<	4.3	=	6.9	<	4.3	<	4.3	=	4.9	=	5.5	<	4.4	=	4.1	=	4.5	=	6.9	3.09	484.937	C26H21ClN6O2	CC1=C(C(c2ccncc2)n2ncc(C(=O)Nc3ccccc3)c2N1)C(=O)Nc1ccc(Cl)cc1	CC1=C(C(c2ccncc2)n2ncc(C(=O)Nc3ccccc3)c2N1)C(=O)Nc1ccc(Cl)cc1	4	4.522	4	3	35	100.94
TCMDC-143553	Chagas	=	7.4	=	7.4	=	7.5	<	4.3	=	4.6	<	4.3	<	4.3	<	4.3	=	4.9	=	4.7	<	4	=	4.8	=	7.2	2.56	387.507	C23H21N3OS	Cc1ccc2nc(sc2c1)N(Cc1cccnc1)C(=O)CCc1ccccc1	Cc1ccc2nc(sc2c1)N(Cc1cccnc1)C(=O)CCc1ccccc1	4	3.912	3	0	28	46.09
TCMDC-143197	Chagas	=	6.65	=	7	=	7.4	=	4.6	=	6.3	=	6.1	=	6.6	<	4.3	=	4.5	<	4.4	<	4	=	4.8	=	4.9	1.68	461.519	C20H19N3O6S2	O=S(=O)(N1CCOCC1)c1cccc(CSc2nnc(o2)-c2ccc3OCOc3c2)c1	O=S(=O)(N1CCOCC1)c1cccc(CSc2nnc(o2)-c2ccc3OCOc3c2)c1	3	2.322	5	0	31	103.99
TCMDC-143440	Chagas	=	7.7	=	7.3	=	7.4	<	4.3	=	4.5	<	4.3	=	5.9	=	4.7	=	4.6			<	4	=	4.5	=	7.1	2.63	350.445	C19H18N4OS	C(N(Cc1c[nH]nc1-c1cccs1)Cc1cccnc1)c1ccco1	C(N(Cc1c[nH]nc1-c1cccs1)Cc1cccnc1)c1ccco1	4	2.901	2	1	25	57.95
TCMDC-143324	Chagas	=	7.5	=	7.3	=	7.4	<	4.3	=	6	<	4.3	=	6.1	<	4.3	<	4.4	<	4.4	<	4	<	4.3	=	6.7	0.79	383.859	C19H14ClN3O2S	Clc1ccc(s1)C(=O)NC1C(N(C1=O)c1ccccc1)c1cccnc1	Clc1ccc(s1)C(=O)NC1C(N(C1=O)c1ccccc1)c1cccnc1	3	3.571	3	1	26	62.3
TCMDC-143309	Chagas	=	7.3	=	7.4	=	7.4	<	4.3	<	4.3	<	4.3	=	4.5	=	4.4	<	4.4	<	4.4	<	4	=	4.5	=	6.9	2.41	364.481	C23H28N2O2	COc1ccccc1C=CCN1C[C@@H]2CCC[C@H](C1)C2(O)c1cccnc1	COc1ccccc1C=CCN1C[C@@H]2CCC[C@H](C1)C2(O)c1cccnc1	2	3.748	2	1	27	45.59
TCMDC-143152	Chagas	=	6.7	=	7	=	7.4	<	4.3	<	4.3	<	4.3	=	4.8	=	4.8	=	4.8	=	4.6	=	4.1	=	4.4	<	4	1.12	311.129	C12H8Cl2N4O2	Cc1c(C#N)c(nn1Cc1cccc(Cl)c1Cl)N(=O)=O	Cc1c(C#N)c(nn1Cc1cccc(Cl)c1Cl)N(=O)=O	2	3.046	3	0	20	87.43
TCMDC-143593	Chagas	=	7	=	7.2	=	7.3	<	4.3	=	6.8	<	4.3	=	5.1	=	4.4	=	4.5	<	4.4	<	4	=	4.7	=	7.2	1.76	387.474	C24H25N3O2	COc1cccc(c1)C(=O)[C@H]1C[C@@H]1CN(Cc1cccnc1)Cc1cccnc1	COc1cccc(c1)C(=O)[C@H]1C[C@@H]1CN(Cc1cccnc1)Cc1cccnc1	3	3.005	3	0	29	55.32
TCMDC-143541	Chagas	=	6.7	=	6.5	=	7.3	=	4.3	=	4.6	=	4.4	=	4.5	=	4.6	=	6.1	=	5.4	=	4.5	=	4.7	=	5.1	2.08	241.045	C8H5BrN2O2	Cc1cc(C#N)c(cc1Br)N(=O)=O	Cc1cc(C#N)c(cc1Br)N(=O)=O	1	2.38	2	0	13	69.61
TCMDC-143492	Chagas	=	7.25	=	7.1	=	7.2	<	4.3	=	5.1	<	4.3	=	6.2	<	4.3	<	4.4	=	4.5	<	4	=	4.7	=	7.1	1.64	322.373	C17H18N6O	O=C(N1CCCC(C1)n1ccnc1)c1cnn(n1)-c1ccccc1	O=C(N1CCCC(C1)n1ccnc1)c1cnn(n1)-c1ccccc1	3	1.606	4	0	24	68.84
TCMDC-143500	Chagas	=	7.6	=	7.2	=	7.2	<	4.3	=	6.4	<	4.3	<	4.3	<	4.3	<	4.4	<	4.4	<	4	<	4.3	=	7	1.56	326.423	C17H18N4OS	Cc1cc2cncn2c(n1)C1CCCCN1C(=O)c1cccs1	Cc1cc2cncn2c(n1)C1CCCCN1C(=O)c1cccs1	3	2.409	3	0	23	50.5
TCMDC-143298	Chagas	=	7.1	=	6.7	=	7.2	=	4.6	=	5.4	=	4.8	=	4.9	<	4.3	=	4.9	=	5.3	<	4	=	4.4	<	4	2.02	343.359	C16H18FN7O	COc1ccc(cc1F)C(C)N(C)c1ncc2c(N)nc(N)nc2n1	COc1ccc(cc1F)C(C)N(C)c1ncc2c(N)nc(N)nc2n1	3	2.253	4	2	25	116.07
TCMDC-143329	Chagas	=	6.7	=	7.1	=	7.2	=	4.6	=	5.9	<	4.3	<	4.3	<	4.3	=	4.8	=	4.7	<	4	=	4.6	=	7.2	1.99	434.929	C24H23ClN4O2	Clc1cccc(NC(=O)C(=O)NCC(N2CCc3ccccc3C2)c2cccnc2)c1	Clc1cccc(NC(=O)C(=O)NCC(N2CCc3ccccc3C2)c2cccnc2)c1	3	3.24	3	2	31	74.33
TCMDC-143599	Chagas	=	6.9	=	7	=	7.1	<	4.3	=	5.1	<	4.3	=	5	<	4.3	=	4.7	<	4.4	<	4	<	4.3	=	7.3	0.93	311.408	C17H17N3OS	CCCC(=O)N(Cc1ccccn1)c1nc2ccccc2s1	CCCC(=O)N(Cc1ccccn1)c1nc2ccccc2s1	3	2.374	3	0	22	46.09
TCMDC-143606	Chagas	=	6.45	=	6.5	=	7.1	=	4.9	=	5.7	=	4.4	=	4.4	<	4.3	=	4.7	=	4.6	=	4.7	=	4.5	<	4	1.85	231.297	C12H17N5	CCCc1nc2nc(N)nc(N)c2cc1CC	CCCc1nc2nc(N)nc(N)c2cc1CC	2	2.666	3	2	17	90.71
TCMDC-143535	Chagas	=	6.7	=	7	=	7.1	<	4.3	<	4.3	<	4.3	=	5.3	=	4.8	=	5.1	=	4.7	=	4	<	4.3	=	7.3	3.39	461.491	C22H21F2N3O4S	CC(CNS(=O)(=O)c1ccc(OC(F)F)cc1)c1ccc(NC(=O)c2ccncc2)cc1	CC(CNS(=O)(=O)c1ccc(OC(F)F)cc1)c1ccc(NC(=O)c2ccncc2)cc1	3	3.896	4	2	32	97.39
TCMDC-143163	Chagas	=	7.15	=	7	=	7.1	<	4.3	=	6.3	=	6.1	=	6.1	=	4.9	=	7.3	=	6.9	<	4	<	4.3	=	6	3.68	463.491	C19H17N3O7S2	COc1ccc(NS(=O)(=O)c2cc(NC(=O)c3ccc(s3)N(=O)=O)ccc2OC)cc1	COc1ccc(NS(=O)(=O)c2cc(NC(=O)c3ccc(s3)N(=O)=O)ccc2OC)cc1	3	2.713	4	1	31	139.55
TCMDC-143156	Chagas	=	6.8	=	6.9	=	7.1	<	4.3	<	4.3	<	4.3	<	4.3	<	4.3	=	5.8	=	5.5	<	4	<	4.3	<	4	2.15	403.197	C15H11BrN6O3	Brc1ccc(NC(=O)c2ccc(Cn3cnc(n3)N(=O)=O)cc2)nc1	Brc1ccc(NC(=O)c2ccc(Cn3cnc(n3)N(=O)=O)cc2)nc1	3	1.877	5	1	25	118.52
TCMDC-143222	Chagas	=	6.8	=	7	=	7.1	<	4.3	=	4.6	<	4.3	<	4.3	<	4.3	<	4.4	<	4.4	<	4	=	4.8	=	7.6	0.6	437.584	C25H28FN3OS	Fc1ccc(CC(=O)N(Cc2cccnc2)C2CCN(CCc3cccs3)CC2)cc1	Fc1ccc(CC(=O)N(Cc2cccnc2)C2CCN(CCc3cccs3)CC2)cc1	3	2.931	2	0	31	36.44
TCMDC-143336	Chagas	=	7	=	7	=	7.1	<	4.3	=	4.7	<	4.3	<	4.3	=	4.8	<	4.4	<	4.4	<	4	<	4.3	=	7	0.65	352.44	C20H24N4O2	CC(C)(C)C(Cn1ccnc1)NC(=O)c1ccc2nc(oc2c1)C1CC1	CC(C)(C)C(Cn1ccnc1)NC(=O)c1ccc2nc(oc2c1)C1CC1	3	3.001	3	1	26	72.95
TCMDC-143300	Chagas	=	6.9	=	7.1	=	7.1	<	4.3	=	5.6	<	4.3	<	4.3	<	4.3	=	5.2	=	4.7	<	4	=	4.8	=	7.1	1.21	692.568	C26H26F2N4O2. 2(C2HF3O2)	OC(=O)C(F)(F)F.OC(=O)C(F)(F)F.Fc1ccc(CC(=O)N2CCCN(CC2)c2ccccc2C(=O)NCc2ccncc2)cc1F	Fc1ccc(CC(=O)N2CCCN(CC2)c2ccccc2C(=O)NCc2ccncc2)cc1F	3	2.716	3	1	34	65.54
TCMDC-143302	Chagas	=	6.9	=	6.8	=	7	<	4.3	=	4.5	=	4.3	=	4.7	=	4.8	=	4.8	<	4.4	=	4.2	=	4.8	=	7.6	3.94	516.553	C20H22N2O3S2. C2HF3O2	OC(=O)C(F)(F)F.CS(=O)(=O)N[C@H]1CC[C@H](CC1)Oc1cc2cnccc2cc1-c1ccsc1	CS(=O)(=O)N[C@H]1CC[C@H](CC1)Oc1cc2cnccc2cc1-c1ccsc1	3	2.936	3	1	27	68.29
TCMDC-143414	Chagas	=	6.6	=	6.8	=	7	<	4.3	<	4.3	<	4.3	=	7.7	<	4.3	=	4.8	<	4.4	<	4	<	4.3	<	4	3.61	602.036	C23H26ClN5O3S. C2HF3O2	OC(=O)C(F)(F)F.COc1cc(ccc1Cl)-c1nc(sc1-c1ccnc(NC2CCOCC2)n1)N1CCOCC1	COc1cc(ccc1Cl)-c1nc(sc1-c1ccnc(NC2CCOCC2)n1)N1CCOCC1	3	3.028	5	1	33	81.63
TCMDC-143430	Chagas	=	7.15	=	7	=	7	<	4.3	=	5.5	<	4.3	<	4.3	<	4.3	=	4.6	<	4.4	<	4	=	4.3	=	7.4	0.99	342.423	C17H18N4O2S	COc1ccc(C)cc1-c1csc(NC(=O)C(C)n2ccnc2)n1	COc1ccc(C)cc1-c1csc(NC(=O)C(C)n2ccnc2)n1	3	2.36	3	1	24	69.04
TCMDC-143602	Chagas	=	6.85	=	6.9	=	7	<	4.3	=	5.1	<	4.3	=	5	<	4.3	=	4.6	<	4.4	<	4	<	4.3	=	7.5	0.98	306.817	C15H15ClN2OS	Clc1ccc(Sc2cnccc2N2CCOCC2)cc1	Clc1ccc(Sc2cnccc2N2CCOCC2)cc1	2	3.901	1	0	20	25.36
TCMDC-143437	Chagas	=	6.9	=	6.9	=	7	<	4.3	=	4.9	<	4.3	=	4.3	<	4.3	=	4.7	=	4.4	<	4	=	4.3	=	7.2	0.98	353.446	C19H19N3O2S	COc1ccc2nc(sc2c1)N(Cc1cccnc1)C(=O)C1CCC1	COc1ccc2nc(sc2c1)N(Cc1cccnc1)C(=O)C1CCC1	3	2.527	3	0	25	55.32
TCMDC-143315	Chagas	=	6.5	=	6.7	=	7	<	4.3	=	5.9	=	5.4	=	5.5	<	4.3	<	4.4	<	4.4	<	4	<	4.3	=	4.3	3.21	302.404	C14H18N6S	CCCCn1nnnc1CSc1nc(C)cc(C)c1C#N	CCCCn1nnnc1CSc1nc(C)cc(C)c1C#N	2	3.07	5	0	21	80.28
TCMDC-143221	Chagas	=	6.4	=	7	=	7	<	4.3	<	4.3	<	4.3	=	4.5	=	4.8	=	4.9	=	4.8	=	4.3	=	4.7	=	7.2	3.53	588.468	C21H20N4O2. 2(C2HF3O2)	OC(=O)C(F)(F)F.OC(=O)C(F)(F)F.Cn1nccc1-c1cc(OC(CN)c2ccccc2)cnc1-c1ccco1	Cn1nccc1-c1cc(OC(CN)c2ccccc2)cnc1-c1ccco1	4	2.949	2	1	27	79.1
TCMDC-143164	Chagas	=	6.9	=	6.9	=	7	=	5.3	=	6.4	=	6	=	6.1	=	4.9	=	7.6	=	6.8	=	4.3	=	5.2	=	5.2	5.24	388.421	C16H12N4O4S2	CC(=O)Nc1ccc(cc1)-c1csc(NC(=O)c2ccc(s2)N(=O)=O)n1	CC(=O)Nc1ccc(cc1)-c1csc(NC(=O)c2ccc(s2)N(=O)=O)n1	3	2.73	4	2	26	116.91
TCMDC-143301	Chagas	=	6.4	=	6.7	=	6.9	=	4.5	=	4.8	=	4.7	=	4.9	=	4.5	=	6.2	=	5.7	=	4.4	=	4.7	=	4.5	2.45	545.539	C26H26FN3O2. C2HF3O2	OC(=O)C(F)(F)F.Fc1ccc2ccc(=O)n3C[C@@H](CN4CCC(CC4)NCc4cc5ccccc5o4)c1c23	Fc1ccc2ccc(=O)n3C[C@@H](CN4CCC(CC4)NCc4cc5ccccc5o4)c1c23	4	3.522	1	1	32	50.41
TCMDC-143411	Chagas	=	7	=	6.8	=	6.9	<	4.3	=	5.6	<	4.3	=	4.7	<	4.3	=	4.9	<	4.4	<	4	=	4.5	=	6.9	1.18	459.382	C22H24Cl2N6O	Clc1ccc(cc1Cl)N1CCN(CC1)C(C(=O)NCCc1ccccn1)c1cn[nH]c1	Clc1ccc(cc1Cl)N1CCN(CC1)C(C(=O)NCCc1ccccn1)c1cn[nH]c1	3	3.232	3	2	31	77.15
TCMDC-143319	Chagas	=	6.6	=	7	=	6.9	<	4.3	=	4.5	<	4.3	<	4.3	=	4.5	<	4.4	<	4.4	<	4	<	4.3	=	5.4	0.7	396.425	C21H21FN4O3	CCOc1cnn(C)c(=O)c1Nc1ccc(cc1)C(=O)NCc1ccc(F)cc1	CCOc1cnn(C)c(=O)c1Nc1ccc(cc1)C(=O)NCc1ccc(F)cc1	3	2.955	3	2	29	85.25
TCMDC-143151	Chagas	=	6.6	=	6.6	=	6.9	<	4.3	<	4.3	<	4.3	=	4.4	=	4.4	=	4.7	<	4.4	<	4	=	4.3	=	4.7	2.33	315.112	C11H8Cl2N4O3	Clc1ccc(Oc2nc(nn2CC=C)N(=O)=O)c(Cl)c1	Clc1ccc(Oc2nc(nn2CC=C)N(=O)=O)c(Cl)c1	2	3.059	4	0	20	85.76
TCMDC-143159	Chagas	=	6.6	=	6.9	=	6.9	=	4.5	=	4.3	=	4.5	=	5	=	4.8	=	4.6	=	4.8	=	4.4	=	4.4	=	7.2	2.11	339.828	C19H18ClN3O	Clc1ccc2[nH]c(cc2c1)C(=O)N1CCCCC1c1cccnc1	Clc1ccc2[nH]c(cc2c1)C(=O)N1CCCCC1c1cccnc1	3	3.668	2	1	24	48.99
TCMDC-143610	Chagas	=	6.75	=	6.6	=	6.9	<	4.3	=	4.9	=	4.6	=	4.8	<	4.3	=	4.6	<	4.4	<	4	<	4.3	<	4	1.15	304.775	C15H16N4O. ClH	Cl.COc1ccccc1-c1c(C)[nH]c2nc(N)nc(C)c12	COc1ccccc1-c1c(C)[nH]c2nc(N)nc(C)c12	3	2.343	2	2	20	76.82
TCMDC-143126	Chagas	=	6.6	=	6.5	=	6.9	<	4.3	<	4.3	<	4.3	<	4.3	<	4.3	=	4.7	<	4.4	<	4	<	4.3	<	4	0.49	324.298	C16H12N4O4	Cn1nc(nc1Oc1ccc(cc1)C(=O)c1ccccc1)N(=O)=O	Cn1nc(nc1Oc1ccc(cc1)C(=O)c1ccccc1)N(=O)=O	3	2.09	5	0	24	102.83
TCMDC-143191	Chagas	=	7	=	6.9	=	6.9	<	4.3	=	4.5	<	4.3	=	4.4	=	4.4	=	4.4	<	4.4	=	4.3	=	4.7	=	7	2.73	375.431	C22H21N3O3	Cc1ccc2OCc3c(noc3-c2c1)C(=O)N1CCCCC1c1cccnc1	Cc1ccc2OCc3c(noc3-c2c1)C(=O)N1CCCCC1c1cccnc1	3	3.35	3	0	28	68.46
TCMDC-143542	Chagas	=	6.8	=	6.9	=	6.9	<	4.3	<	4.3	<	4.3	<	4.3	<	4.3	<	4.4	<	4.4	<	4	<	4.3	=	7.4	0.41	446.569	C21H23FN4O2S2	Fc1ccc(cc1)N1CCN(CC1)C(CNS(=O)(=O)c1cccs1)c1cccnc1	Fc1ccc(cc1)N1CCN(CC1)C(CNS(=O)(=O)c1cccs1)c1cccnc1	3	3.477	3	1	30	65.54
TCMDC-143346	Chagas	=	6.5	=	6.9	=	6.9	<	4.3	<	4.3	<	4.3	<	4.3	<	4.3	=	4.5	<	4.4	<	4	=	5.2	=	7	1.96	412.542	C25H28N6	C(Cc1ccccc1)NCc1cncc2nc(-c3cnccn3)n(C3CCCCC3)c12	C(Cc1ccccc1)NCc1cncc2nc(-c3cnccn3)n(C3CCCCC3)c12	4	3.888	4	1	31	68.52
TCMDC-143608	Chagas	=	6.5	=	6.2	=	6.9	=	4.8	=	5.1	=	5	=	5.1	<	4.3	=	8.1	=	8.3	=	4.6	=	4.7	<	4	7.07	274.665	C13H7ClN2O3	Clc1cccc(Oc2cccc(c2C#N)N(=O)=O)c1	Clc1cccc(Oc2cccc(c2C#N)N(=O)=O)c1	2	3.829	3	0	19	78.84
TCMDC-143114	Chagas	=	7.15	=	6.6	=	6.8	<	4.3	=	5.3	<	4.3	<	4.3	<	4.3	<	4.4	<	4.4	<	4	<	4.3	=	6.8	1.41	325.213	C14H10Cl2N2OS	Clc1ccc(N2C(SCC2=O)c2cccnc2)c(Cl)c1	Clc1ccc(N2C(SCC2=O)c2cccnc2)c(Cl)c1	2	3.112	2	0	20	33.2
TCMDC-143207	Chagas	=	6.7	=	6.7	=	6.8	<	4.3	<	4.3	<	4.3	=	4.5	<	4.3	<	4.4	<	4.4	<	4	=	4.6	<	4	0.56	260.36	C14H16N2OS	CC(=O)Nc1nc(c(C)s1)-c1cc(C)ccc1C	CC(=O)Nc1nc(c(C)s1)-c1cc(C)ccc1C	2	3.392	2	1	18	41.99
TCMDC-143235	Chagas	=	6.4	=	6.7	=	6.8	<	4.3	=	5.3	<	4.3	=	5.3	<	4.3	=	4.5	<	4.4	=	4.1	=	4.6	=	7.2	1.19	351.279	C18H20Cl2N2O	Clc1ccc(OCCN2CCCCC2c2cccnc2)c(Cl)c1	Clc1ccc(OCCN2CCCCC2c2cccnc2)c(Cl)c1	2	4.84	1	0	23	25.36
TCMDC-143463	Chagas	=	6.9	=	6.6	=	6.8	<	4.3	<	4.3	<	4.3	<	4.3	<	4.3	=	4.5	<	4.4	<	4	=	4.7	<	4	8.93	469.361	C14H12F3N5OS. C2HF3O2	OC(=O)C(F)(F)F.CNc1c(C(N)=O)c(nn1CC(F)(F)F)-c1ccc2scnc2c1	CNc1c(C(N)=O)c(nn1CC(F)(F)F)-c1ccc2scnc2c1	3	1.113	3	2	24	85.83
TCMDC-143465	Chagas	=	7.1	=	6.8	=	6.8	<	4.3	<	4.3	<	4.3	<	4.3	<	4.3	<	4.4	<	4.4	<	4	<	4.3	=	7	1.06	346.436	C21H22N4O	CNc1cncc(n1)C1CCCN1C(=O)Cc1ccc2ccccc2c1	CNc1cncc(n1)C1CCCN1C(=O)Cc1ccc2ccccc2c1	3	2.779	3	1	26	58.12
TCMDC-143562	Chagas	=	6.85	=	6.8	=	6.8	<	4.3	=	5.3	<	4.3	=	4.7	=	4.7	=	4.5	=	4.4	<	4	=	4.7	=	7.2	2.85	316.357	C19H16N4O	C(Cc1c[nH]c2ccccc12)Oc1nccnc1-c1ccncc1	C(Cc1c[nH]c2ccccc12)Oc1nccnc1-c1ccncc1	4	2.872	3	1	24	63.69
TCMDC-143209	Chagas	=	6.1	=	6.7	=	6.8	<	4.3	<	4.3	<	4.3	<	4.3	<	4.3	=	5	=	5	<	4	<	4.3	<	4	2.19	395.375	C20H17N3O6	Oc1nc(C=Cc2cccc(OCCOc3ccccc3)c2)[nH]c(=O)c1N(=O)=O	Oc1nc(C=Cc2cccc(OCCOc3ccccc3)c2)[nH]c(=O)c1N(=O)=O	3	3.369	4	2	29	130.26
TCMDC-143527	Chagas	=	6.6	=	5.8	=	6.8	=	5.7	=	5.5	<	4.3	<	4.3	<	4.3	=	6.7	=	6.3	<	4	<	4.3	=	5.2	1.53	501.384	C23H25BrN4O4	COc1ccc2nccc([C@H](O)CN3CC[C@H](NC(=O)c4ccc(Br)cc4)[C@@H](O)C3)c2n1	COc1ccc2nccc([C@H](O)CN3CC[C@H](NC(=O)c4ccc(Br)cc4)[C@@H](O)C3)c2n1	3	2.595	5	3	32	107.81
TCMDC-143507	Chagas	=	6.8	=	6.9	=	6.8	=	4.5	=	4.4	=	4.5	=	4.8	=	4.7	=	6.1	=	5.8	=	4.3	=	5.1	=	4.2	1.19	518.965	C25H27FN4O5. ClH	Cl.COc1ccc2ncc(F)c(NC(=O)[C@@]3(O)CC[C@@H](CC3)NCc3ccc4OCCOc4c3)c2n1	COc1ccc2ncc(F)c(NC(=O)[C@@]3(O)CC[C@@H](CC3)NCc3ccc4OCCOc4c3)c2n1	3	3.065	4	3	35	114.83
TCMDC-139489	Chagas	=	6.1	=	6.5	=	6.8	=	4.6	=	4.5	=	4.7	=	4.9	=	4.7	=	8	=	7.7	=	4.2	=	4.6	=	4.8	6.49	582.7	C21H21ClIN3O2. 2(HCl)	Cl.Cl.Clc1cc(I)c2OCCC(NCCCNc3cc(=O)c4ccccc4[nH]3)c2c1	Clc1cc(I)c2OCCC(NCCCNc3cc(=O)c4ccccc4[nH]3)c2c1	3	3.819	1	3	28	66.15
TCMDC-143186	Chagas	=	6.7	=	6.3	=	6.8	<	4.3	<	4.3	<	4.3	<	4.3	<	4.3	=	5.3	<	4.4	<	4	<	4.3	=	4.3	0.55	309.708	C12H12ClN5O3	Clc1cccc(NC(=O)CCCn2cnc(n2)N(=O)=O)c1	Clc1cccc(NC(=O)CCCn2cnc(n2)N(=O)=O)c1	2	1.548	4	1	21	105.63
TCMDC-143484	Chagas	=	6.5	=	6.6	=	6.8	<	4.3	<	4.3	=	4.8	=	5	=	4.6	=	4.9	=	4.5	=	4.3	=	5	=	5.3	2	365.523	C23H31N3O	CC(C)(C)c1ccc(NC2(CCN(Cc3ccccc3)CC2)C(N)=O)cc1	CC(C)(C)c1ccc(NC2(CCN(Cc3ccccc3)CC2)C(N)=O)cc1	2	3.842	1	2	27	58.36
TCMDC-143405	Chagas	=	6.85	=	6.7	=	6.8	<	4.3	=	5.7	<	4.3	=	5.7	<	4.3	=	4.7	<	4.4	<	4	<	4.3	=	6.9	1	335.818	C14H14ClN5OS	CC(NC(=O)Nc1cccc(Cl)c1)c1sc2ncnn2c1C	CC(NC(=O)Nc1cccc(Cl)c1)c1sc2ncnn2c1C	3	2.762	3	2	22	71.32
TCMDC-143455	Chagas	=	6.1	=	6.7	=	6.8	=	5.1	=	4.7	=	5.1	=	5.1	=	5	=	5.1	=	5	=	4.6	=	4.9	=	6.9	3.12	379.351	C19H17F4N3O	Fc1ccc(O[C@H]2C[C@@H](C2)NCc2cccc3cn[nH]c23)cc1C(F)(F)F	Fc1ccc(O[C@H]2C[C@@H](C2)NCc2cccc3cn[nH]c23)cc1C(F)(F)F	3	4.769	1	2	27	49.94
TCMDC-143275	Chagas	=	6.85	=	6.7	=	6.7	<	4.3	=	4.4	<	4.3	=	4.6	<	4.3	=	4.4	<	4.4	<	4	<	4.3	=	8.1	0.65	294.375	C14H18N2O3S	COc1ccc(cc1S(=O)(=O)n1ccnc1)C(C)(C)C	COc1ccc(cc1S(=O)(=O)n1ccnc1)C(C)(C)C	2	3.339	3	0	20	61.19
TCMDC-143308	Chagas	=	6.3	=	6.7	=	6.7	=	4.5	=	6.4	=	4.9	=	5.1	<	4.3	=	5.3	=	5.4	=	4.7	=	5	=	7.3	4.08	342.404	C21H18N4O	Cc1ccc2ccc(C(Nc3ccccn3)c3cccnc3)c(O)c2n1	Cc1ccc2ccc(C(Nc3ccccn3)c3cccnc3)c(O)c2n1	4	2.799	3	2	26	70.93
TCMDC-143422	Chagas	=	6.7	=	6.7	=	6.7	<	4.3	=	4.9	<	4.3			<	4.3	=	4.5	<	4.4	<	4	=	4.9	=	7.2	2.54	411.393	C18H20FN3. C2HF3O2	OC(=O)C(F)(F)F.Fc1ccccc1N1C[C@H]2CCN(C[C@H]2C1)c1cccnc1	Fc1ccccc1N1C[C@H]2CCN(C[C@H]2C1)c1cccnc1	2	3.173	1	0	22	19.37
TCMDC-143476	Chagas	=	6.15	=	5.9	=	6.7	<	4.3	=	4.4	<	4.3	<	4.3	<	4.3	=	4.6	<	4.4	<	4	<	4.3	<	4	2.3	295.339	C16H17N5O	OCCCNc1nc(Nc2ccncc2)nc2ccccc12	OCCCNc1nc(Nc2ccncc2)nc2ccccc12	3	2.75	4	3	22	82.96
TCMDC-143614	Chagas	=	6.9	=	6.6	=	6.7	<	4.3	=	5.5	<	4.3	<	4.3	<	4.3	<	4.4	<	4.4	<	4	<	4.3	=	6.9	3.88	307.826	C16H22ClN3O	CC(C)(C)C(O)(CCc1ccc(Cl)cc1)Cn1cncn1	CC(C)(C)C(O)(CCc1ccc(Cl)cc1)Cn1cncn1	2	3.26	3	1	21	50.94
TCMDC-143620	Chagas	=	6.4	=	6.6	=	6.7	=	4.6	<	4.3	<	4.3	=	5.9	<	4.3	<	4.4	=	4.7	<	4	=	4.9	=	7.1	0.4	418.521	C23H22N4O2S	O=S(=O)(N1CCN(Cc2cccc(c2)-c2ccncc2)CC1)c1ccc(cc1)C#N	O=S(=O)(N1CCN(Cc2cccc(c2)-c2ccncc2)CC1)c1ccc(cc1)C#N	3	3.39	4	0	30	77.3
TCMDC-143105	Chagas	=	6.4	=	6.4	=	6.7	<	4.3	<	4.3	<	4.3	<	4.3	<	4.3	=	4.5	<	4.4	<	4	<	4.3	<	4	0.5	365.274	C15H10F3N5O3	COc1cccc(c1)-c1cc(nc(n1)-n1ccc(n1)N(=O)=O)C(F)(F)F	COc1cccc(c1)-c1cc(nc(n1)-n1ccc(n1)N(=O)=O)C(F)(F)F	3	2.972	4	0	26	98.65
TCMDC-143142	Chagas	=	6.3	=	6.7	=	6.7	<	4.3	=	5.4	<	4.3	=	5.4	<	4.3	=	4.6	<	4.4	<	4	<	4.3	=	7.1	0.52	458.534	C23H24F2N4O2S	Fc1ccc(cc1)S(=O)(=O)NCC(N1CCN(CC1)c1ccccc1F)c1cccnc1	Fc1ccc(cc1)S(=O)(=O)NCC(N1CCN(CC1)c1ccccc1F)c1cccnc1	3	4.008	3	1	32	65.54
TCMDC-143161	Chagas	=	6.6	=	6.6	=	6.7	<	4.3	=	5.2	<	4.3	=	4.6	=	4.8	<	4.4	<	4.4	<	4	<	4.3	=	7	0.54	450.477	C21H21F3N4O2S	FC(F)(F)c1ccccc1S(=O)(=O)N1CCN(Cc2ccc(cc2)-n2ccnc2)CC1	FC(F)(F)c1ccccc1S(=O)(=O)N1CCN(Cc2ccc(cc2)-n2ccnc2)CC1	3	3.887	3	0	31	58.44
TCMDC-143504	Chagas	=	6.8	=	6.6	=	6.7	<	4.3	<	4.3	<	4.3	<	4.3	<	4.3	<	4.4	<	4.4	<	4	=	4.5	=	7	3.64	349.401	C21H20FN3O	CN(Cc1ccc(cc1)C(N)=O)C(c1ccc(F)cc1)c1cccnc1	CN(Cc1ccc(cc1)C(N)=O)C(c1ccc(F)cc1)c1cccnc1	3	2.251	2	1	26	59.22
TCMDC-143379	Chagas	=	6.55	=	6.5	=	6.7	<	4.3	=	4.6	=	4.6	=	4.8	<	4.3	=	5.3			<	4	<	4.3	<	4	5.65	381.457	C21H24FN5O	CC(C)Nc1nccc(n1)-c1c(ncn1C1CCOCC1)-c1ccc(F)cc1	CC(C)Nc1nccc(n1)-c1c(ncn1C1CCOCC1)-c1ccc(F)cc1	3	2.869	4	1	28	64.86
TCMDC-143150	Chagas	=	6.2	=	6.3	=	6.7	<	4.3	<	4.3	<	4.3	<	4.3	<	4.3	=	5.1	=	4.8	<	4	=	4.7	<	4	2.59	409.822	C21H16ClN3O4	Cc1ccc(NC(=O)c2ccc(Cl)c(NC(=O)c3ccc(cc3)N(=O)=O)c2)cc1	Cc1ccc(NC(=O)c2ccc(Cl)c(NC(=O)c3ccc(cc3)N(=O)=O)c2)cc1	3	3.89	3	2	29	104.02
TCMDC-143190	Chagas	=	6.95	=	6.7	=	6.7	<	4.3	=	4.7	<	4.3	<	4.3	<	4.3	=	4.5	<	4.4	<	4	=	4.4	=	7.2	1.09	310.331	C18H15FN2O2	Fc1ccccc1-c1ccc(o1)C(=O)NCCc1cccnc1	Fc1ccccc1-c1ccc(o1)C(=O)NCCc1cccnc1	3	2.918	2	1	23	55.13
TCMDC-143387	Chagas	=	6.5	=	6.5	=	6.7	=	4.5	=	5.5	=	5.3	=	5.6	=	4.7	=	5.7	=	5.4	=	4.6	=	4.4	<	4	11.33	472.551	C24H26F2N4O2S	O[C@H]1CC[C@@H](CC1)Nc1nccc(n1)-c1sc(nc1-c1ccc(F)c(F)c1)C1CCOCC1	O[C@H]1CC[C@@H](CC1)Nc1nccc(n1)-c1sc(nc1-c1ccc(F)c(F)c1)C1CCOCC1	3	3.136	5	2	33	80.16
TCMDC-143529	Chagas	=	6.75	=	6.7	=	6.7	<	4.3	=	5.5	<	4.3	<	4.3	<	4.3	<	4.4	<	4.4	<	4	=	4.5	=	7.7	0.37	315.805	C17H18ClN3O	Clc1cccc(NC(=O)N2CCCCC2c2cccnc2)c1	Clc1cccc(NC(=O)N2CCCCC2c2cccnc2)c1	2	2.926	2	1	22	45.23
TCMDC-143506	Chagas	=	6.85	=	6.6	=	6.7	<	4.3	=	4.8	<	4.3	=	5	<	4.3	<	4.4	<	4.4	<	4	<	4.3	=	6.9	2.08	338.232	C16H17Cl2N3O	CC(Cn1ccnc1)NC(=O)C1CC1c1cccc(Cl)c1Cl	CC(Cn1ccnc1)NC(=O)C1CC1c1cccc(Cl)c1Cl	2	2.846	2	1	22	46.92
TCMDC-143464	Chagas	=	6.8	=	6.7	=	6.7	<	4.3	=	5.5	<	4.3	=	6.1	<	4.3	<	4.4	<	4.4	<	4	<	4.3	=	7.6	1.06	350.424	C20H22N4O2	CNc1cncc(n1)C1CCCN1C(=O)Cc1coc2cc(C)ccc12	CNc1cncc(n1)C1CCCN1C(=O)Cc1coc2cc(C)ccc12	3	2.664	3	1	26	71.26
TCMDC-143519	Chagas	=	6.2	=	6.4	=	6.7	<	4.3	<	4.3	<	4.3	<	4.3	<	4.3	=	4.9	<	4.4	<	4	<	4.3	<	4	0.4	421.243	C18H14Cl2N4O4	Clc1ccc(CCNC(=O)Cn2cnc3cc(ccc3c2=O)N(=O)=O)c(Cl)c1	Clc1ccc(CCNC(=O)Cn2cnc3cc(ccc3c2=O)N(=O)=O)c(Cl)c1	3	3.273	4	1	28	109.81
TCMDC-143415	Chagas	=	6.65	=	6.6	=	6.7	<	4.3	<	4.3	<	4.3	<	4.3	<	4.3	<	4.4	<	4.4	<	4	=	4.4	=	7.3	0.91	343.819	C17H18ClN5O	CN(C)c1ncc(cn1)-c1cncn1CCOc1ccc(Cl)cc1	CN(C)c1ncc(cn1)-c1cncn1CCOc1ccc(Cl)cc1	3	3.252	3	0	24	56.07
TCMDC-143332	Chagas	=	6.7	=	6.6	=	6.6	<	4.3	<	4.3	<	4.3	=	4.5	<	4.3	=	4.6	=	4.5	<	4	<	4.3	=	6.1	1.31	457.553	C23H27N3O5S	CCC1Oc2cc(c(C)cc2NC1=O)S(=O)(=O)N(C)CC(=O)N1CCc2ccccc2C1	CCC1Oc2cc(c(C)cc2NC1=O)S(=O)(=O)N(C)CC(=O)N1CCc2ccccc2C1	2	3.286	4	1	32	96.02
TCMDC-143385	Chagas	=	6.2	=	6.4	=	6.6	<	4.3	<	4.3	<	4.3	<	4.3	<	4.3	=	4.5	<	4.4	<	4	=	4.6	=	4.9	0.89	810.627	C24H25FN4O3S. 3(C2HF3O2)	OC(=O)C(F)(F)F.OC(=O)C(F)(F)F.OC(=O)C(F)(F)F.CS(=O)(=O)c1cccc(CNC(=O)c2cncc(c2)N2CCN(CC2)c2ccc(F)cc2)c1	CS(=O)(=O)c1cccc(CNC(=O)c2cncc(c2)N2CCN(CC2)c2ccc(F)cc2)c1	3	2.747	4	1	33	82.61
TCMDC-143432	Chagas	=	5.9	=	6.2	=	6.6	<	4.3	<	4.3	<	4.3	<	4.3	<	4.3	<	4.4	<	4.4	<	4	=	4.5	<	4	0.78	424.031	C23H37N3O2. HCl	Cl.CC(C)Oc1cccc(c1)N1CCC(CC1)C(=O)N1CCCN(CC1)C(C)C	CC(C)Oc1cccc(c1)N1CCC(CC1)C(=O)N1CCCN(CC1)C(C)C	1	2.648	1	0	28	36.02
TCMDC-143433	Chagas	=	6.4	=	6.6	=	6.6	<	4.3	=	4.8	<	4.3	=	5.6	=	5.3	<	4.4	<	4.4	<	4	=	5	=	7.1	4.55	429.501	C25H24FN5O	CCN(Cc1ccncc1)Cc1ccc(NC(=O)c2cc(n[nH]2)-c2ccc(F)cc2)cc1	CCN(Cc1ccncc1)Cc1ccc(NC(=O)c2cc(n[nH]2)-c2ccc(F)cc2)cc1	4	4.852	3	2	32	73.91
TCMDC-143604	Chagas	=	6.6	=	6.4	=	6.6	<	4.3	<	4.3	<	4.3	<	4.3	<	4.3	=	4.4	=	4.5	<	4	<	4.3	=	4.7	1	324.404	C18H16N2O2S	OCc1ccccc1Sc1ccc(cc1C#N)N1CCCC1=O	OCc1ccccc1Sc1ccc(cc1C#N)N1CCCC1=O	2	2.965	3	1	23	64.33
TCMDC-143626	Chagas	=	6.4	=	6.5	=	6.6	<	4.3	<	4.3	=	4.5	=	4.7	=	4.4	=	4.9	=	4.6	<	4	=	4.8	=	7.8	2.52	553.436	C21H21BrN4O3. CH4O3S	CS(O)(=O)=O.CC(C)c1c(C(=O)c2cc(C)cc(Br)c2)n(Cc2ccnc(N)c2)c(=O)[nH]c1=O	CC(C)c1c(C(=O)c2cc(C)cc(Br)c2)n(Cc2ccnc(N)c2)c(=O)[nH]c1=O	3	3.506	3	2	29	110.84
TCMDC-143461	Chagas	=	6.75	=	6.6	=	6.6	<	4.3	<	4.3	<	4.3	=	5	<	4.3	=	4.7	<	4.4	<	4	<	4.3	=	7.4	1.64	228.277	C11H8N4S	c1cc([nH]n1)-c1cnc(s1)-c1ccncc1	c1cc([nH]n1)-c1cnc(s1)-c1ccncc1	3	1.743	3	1	16	54.46
TCMDC-143559	Chagas	=	6.5	=	6.4	=	6.6	<	4.3	=	4.4	<	4.3	<	4.3	<	4.3	<	4.4	<	4.4	<	4	=	4.4	=	5.5	1.67	321.338	C18H15N3O3	OCc1ccccc1-c1cncc(Nc2cccc(c2)N(=O)=O)c1	OCc1ccccc1-c1cncc(Nc2cccc(c2)N(=O)=O)c1	3	3.465	3	2	24	90.97
TCMDC-143631	Chagas	=	6.7	=	6.6	=	6.6	<	4.3	<	4.3	<	4.3	=	4.7	=	4.4	=	4.5	<	4.4	<	4	<	4.3	=	7.8	1.69	222.249	C14H10N2O	Oc1nccc2ccc(cc12)-c1ccncc1	Oc1nccc2ccc(cc12)-c1ccncc1	3	2.497	3	1	17	46.01
TCMDC-143087	Chagas	=	6.3	=	6.1	=	6.6	<	4.3	=	5.9	=	4.5	=	4.8	<	4.3	<	4.4	<	4.4	<	4	<	4.3	<	4	1.36	296.375	C17H20N4O	CC(C)c1ccc(Cc2c(C)[nH]c3nc(C)nn3c2=O)cc1	CC(C)c1ccc(Cc2c(C)[nH]c3nc(C)nn3c2=O)cc1	3	2.122	3	1	22	63.05
TCMDC-143601	Chagas	=	6.3	=	6	=	6.6	=	4.5	<	4.3	=	4.7	=	5.1	=	4.4	=	5.2	<	4.9	=	4.3	=	5.1	=	4.3	2.35	393.787	C17H15N3O2. HClO4	O[Cl](=O)(=O)=O.O=N(=O)c1ccc(cc1)C1=NCCNC(=C1)c1ccccc1	O=N(=O)c1ccc(cc1)C1=NCCNC(=C1)c1ccccc1	2	3.088	2	1	22	70.21
TCMDC-143530	Chagas	=	6.3	=	6.1	=	6.6	<	4.3	<	4.3	<	4.3	<	4.3	<	4.3	=	4.9	=	4.8	<	4	<	4.3	<	4	1.38	332.346	C12H12N8O2S	Cc1ccc(C)c(c1)-n1nnnc1Sc1nc(nn1C)N(=O)=O	Cc1ccc(C)c(c1)-n1nnnc1Sc1nc(nn1C)N(=O)=O	3	1.603	6	0	23	120.13
TCMDC-143286	Chagas	=	6.3	=	6.3	=	6.6	<	4.3	=	5	=	4.7	=	4.6	=	4.8	=	4.7	=	4.6	<	4	<	4.3	<	4	1.89	344.417	C22H20N2O2	CCC(=O)Nc1ccc(cc1)C(=O)Nc1ccccc1-c1ccccc1	CCC(=O)Nc1ccc(cc1)C(=O)Nc1ccccc1-c1ccccc1	3	3.35	2	2	26	58.2
TCMDC-143623	Chagas	=	6.1	=	6.5	=	6.6	=	4.9	=	4.4	<	4.3	=	4.6	=	4.6	=	4.6	=	4.5	=	4.3	=	4.8	<	4	0.81	407.966	C20H26ClN3O2S	CN(C)Cc1ccc(cc1)N1CCC(CC1)NS(=O)(=O)c1ccc(Cl)cc1	CN(C)Cc1ccc(cc1)N1CCC(CC1)NS(=O)(=O)c1ccc(Cl)cc1	2	3.427	2	1	27	52.65
TCMDC-143322	Chagas	=	6.4	=	6.5	=	6.6	<	4.3	<	4.3	<	4.3	<	4.3	=	4.5	<	4.4	<	4.4	<	4	=	5.4	=	7.3	0.67	442.56	C25H30N8	CN(Cc1nnnn1C1CCN(Cc2ccc(cc2)-n2ccnc2)CC1)Cc1ccccc1	CN(Cc1nnnn1C1CCN(Cc2ccc(cc2)-n2ccnc2)CC1)Cc1ccccc1	4	2.879	4	0	33	67.9
TCMDC-143248	Chagas	=	6.2	=	6.4	=	6.5	<	4.3	=	5.2	<	4.3	<	4.3	<	4.3	=	4.7	<	4.4	<	4	=	5.3	<	4	2.37	416.478	C20H21FN4O3S	COc1ccc(cc1Nc1ncc(cn1)-c1cccc(F)c1)S(=O)(=O)NC(C)C	COc1ccc(cc1Nc1ncc(cn1)-c1cccc(F)c1)S(=O)(=O)NC(C)C	3	4.183	4	2	29	93.21
TCMDC-143293	Chagas	=	6.4	=	6.3	=	6.5	<	4.3	=	4.3	<	4.3	<	4.3	<	4.3	=	4.6	<	4.4	<	4	=	4.9	=	4.8	0.66	379.438	C22H22FN3O2	CC(N(C)CC(=O)Nc1cccc2ccccc12)C(=O)Nc1ccccc1F	CC(N(C)CC(=O)Nc1cccc2ccccc12)C(=O)Nc1ccccc1F	3	3.661	2	2	28	61.44
TCMDC-143310	Chagas	=	6	=	6.1	=	6.5	<	4.3	=	5.3	=	5	=	5.1	=	4.9	=	5	=	4.6	<	4	=	4.5	<	4	2.56	410.396	C20H21F3N2O4	COc1ccc(C(=O)Nc2cc(ccc2N2CCOCC2)C(F)(F)F)c(OC)c1	COc1ccc(C(=O)Nc2cc(ccc2N2CCOCC2)C(F)(F)F)c(OC)c1	2	3.581	2	1	29	60.03
TCMDC-143409	Chagas	=	6.75	=	6.5	=	6.5	<	4.3	=	4.3	<	4.3	=	4.5	<	4.3	=	4.8	=	4.5	<	4	=	4.7	=	7.2	2.35	387.228	C18H12Cl2N4O2	Clc1cccc(C(=O)N2CCn3c2nc(cc3=O)-c2ccncc2)c1Cl	Clc1cccc(C(=O)N2CCn3c2nc(cc3=O)-c2ccncc2)c1Cl	3	1.662	4	0	26	68.09
TCMDC-143410	Chagas	=	6.1	=	6.2	=	6.5	<	4.3	=	4.4	=	5	=	5.1	<	4.3	=	5.7	=	5.3	<	4	=	4.6	=	5.5	6.41	524.541	C21H18N2O3S2. C2HF3O2	OC(=O)C(F)(F)F.CS(=O)(=O)c1cccc(c1)-c1cnc(N)c2c(csc12)-c1ccc(CO)cc1	CS(=O)(=O)c1cccc(c1)-c1cnc(N)c2c(csc12)-c1ccc(CO)cc1	4	2.746	3	2	28	93.28
TCMDC-143416	Chagas	=	6.7	=	6.5	=	6.5	<	4.3	<	4.3	<	4.3	<	4.3	<	4.3	<	4.4	<	4.4	<	4	=	4.6	=	7.1	0.89	284.339	C16H17FN4	CCC(c1ccc(F)cc1)n1cncc1-c1cnn(C)c1	CCC(c1ccc(F)cc1)n1cncc1-c1cnn(C)c1	3	2.782	2	0	21	35.64
TCMDC-143481	Chagas	=	6.75	=	6.4	=	6.5	<	4.3	=	5.6	<	4.3	=	6.5	<	4.3	<	4.4	<	4.4	<	4	<	4.3	=	7	1.14	327.43	C19H25N3O2	CC(C(=O)N1CCC(CC1)Oc1cc(C)ccc1C)n1ccnc1	CC(C(=O)N1CCC(CC1)Oc1cc(C)ccc1C)n1ccnc1	2	2.291	2	0	24	47.36
TCMDC-143502	Chagas	=	6.5	=	6.3	=	6.5	<	4.3	=	4.9	<	4.3			<	4.3	<	4.4	<	4.4	<	4	=	4.6	=	6	1.67	325.458	C20H27N3O	Cn1cncc1CN1CCC2(COC(Cc3ccccc3)C2)CC1	Cn1cncc1CN1CCC2(COC(Cc3ccccc3)C2)CC1	2	2.264	2	0	24	30.29
TCMDC-143148	Chagas	=	6.2	=	6.5	=	6.5	<	4.3	=	6.4	<	4.3	=	5.2	<	4.3	<	4.4	<	4.4	<	4	<	4.3	=	4.6	1.08	389.464	C21H23N7O	Cc1nnnn1-c1cccc(c1)C(=O)N1CCC[C@]2(C)C1CCc1cncnc21	Cc1nnnn1-c1cccc(c1)C(=O)N1CCC[C@]2(C)C1CCc1cncnc21	3	1.093	6	0	29	89.69
TCMDC-143258	Chagas	=	6.2	=	6.3	=	6.5	<	4.3	=	4.9	=	4.4	=	4.9	=	4.7	=	5	=	4.6	<	4	<	4.3	=	7.5	2.45	478.036	C22H24ClN3O3S2	CN(Cc1c(C)nn(C2CCS(=O)(=O)C2)c1C)C(=O)C=Cc1sc2ccccc2c1Cl	CN(Cc1c(C)nn(C2CCS(=O)(=O)C2)c1C)C(=O)C=Cc1sc2ccccc2c1Cl	3	2.683	4	0	31	72.27
TCMDC-143477	Chagas	=	6.75	=	6.5	=	6.5	<	4.3	=	5.7	<	4.3	=	5.5	<	4.3	<	4.4	<	4.4	<	4	=	4.7	=	7.2	2.33	346.885	C17H19ClN4S	Cc1nn(C)c(Cl)c1CN(Cc1ccsc1)Cc1cccnc1	Cc1nn(C)c(Cl)c1CN(Cc1ccsc1)Cc1cccnc1	3	2.931	2	0	23	33.95
TCMDC-143539	Chagas	=	6.3	=	6.5	=	6.5	<	4.3	=	6	<	4.3	<	4.3	<	4.3	=	4.5	<	4.4	<	4	=	4.5	=	6.7	0.82	489.603	C25H27N7O2S	Cc1ccc(cc1)S(=O)(=O)Cn1nnnc1C(N1CCN(CC1)c1ccccc1)c1cccnc1	Cc1ccc(cc1)S(=O)(=O)Cn1nnnc1C(N1CCN(CC1)c1ccccc1)c1cccnc1	4	2.015	6	0	35	97.11
TCMDC-143616	Chagas	=	6.6	=	5.9	=	6.5	<	4.3	<	4.3	<	4.3	<	4.3	<	4.3	=	4.7	=	4.5	<	4	<	4.3	=	5	1.15	385.761	C17H12ClN5O4	Clc1ccc(NC(=O)Cn2cnc(n2)N(=O)=O)c(c1)C(=O)c1ccccc1	Clc1ccc(NC(=O)Cn2cnc(n2)N(=O)=O)c(c1)C(=O)c1ccccc1	3	2.826	5	1	27	122.7
TCMDC-143273	Chagas	=	6.2	=	5.8	=	6.5	<	4.3	=	6.3	<	4.3	<	4.3	=	5.5	=	6.5	=	6.5	<	4	<	4.3	<	4	4.32	458.543	C21H26N6O4S	CCN(CC)S(=O)(=O)c1ccc(cc1)C(=O)Nc1cc(C)nn1-c1nc(C)c(C)c(=O)[nH]1	CCN(CC)S(=O)(=O)c1ccc(cc1)C(=O)Nc1cc(C)nn1-c1nc(C)c(C)c(=O)[nH]1	3	1.544	6	2	32	130.05
TCMDC-143081	Chagas	=	6.6	=	6.6	=	6.5	<	4.3	<	4.3	<	4.3	=	5.2	<	4.3	<	4.4	<	4.4	=	4.1	=	4.7	=	7	1.22	337.244	C17H18Cl2N2O	Clc1ccc(c(Cl)c1)C1(Cc2cnc[nH]2)CCCCCC1=O	Clc1ccc(c(Cl)c1)C1(Cc2cnc[nH]2)CCCCCC1=O	2	4.164	2	1	22	45.75
TCMDC-143178	Chagas	=	6.4	=	6.4	=	6.5	<	4.3	<	4.3	<	4.3	=	4.9	<	4.3	<	4.4	<	4.4	<	4	=	4.7	=	7.3	0.57	464.482	C26H23F3N4O	Fc1cc(F)c(cc1F)C(=O)N(Cc1cccnc1)C1CCN(Cc2cccc(c2)C#N)CC1	Fc1cc(F)c(cc1F)C(=O)N(Cc1cccnc1)C1CCN(Cc2cccc(c2)C#N)CC1	3	3.047	3	0	34	60.23
TCMDC-143321	Chagas	=	6.5	=	6.5	=	6.5	<	4.3	<	4.3	<	4.3	=	4.8	<	4.3	<	4.4	<	4.4	<	4	=	4.6	=	6.9	0.68	464.51	C24H26F2N8	CN(Cc1nnnn1C1CCN(Cc2ccc(cc2)-n2ccnc2)CC1)c1ccc(F)cc1F	CN(Cc1nnnn1C1CCN(Cc2ccc(cc2)-n2ccnc2)CC1)c1ccc(F)cc1F	4	3.727	4	0	34	67.9
TCMDC-143325	Chagas	=	6.65	=	6.5	=	6.5	<	4.3	=	4.8	<	4.3	<	4.3	<	4.3	=	4.5	<	4.4	<	4	<	4.3	=	6.5	0.66	303.794	C16H18ClN3O	CCn1nccc1CN(C)C(=O)C=Cc1ccc(Cl)cc1	CCn1nccc1CN(C)C(=O)C=Cc1ccc(Cl)cc1	2	2.826	2	0	21	38.13
TCMDC-143590	Chagas	=	6.2	=	6.6	=	6.5	=	4.6	=	6.9	=	4.6	=	5.2	=	4.5	=	5	=	4.7	=	4.3	=	4.8	=	7.2	3.06	419.655	C13H14BrClN2O. C2H2O4	OC(=O)C(O)=O.Clc1cc(Br)ccc1OCCCCn1ccnc1	Clc1cc(Br)ccc1OCCCCn1ccnc1	2	3.947	1	0	18	27.05
TCMDC-143185	Chagas	=	6.5	=	6.4	=	6.5	=	5.6	<	4.3	=	5	=	5	=	5	=	4.9	=	4.9	=	4.9	=	4.6	<	4	3.24	320.441	C20H24N4	Cc1cccc(n1)N1CCCN(Cc2c[nH]c3ccccc23)CC1	Cc1cccc(n1)N1CCCN(Cc2c[nH]c3ccccc23)CC1	3	3.438	0	1	24	35.16
TCMDC-143071	Chagas	=	6.5	=	6.5	=	6.4	<	4.3	<	4.3	<	4.3	<	4.3	<	4.3	<	4.4	<	4.4	<	4	=	4.7	=	6.5	1.03	442.522	C26H26N4O3	CC(C)N(C(=O)CN1c2ccccc2N(c2ccccc2)C(=O)C(N)C1=O)c1ccccc1	CC(C)N(C(=O)CN1c2ccccc2N(c2ccccc2)C(=O)C(N)C1=O)c1ccccc1	3	3.212	3	1	33	86.95
TCMDC-143224	Chagas	=	6.4	=	6.5	=	6.4	=	4.8	<	4.3	<	4.3	<	4.3	=	4.8	=	5	<	4.4	<	4	<	4.3	<	4	2.23	412.934	C16H13ClN2O3S3	CS(=O)(=O)c1ccc(CC(=O)Nc2nc(cs2)-c2ccc(Cl)s2)cc1	CS(=O)(=O)c1ccc(CC(=O)Nc2nc(cs2)-c2ccc(Cl)s2)cc1	3	2.995	4	1	25	76.13
TCMDC-143291	Chagas	=	6.2	=	4.7	=	6.4	<	4.3	<	4.3	=	4.5	=	5	=	4.9	=	5	<	4.4	<	4	=	5.2	<	4	2.44	444.582	C27H32N4O2	Cc1cccnc1CN1CCN(CCCOc2ccc(cc2)-c2ccc(cc2)C(N)=O)CC1	Cc1cccnc1CN1CCN(CCCOc2ccc(cc2)-c2ccc(cc2)C(N)=O)CC1	3	4.079	2	1	33	71.69
TCMDC-143334	Chagas	=	6.5	=	6.4	=	6.4	<	4.3	=	4.8	<	4.3	<	4.3	=	4.5	<	4.4	<	4.4	<	4	=	5	=	7.3	0.68	435.505	C24H26FN5O2	CN(Cc1ccc(F)cc1)c1ccc(OCC(=O)N2CCCCC2c2cccnc2)nn1	CN(Cc1ccc(F)cc1)c1ccc(OCC(=O)N2CCCCC2c2cccnc2)nn1	3	3.117	4	0	32	71.45
TCMDC-143417	Chagas	=	6.4	=	6	=	6.4	<	4.3	=	4.4	<	4.3	<	4.3	<	4.3	=	5.1	=	4.4	<	4	=	4.5	<	4	1.03	213.216	C7H7N3O3S	O=C(Nc1ncc(s1)N(=O)=O)C1CC1	O=C(Nc1ncc(s1)N(=O)=O)C1CC1	1	0.894	3	1	14	87.81
TCMDC-143511	Chagas	=	6	=	6.2	=	6.4	<	4.3	<	4.3	<	4.3	=	4.7	=	4.3	=	5	<	4.4	<	4	<	4.3	<	4	1.22	400.516	C25H28N4O	O=C(C1CCCCC1)N1CCN(CC1)c1nnc(-c2ccccc2)c2ccccc12	O=C(C1CCCCC1)N1CCN(CC1)c1nnc(-c2ccccc2)c2ccccc12	3	4.581	3	0	30	49.33
TCMDC-143569	Chagas	=	6.25	=	6.3	=	6.4	<	4.3	<	4.3	<	4.3	<	4.3	=	4.8	=	6.7	=	6.5	<	4	=	4.7	<	4	1.32	308.405	C18H16N2OS	O=C(NCCc1csc(n1)-c1ccccc1)c1ccccc1	O=C(NCCc1csc(n1)-c1ccccc1)c1ccccc1	3	3.4	2	1	22	41.99
TCMDC-143528	Chagas	=	6.1	=	5	=	6.4	<	4.3	<	4.3	<	4.3	<	4.3	=	4.3	=	5.2	=	4.7	<	4	<	4.3	<	4	2.64	321.722	C14H12ClN3O4	COc1ccc(cc1NC(=O)Nc1cccc(Cl)c1)N(=O)=O	COc1ccc(cc1NC(=O)Nc1cccc(Cl)c1)N(=O)=O	2	4.251	2	2	22	96.18
TCMDC-143203	Chagas	=	6.55	=	6.3	=	6.4	<	4.3	<	4.3	<	4.3	<	4.3	<	4.3	=	4.6	<	4.4	<	4	=	4.3	=	7.2	0.55	309.393	C17H15N3OS	O=C(NCCc1cccnc1)c1csc(n1)-c1ccccc1	O=C(NCCc1cccnc1)c1csc(n1)-c1ccccc1	3	3.013	3	1	22	54.88
TCMDC-143389	Chagas	=	6.3	=	6.5	=	6.4	<	4.3	<	4.3	<	4.3	=	5.2	=	4.9	=	4.4	<	4.4	<	4	=	4.8	=	7	0.72	499.494	C24H23N3O2. C2HF3O2	OC(=O)C(F)(F)F.O=c1oc2ccccc2n1C1CCN(Cc2ccccc2-c2cccnc2)CC1	O=c1oc2ccccc2n1C1CCN(Cc2ccccc2-c2cccnc2)CC1	4	3.021	2	0	29	51.27
TCMDC-143120	Chagas	=	6.6	=	6.4	=	6.4	=	4.8	=	4.6	=	4.4	=	4.5	=	4.5	=	4.8	=	4.5	<	4	=	4.9			1.92	302.338	C18H14N4O	N#Cc1nc(C=Cc2ccccc2)oc1NCc1cccnc1	N#Cc1nc(C=Cc2ccccc2)oc1NCc1cccnc1	3	2.872	3	1	23	74.74
TCMDC-143083	Chagas	=	6.85	=	6.3	=	6.5	<	4.3	=	6.4	=	5.7	=	6.4	<	4.3	=	8.5	=	8.3	<	4	<	4.3	<	4	3.62	268.226	C10H12N4O5	OC[C@H]1O[C@H]([C@H](O)[C@@H]1O)c1n[nH]c2c1nc[nH]c2=O	OC[C@H]1O[C@H]([C@H](O)[C@@H]1O)c1n[nH]c2c1nc[nH]c2=O	2	-2.687	7	5	19	144.35
TCMDC-143333	Chagas	=	5.8	=	6.5	=	6.4	=	4.4	<	4.3	=	4.3	=	5	=	4.6	=	4.7	=	4.5	=	4.1	=	4.6	=	6.9	2.6	473.623	C28H35N5O2	CC(C)c1ccc2nc(nc(C)c2c1)N1CCC(CC1)C(=O)N1CCC(O)(CC1)c1cccnc1	CC(C)c1ccc2nc(nc(C)c2c1)N1CCC(CC1)C(=O)N1CCC(O)(CC1)c1cccnc1	3	1.509	5	1	35	82.45
TCMDC-143182	Chagas	=	6.2	=	6.4	=	6.4	<	4.3	=	4.4	<	4.3	<	4.3	<	4.3	=	4.6	=	4.5	<	4	=	4.5	=	7.4	0.62	373.415	C22H19N3O3	COc1ccc(cc1)-c1nc2ccncc2c(=O)n1CCOc1ccccc1	COc1ccc(cc1)-c1nc2ccncc2c(=O)n1CCOc1ccccc1	4	3.68	3	0	28	66.24
TCMDC-143272	Chagas	=	6.5	=	6.5	=	6.4	<	4.3	=	5.3	<	4.3	<	4.3	<	4.3	<	4.4	<	4.4	<	4	=	5.1	=	6.9	0.59	426.513	C25H26N6O	Cc1cc(C)nc(n1)N1CCC(CC1)N(Cc1cccnc1)C(=O)c1cccc(c1)C#N	Cc1cc(C)nc(n1)N1CCC(CC1)N(Cc1cccnc1)C(=O)c1cccc(c1)C#N	3	1.849	5	0	32	86.01
TCMDC-143288	Chagas	=	6.5	=	6.4	=	6.4	=	4.6	<	4.3	<	4.3	<	4.3	<	4.3	=	4.5	<	4.4	<	4	=	4.4	=	6.8	2.05	464.55	C23H24N6O3S	CCN(CC)S(=O)(=O)c1ccc(Cn2nc(C(=O)Nc3ccncn3)c3ccccc23)cc1	CCN(CC)S(=O)(=O)c1ccc(Cn2nc(C(=O)Nc3ccncn3)c3ccccc23)cc1	4	3.169	6	1	33	110.08
TCMDC-143479	Chagas	=	6.65	=	6.3	=	6.4	<	4.3	<	4.3	<	4.3	<	4.3	<	4.3	<	4.4	<	4.4	<	4	<	4.3	=	7.2	1.28	328.201	C14H15Cl2N3O2	CC(Cn1ccnc1)NC(=O)COc1ccc(Cl)c(Cl)c1	CC(Cn1ccnc1)NC(=O)COc1ccc(Cl)c(Cl)c1	2	2.793	2	1	21	56.15
TCMDC-143625	Chagas	=	5.7	=	6.1	=	6.4	<	4.3	<	4.3	<	4.3	<	4.3	<	4.3	=	4.7	=	4.8	<	4	<	4.3	<	4	2.16	326.377	C17H14N2O3S	Cc1cc(C)c(C#N)c(SCC(=O)c2ccc3OCOc3c2)n1	Cc1cc(C)c(C#N)c(SCC(=O)c2ccc3OCOc3c2)n1	2	3.726	3	0	23	72.21
TCMDC-143615	Chagas	=	6.4	=	6.4	=	6.4	=	4.5	<	4.3	<	4.3	<	4.3	<	4.3	=	5.1	=	5	<	4	<	4.3	<	4	2.37	546.669	C29H26N2O5S2	Cc1cccc(NS(=O)(=O)c2ccc3-c4ccc(cc4C(=O)c3c2)S(=O)(=O)Nc2cccc(C)c2C)c1C	Cc1cccc(NS(=O)(=O)c2ccc3-c4ccc(cc4C(=O)c3c2)S(=O)(=O)Nc2cccc(C)c2C)c1C	4	5.982	5	0	38	109.41
TCMDC-143497	Chagas	=	6.3	=	6.3	=	6.4	<	4.3	=	5	<	4.3	=	4.6	<	4.3	=	6.8	=	6.5	<	4	<	4.3	<	4	1.23	588.61	C26H26N4O3S. C2HF3O2	OC(=O)C(F)(F)F.Cc1ccc(cc1)S(=O)(=O)Nc1ccc(CN2CCN(CC2)C(=O)c2cccc(c2)C#N)cc1	Cc1ccc(cc1)S(=O)(=O)Nc1ccc(CN2CCN(CC2)C(=O)c2cccc(c2)C#N)cc1	3	3.6	4	0	34	93.51
TCMDC-143108	Chagas	=	6.1	=	6.3	=	6.3	<	4.3	=	5.5	<	4.3	=	4.7	<	4.3	=	6.2	=	6	=	4.5	=	4.6	<	4	3.45	418.422	C20H16F2N2O4S	COc1ccc(NS(=O)(=O)c2cccc(NC(=O)c3cc(F)cc(F)c3)c2)cc1	COc1ccc(NS(=O)(=O)c2cccc(NC(=O)c3cc(F)cc(F)c3)c2)cc1	3	3.829	3	1	29	84.5
TCMDC-143304	Chagas	=	6.65	=	6.3	=	6.3	<	4.3	<	4.3	<	4.3	<	4.3	<	4.3	=	4.7	<	4.4	=	4.1	=	4.5	=	7	0.61	311.378	C18H21N3O2	Cc1c(oc2c(C)cccc12)C(=O)NCCCCn1ccnc1	Cc1c(oc2c(C)cccc12)C(=O)NCCCCn1ccnc1	3	2.43	2	1	23	60.06
TCMDC-143561	Chagas	=	6.2	=	6.2	=	6.3	<	4.3	=	4.7	<	4.3	<	4.3	=	4.4	=	4.9	=	5.2	<	4	=	4.4	=	6.9	0.48	517.943	C25H23ClF3N5O2	FC(F)(F)c1cccc(NC(=O)N2CCC(CC2)C(=O)NC(c2ccc(Cl)cc2)c2cnccn2)c1	FC(F)(F)c1cccc(NC(=O)N2CCC(CC2)C(=O)NC(c2ccc(Cl)cc2)c2cnccn2)c1	3	2.496	4	2	36	87.22
TCMDC-143109	Chagas	=	5.8	=	6.1	=	6.3	<	4.3	<	4.3	=	4.5	=	4.8	=	4.4	=	4.5	<	4.4	=	4.2	=	4.4	<	4	1.5	242.326	C14H18N4	CN(C)c1cc(C)nc(Nc2ccccc2C)n1	CN(C)c1cc(C)nc(Nc2ccccc2C)n1	2	4.232	2	1	18	41.05
TCMDC-143135	Chagas	=	5.7	=	5.8	=	6.3	<	4.3	<	4.3	<	4.3	<	4.3	<	4.3	=	5.2	<	4.4	<	4	<	4.3	<	4	2.11	299.755	C16H14ClN3O	CCC(=O)Nc1ccc(cc1)-c1nc2ccc(Cl)cc2[nH]1	CCC(=O)Nc1ccc(cc1)-c1nc2ccc(Cl)cc2[nH]1	3	4.167	2	2	21	57.78
TCMDC-143421	Chagas	=	6.6	=	6.3	=	6.3	<	4.3	<	4.3	<	4.3	=	4.5	=	4.4	<	4.4	<	4.4	<	4	<	4.3	=	7	0.87	335.453	C21H25N3O	CC(CN1CCN(Cc2cccnc2)C(=O)CC1)=Cc1ccccc1	CC(CN1CCN(Cc2cccnc2)C(=O)CC1)=Cc1ccccc1	2	3.017	2	0	25	36.44
TCMDC-143548	Chagas	=	6.1	=	6.1	=	6.3	<	4.3	<	4.3	<	4.3	<	4.3	=	4.7	=	5	=	4.6	<	4	=	4.5	=	6.8	5.44	518.893	C22H16ClF5N2O3S	Fc1ccc(CNC(=O)CN(c2cccc(c2)C(F)(F)F)S(=O)(=O)c2ccc(Cl)cc2)cc1F	Fc1ccc(CNC(=O)CN(c2cccc(c2)C(F)(F)F)S(=O)(=O)c2ccc(Cl)cc2)cc1F	3	5.888	3	1	34	66.48
TCMDC-143622	Chagas	=	6.2	=	6.2	=	6.3	<	4.3	=	4.4	=	4.5	=	4.5	<	4.3	=	4.7	=	4.6	=	4.3	=	4.8	=	4.6	0.44	423.965	C20H26ClN3O3S	CN(C)CCOc1ccc(cc1)N1CCN(CC1)S(=O)(=O)c1ccc(Cl)cc1	CN(C)CCOc1ccc(cc1)N1CCN(CC1)S(=O)(=O)c1ccc(Cl)cc1	2	4.109	2	0	28	53.09
TCMDC-140766	Chagas	=	6.1	=	6	=	6.3	<	4.3	<	4.3	=	4.3	=	4.6	=	4.5	=	8	=	7.9	=	4.3	=	5	=	4.7	1.14	482.399	C20H22F3N3OS. 2(HCl)	Cl.Cl.Cc1sc(C)c(c1CNCCCNc1cc(=O)c2ccccc2[nH]1)C(F)(F)F	Cc1sc(C)c(c1CNCCCNc1cc(=O)c2ccccc2[nH]1)C(F)(F)F	3	3.48	1	3	28	56.92
TCMDC-143253	Chagas	=	6.4	=	6.3	=	6.3	<	4.3	=	5.2	<	4.3	<	4.3	<	4.3	=	4.5	<	4.4	<	4	=	4.5	=	7.1	0.6	325.801	C18H16ClN3O	Clc1ccccc1CCNC(=O)c1cccn1-c1cccnc1	Clc1ccccc1CCNC(=O)c1cccn1-c1cccnc1	3	4.163	2	1	23	46.92
TCMDC-143495	Chagas	=	6.5	=	6.2	=	6.3	<	4.3	=	4.9	<	4.3	<	4.3	<	4.3	<	4.4	<	4.4	<	4	=	4.3	=	7.1	1.54	326.402	C18H22N4O2	Cc1ccccc1OCC(=O)N1CCCN(CC1)c1cccnn1	Cc1ccccc1OCC(=O)N1CCCN(CC1)c1cccnn1	2	1.736	3	0	24	58.56
TCMDC-143331	Chagas	=	5.7	=	5.7	=	6.3	<	4.3	=	4.7	=	4.6	=	4.7	=	5.3	=	4.6	<	4.4	=	4.2	=	4.5	<	4	1.27	394.518	C24H30N2O3	CCCN(Cc1ccc(OC)c(OC)c1)Cc1cc(=O)c2c(C)cc(C)cc2[nH]1	CCCN(Cc1ccc(OC)c(OC)c1)Cc1cc(=O)c2c(C)cc(C)cc2[nH]1	3	3.598	1	1	29	54.56
TCMDC-143555	Chagas	=	6.2	=	6.2	=	6.3	=	4.6	=	6.3	<	4.3	=	6.1	=	4.7	=	4.6	<	4.4	<	4	=	4.4	=	6.8	2.17	391.449	C23H22FN3O2	Fc1cccc(NC(=O)N2CCC(CC2)Oc2cccc(c2)-c2cccnc2)c1	Fc1cccc(NC(=O)N2CCC(CC2)Oc2cccc(c2)-c2cccnc2)c1	3	3.525	2	1	29	54.46
TCMDC-143084	Chagas	=	6.3	=	6.2	=	6.3	=	5	=	4.4	<	4.3	=	4.8	=	4.7	<	4.4	=	4.7	<	4	=	4.6	=	7.1	2.26	685.666	C23H27N3O3S2. 2(C2HF3O2)	OC(=O)C(F)(F)F.OC(=O)C(F)(F)F.COc1ccc(CN(C)Cc2ccncc2)cc1-c1ccc(s1)S(=O)(=O)NC1CCC1	COc1ccc(CN(C)Cc2ccncc2)cc1-c1ccc(s1)S(=O)(=O)NC1CCC1	3	3.341	3	1	31	71.53
TCMDC-143564	Chagas	=	5.9	=	6	=	6.3	<	4.3	<	4.3	<	4.3	<	4.3	<	4.3	=	5.2	<	4.4	<	4	<	4.3	<	4	1.92	373.371	C17H19N5O5	O=C(COc1ncnc2cc(ccc12)N(=O)=O)NC(=O)NC1CCCCC1	O=C(COc1ncnc2cc(ccc12)N(=O)=O)NC(=O)NC1CCCCC1	2	2.894	5	2	27	139.03
TCMDC-143284	Chagas	=	5.9	=	5.4	=	6.3	<	4.3	<	4.3	<	4.3	<	4.3	<	4.3	=	4.6	<	4.4	<	4	=	4.3	<	4	0.62	318.316	C12H10N6O3S	Cc1ccc2sc(NC(=O)Cn3cnc(n3)N(=O)=O)nc2c1	Cc1ccc2sc(NC(=O)Cn3cnc(n3)N(=O)=O)nc2c1	3	1.393	5	1	22	118.52
TCMDC-123621	Chagas	=	6.35	=	6.2	=	6.3	=	4.5	=	5.3	=	4.8	=	5.2	<	4.3	=	6	=	5.9	=	4.6	=	4.5	<	4	1.12	285.338	C17H19NO3	O=C(NCC1CCCCC1)c1cc(=O)c2ccccc2o1	O=C(NCC1CCCCC1)c1cc(=O)c2ccccc2o1	2	3.111	2	1	21	59.31
TCMDC-143317	Chagas	=	6.35	=	6.3	=	6.3	<	4.3	<	4.3	<	4.3	<	4.3	<	4.3	<	4.4	<	4.4	<	4	=	4.9	=	7.1	0.65	540.541	C22H23FN4O2S. C2HF3O2	OC(=O)C(F)(F)F.Fc1ccc(SCC(=O)N[C@@H](Cc2c[nH]cn2)C(=O)NCCc2ccccc2)cc1	Fc1ccc(SCC(=O)N[C@@H](Cc2c[nH]cn2)C(=O)NCCc2ccccc2)cc1	3	2.313	3	3	30	86.88
TCMDC-143282	Chagas	=	6	=	5.8	=	6.3	<	4.3	<	4.3	<	4.3	=	5.6	=	5.4	=	5.4	=	5	<	4	=	4.6	<	4	1.83	474.517	C20H18N4O6S2	O=C(Nc1nc(cs1)-c1ccc(cc1)S(=O)(=O)N1CCOCC1)c1ccc(cc1)N(=O)=O	O=C(Nc1nc(cs1)-c1ccc(cc1)S(=O)(=O)N1CCOCC1)c1ccc(cc1)N(=O)=O	3	2.985	6	1	32	134.42
TCMDC-143423	Chagas	=	6.4	=	6	=	6.2	<	4.3	<	4.3	<	4.3	<	4.3	<	4.3	<	4.4			<	4	<	4.3	=	6.8	1.72	289.767	C15H16ClN3O	CC(Cn1ccnc1)NC(=O)C=Cc1ccc(Cl)cc1	CC(Cn1ccnc1)NC(=O)C=Cc1ccc(Cl)cc1	2	2.743	2	1	20	46.92
TCMDC-143127	Chagas	=	6.05	=	6	=	6.2	<	4.3	=	4.4	<	4.3	<	4.3	<	4.3	<	4.4	<	4.4	<	4	=	4.6	<	4	1.5	321.845	C17H24ClN3O	CN1CCCN(CC1)C(=O)c1ccc(cc1Cl)N1CCCC1	CN1CCCN(CC1)C(=O)c1ccc(cc1Cl)N1CCCC1	1	2.525	1	0	22	26.79
TCMDC-143371	Chagas	=	5.9	=	6	=	6.2	<	4.3	<	4.3	<	4.3	<	4.3	<	4.3	<	4.4	<	4.4	<	4	<	4.3	<	4	0.8	395.484	C21H21N3O3S	O=C1N(CCC11CCN(CC1)S(=O)(=O)c1ccc(cc1)C#N)c1ccccc1	O=C1N(CCC11CCN(CC1)S(=O)(=O)c1ccc(cc1)C#N)c1ccccc1	2	2.702	4	0	28	81.48
TCMDC-143200	Chagas	=	6.2	=	6.1	=	6.2	<	4.3	=	4.7	<	4.3	<	4.3	=	5	=	5.2	=	5.2	<	4	<	4.3	<	4	2.4	497.621	C25H31N5O4S	CC(C)n1ncc2c(cc(nc12)C1CC1)C(=O)Nc1ccc(cc1)S(=O)(=O)N1CC(C)OC(C)C1	CC(C)n1ncc2c(cc(nc12)C1CC1)C(=O)Nc1ccc(cc1)S(=O)(=O)N1CC(C)OC(C)C1	3	3.826	6	1	35	106.42
TCMDC-143149	Chagas	=	6.3	=	5.9	=	6.2	<	4.3	<	4.3	<	4.3	<	4.3	<	4.3	<	4.4	<	4.4	<	4	<	4.3	<	4	0.51	226.193	C8H10N4O4	C=CCOCC1Cn2nc(nc2O1)N(=O)=O	C=CCOCC1Cn2nc(nc2O1)N(=O)=O	1	-0.242	4	0	16	94.99
TCMDC-143381	Chagas	=	6.2	=	6.1	=	6.2	<	4.3	<	4.3	<	4.3	<	4.3	<	4.3	<	4.4	<	4.4	<	4	=	4.4	=	6.5	0.74	573.577	C26H29N5O3. C2HF3O2	OC(=O)C(F)(F)F.O=C(N1CCC(CC1)n1c2cccnc2[nH]c1=O)C1(CC1)C(=O)N1CCc2ccccc2CC1	O=C(N1CCC(CC1)n1c2cccnc2[nH]c1=O)C1(CC1)C(=O)N1CCc2ccccc2CC1	3	1.831	4	1	34	91.3
TCMDC-143467	Chagas	=	6.1	=	6.1	=	6.2	<	4.3	<	4.3	<	4.3	<	4.3	<	4.3	<	4.4	<	4.4	<	4	<	4.3	=	6.7	1.1	350.424	C20H22N4O2	COc1ccc(CN2CCCCC2c2nc(no2)-c2cccnc2)cc1	COc1ccc(CN2CCCCC2c2nc(no2)-c2cccnc2)cc1	3	2.893	3	0	26	64.28
TCMDC-143384	Chagas	=	6.4	=	5.8	=	6.2	<	4.3	=	4.4	<	4.3	<	4.3	<	4.3	=	6.2	=	5.6	<	4	=	5.4	=	5	1.43	495.481	C23H25F4N5O3	COc1ccc2ncc(=O)n(CCN3CCOC(CNCc4ccc(cc4F)C(F)(F)F)C3)c2n1	COc1ccc2ncc(=O)n(CCN3CCOC(CNCc4ccc(cc4F)C(F)(F)F)C3)c2n1	3	3.165	4	1	35	81.51
TCMDC-143550	Chagas	=	6.1	=	6.1	=	6.2	<	4.3	=	4.6	<	4.3	<	4.3	<	4.3	=	4.6	<	4.4	<	4	=	4.6	<	4	0.44	615.597	C21H29N3O2S. 2(C2HF3O2)	OC(=O)C(F)(F)F.OC(=O)C(F)(F)F.CCCN1CCN(Cc2ccc(cc2)S(=O)(=O)Nc2cccc(C)c2)CC1	CCCN1CCN(Cc2ccc(cc2)S(=O)(=O)Nc2cccc(C)c2)CC1	2	4.445	2	0	27	52.65
TCMDC-143474	Chagas	=	6.5	=	6.1	=	6.1	<	4.3	=	4.8	<	4.3	<	4.3	<	4.3	<	4.4	<	4.4	<	4	<	4.3	=	7.2	2.17	328.374	C17H20N4O3	COc1ccc(C(=O)N2CCC(C2)Nc2cccnc2)c(OC)n1	COc1ccc(C(=O)N2CCC(C2)Nc2cccnc2)c(OC)n1	2	1.963	3	1	24	76.58
TCMDC-143498	Chagas	=	6.2	=	6	=	6.1	<	4.3	=	5.3	<	4.3	<	4.3	<	4.3	<	4.4	<	4.4	<	4	=	4.7	=	4.3	3.17	343.426	C18H18FN3OS	Cc1nccn1C1CCCN(C1)C(=O)c1cc2c(F)cccc2s1	Cc1nccn1C1CCCN(C1)C(=O)c1cc2c(F)cccc2s1	3	2.878	2	0	24	38.13
TCMDC-143426	Chagas	=	5.7	=	6	=	6.1	=	4.6	<	4.3	=	4.4	=	4.5	=	4.4	=	4.9	=	4.5	=	4.1	=	4.6	<	4	1.74	357.849	C17H20ClN7	CN1CCN(CC1)c1nc(-c2ccc(Cl)cc2)c2c(N)n(C)nc2n1	CN1CCN(CC1)c1nc(-c2ccc(Cl)cc2)c2c(N)n(C)nc2n1	3	2.806	3	1	25	76.1
TCMDC-143232	Chagas	=	5.7	=	5.5	=	6.1	=	4.7	=	4.5	=	4.5	=	4.6	=	4.6	=	4.5	=	4.6	=	4.4	=	4.6	<	4	1.01	337.409	C16H15N7S	CN(Cc1cc2ccccc2s1)c1ncc2c(N)nc(N)nc2n1	CN(Cc1cc2ccccc2s1)c1ncc2c(N)nc(N)nc2n1	4	2.972	4	2	24	106.84
TCMDC-143598	Chagas	=	5.8	=	5.8	=	6.1	<	4.3	<	4.3	=	4.3	=	5	=	4.5	=	4.8	=	4.8	=	4.3	=	4.8	=	4.4	1.12	480.482	C25H33N3O2. 2(HCl)	Cl.Cl.NC(=O)c1ccc(cc1)-c1cccc(OCCN2CCN(CC2)C2CCCCC2)c1	NC(=O)c1ccc(cc1)-c1cccc(OCCN2CCN(CC2)C2CCCCC2)c1	2	3.646	1	1	30	58.8
TCMDC-143153	Chagas	=	6	=	5.8	=	6.1	<	4.3	<	4.3	<	4.3	<	4.3	<	4.3	=	5.3	=	5	<	4	<	4.3	<	4	1.06	388.808	C17H17ClN6O3	Cc1c(CNC(=O)c2ccc(Cn3cc(Cl)c(n3)N(=O)=O)cc2)cnn1C	Cc1c(CNC(=O)c2ccc(Cn3cc(Cl)c(n3)N(=O)=O)cc2)cnn1C	3	1.752	4	1	27	110.56
TCMDC-143494	Chagas	=	5.9	=	5.6	=	6.1	<	4.3	<	4.3	<	4.3	<	4.3	<	4.3	=	4.7	<	4.4	<	4	<	4.3	<	4	1.61	351.402	C19H21N5O2	CNc1cc(C)nc(c1)C1CN(CCO1)C(=O)c1n[nH]c2ccccc12	CNc1cc(C)nc(c1)C1CN(CCO1)C(=O)c1n[nH]c2ccccc12	3	1.923	3	2	26	83.14
TCMDC-143546	Chagas	=	5.9	=	5.7	=	6.1	<	4.3	<	4.3	<	4.3	<	4.3	<	4.3	=	4.7	<	4.4	<	4	<	4.3	<	4	0.85	292.3	C16H12N4O2	Cc1cc2ncn(-c3ccc(cc3C#N)N(=O)=O)c2cc1C	Cc1cc2ncn(-c3ccc(cc3C#N)N(=O)=O)c2cc1C	3	3.851	3	0	22	87.43
TCMDC-143262	Chagas	=	6.35	=	5.6	=	6.1	<	4.3	<	4.3	<	4.3	<	4.3	<	4.3	=	4.7	<	4.4	<	4	<	4.3	<	4	3.15	316.208	C13H11Cl2NO2S	COc1ccc2c(Cl)c(sc2c1Cl)C(=O)N1CCC1	COc1ccc2c(Cl)c(sc2c1Cl)C(=O)N1CCC1	2	3.145	1	0	19	29.54
TCMDC-143328	Chagas	=	5.7	=	5.5	=	6.1	<	4.3	=	4.4	<	4.3	<	4.3	<	4.3	=	4.6	<	4.4	<	4	<	4.3	<	4	3.9	383.448	C20H18FN3O2S	Cc1n[nH]c2NC(=O)CSC(c12)c1ccc(OCc2ccccc2F)cc1	Cc1n[nH]c2NC(=O)CSC(c12)c1ccc(OCc2ccccc2F)cc1	3	3.751	2	2	27	67.01
TCMDC-143537	Chagas	=	5.8	=	5.5	=	6.1	=	4.5	=	6.2	=	4.5	=	6	=	5.2	=	4.6	=	4.4	=	4.3	=	4.7	=	4.8	1.57	469.621	C29H35N5O	Cn1cc(CN2CCN(CC2)c2ccc3CCN(CCc3c2)C(=O)[C@H]2C[C@@H]2c2ccccc2)cn1	Cn1cc(CN2CCN(CC2)c2ccc3CCN(CCc3c2)C(=O)[C@H]2C[C@@H]2c2ccccc2)cn1	3	3.046	2	0	35	44.61
TCMDC-143372	Chagas	=	5.9	=	5.7	=	6	=	5.2	<	4.3	<	4.3	=	5.3	<	4.3	<	4.4	<	4.4	<	4	<	4.3	<	4	1.33	335.406	C14H13N3O3S2	Cc1cn2c(ncc(c2=O)S(=O)(=O)Nc2cccc(C)c2)s1	Cc1cn2c(ncc(c2=O)S(=O)(=O)Nc2cccc(C)c2)s1	3	2.602	4	0	22	80.54
TCMDC-143403	Chagas	=	5.9	=	5.9	=	6	<	4.3	<	4.3	<	4.3	<	4.3	<	4.3	=	5.8	=	5.7	<	4	=	4.8	<	4	5.48	422.507	C24H27FN4O2	Cc1ccc(CNC2CCN(C[C@@H]3Cn4c5n3c(=O)ccc5ccc4=O)CC2)cc1F	Cc1ccc(CNC2CCN(C[C@@H]3Cn4c5n3c(=O)ccc5ccc4=O)CC2)cc1F	3	1.624	2	1	31	59.27
TCMDC-143490	Chagas	=	5.6	=	5.5	=	6	<	4.3	=	4.7	<	4.3	<	4.3	<	4.3	<	4.4	<	4.4	<	4	<	4.3	<	4	4.55	330.39	C21H18N2O2	Cc1[nH]c2ccccc2c(=O)c1Cc1c(C)[nH]c2ccccc2c1=O	Cc1[nH]c2ccccc2c(=O)c1Cc1c(C)[nH]c2ccccc2c1=O	4	1.387	2	2	25	65.72
TCMDC-143088	Chagas	=	5.9	=	4.9	=	6	<	4.3	<	4.3	<	4.3	<	4.3	<	4.3	<	4.4	<	4.4	<	4	<	4.3	<	4	0.48	211.225	C8H13N5O2	Cn1nc(nc1N1CCCCC1)N(=O)=O	Cn1nc(nc1N1CCCCC1)N(=O)=O	1	0.432	3	0	15	79.77
TCMDC-143130	Chagas	=	5.55	=	5.8	=	6	<	4.3	<	4.3	<	4.3	<	4.3	<	4.3	=	6.5	=	6.3	<	4	=	4.5	=	4.3	1.58	425.908	C23H24ClN3O3	COc1ccc(cc1)C1CC(=NN1C(=O)CNC(=O)C1CCC1)c1ccccc1Cl	COc1ccc(cc1)C1CC(=NN1C(=O)CNC(=O)C1CCC1)c1ccccc1Cl	2	3.979	3	1	30	71
TCMDC-143276	Chagas	=	6.1	=	6	=	6	<	4.3	=	5.3	<	4.3			=	5.2	=	5.2	<	4.4	<	4	=	5	=	7.1	1.38	410.832	C18H18ClF3N6	Cn1c(CN2CCN(CC2)c2ncc(cc2Cl)C(F)(F)F)nc2ccncc12	Cn1c(CN2CCN(CC2)c2ncc(cc2Cl)C(F)(F)F)nc2ccncc12	3	3.05	2	0	28	50.08
TCMDC-143446	Chagas	=	5.85	=	5.8	=	6	<	4.3	<	4.3	<	4.3	<	4.3	<	4.3	=	6.9	=	6.6	<	4	<	4.3	=	4.1	1.82	354.387	C19H19FN4O2	Fc1ccc(cc1)-c1ccc(o1)C(=O)NCc1nnc2CCCCCn12	Fc1ccc(cc1)-c1ccc(o1)C(=O)NCc1nnc2CCCCCn12	3	2.465	3	1	26	72.95
TCMDC-143314	Chagas	=	6	=	6	=	6	=	4.6	=	4.7	=	4.9	=	4.9	=	5	=	6.3	=	5	=	4.7	=	4.6	<	4	2.88	350.427	C19H22N6O	NC(=O)c1ccccc1Nc1nc(NC2CCCCC2)nc2[nH]ccc12	NC(=O)c1ccccc1Nc1nc(NC2CCCCC2)nc2[nH]ccc12	3	4.845	3	4	26	108.72
TCMDC-143605	Chagas	=	5.9	=	5	=	6	<	4.3	<	4.3	<	4.3	<	4.3	<	4.3	<	4.4	<	4.4	=	4.2	=	4.4	<	4	1.94	569.057	C14H18Cl2N4. 2(HI)	I.I.Clc1ccc(CN2CCN(CC2)C2=NCCN2)cc1Cl	Clc1ccc(CN2CCN(CC2)C2=NCCN2)cc1Cl	1	3.278	0	1	20	30.87
TCMDC-143617	Chagas	=	6.4	=	5.5	=	6	<	4.3	<	4.3	=	5.2	<	4.3	=	4.9	=	5			<	4	=	5	<	4	3	446.532	C25H27FN6O	CCCCNc1nccc(n1)-c1c(nn2c(cccc12)N1CCOCC1)-c1ccc(F)cc1	CCCCNc1nccc(n1)-c1c(nn2c(cccc12)N1CCOCC1)-c1ccc(F)cc1	4	4.969	4	1	33	67.58
TCMDC-143244	Chagas	=	6.2	=	5.9	=	6	<	4.3	<	4.3	<	4.3			<	4.3	<	4.4	=	4.4	<	4	=	4.9	<	4	1.24	430.564	C22H30N4O3S	CCN(C)Cc1ccc(nc1)N1CCC(CC1)NS(=O)(=O)c1ccc2OCCc2c1	CCN(C)Cc1ccc(nc1)N1CCC(CC1)NS(=O)(=O)c1ccc2OCCc2c1	2	2.406	2	1	30	74.77
TCMDC-143439	Chagas	=	5.7	=	5.5	=	6	<	4.3	<	4.3	<	4.3	<	4.3	<	4.3	<	4.4	<	4.4	<	4	=	4.7	=	4.3	0.9	338.413	C19H22N4O2	CC(C)c1cc(on1)C(=O)N1CCCC(C1)c1cc2ncccc2[nH]1	CC(C)c1cc(on1)C(=O)N1CCCC(C1)c1cc2ncccc2[nH]1	3	2.295	3	1	25	75.02
TCMDC-143256	Chagas	=	5.8	=	5.9	=	6	<	4.3	=	4.6	<	4.3	<	4.3	<	4.3	=	4.9	=	4.5	<	4	<	4.3	<	4	2.44	493.586	C26H27N3O5S	COc1ccccc1NS(=O)(=O)c1ccc(OC)c(NC(=O)CCCc2c[nH]c3ccccc23)c1	COc1ccccc1NS(=O)(=O)c1ccc(OC)c(NC(=O)CCCc2c[nH]c3ccccc23)c1	4	3.929	3	2	35	109.52
TCMDC-143354	Chagas	=	6.2	=	6.1	=	6	<	4.3	=	4.3	<	4.3	=	4.8	<	4.3	=	4.5	<	4.4	<	4	=	4.5	=	6.8	3.1	348.427	C20H16N2O2S	CN(Cc1nc2ccccc2s1)C(=O)C=Cc1cc2ccccc2o1	CN(Cc1nc2ccccc2s1)C(=O)C=Cc1cc2ccccc2o1	4	3.967	2	0	25	46.34
TCMDC-143082	Chagas	=	6.4	=	5.9	=	6	<	4.3	=	4.6	<	4.3	<	4.3	<	4.3	<	4.4	<	4.4	<	4	=	4.4	=	6.6	2.18	376.709	C16H19Cl2N3O. ClH	Cl.Clc1ccc(C(CC2CCCCO2)Cn2cncn2)c(Cl)c1	Clc1ccc(C(CC2CCCCO2)Cn2cncn2)c(Cl)c1	2	3.43	3	0	22	39.94
TCMDC-143162	Chagas	=	6	=	5.8	=	6	=	5	<	4.3	=	4.7	=	4.5	=	4.5	<	4.4	<	4.4	=	4.5	=	5	=	5	0.63	341.844	C19H20ClN3O	CC1(CCN(Cc2cc3ccccc3[nH]2)C1)Oc1cncc(Cl)c1	CC1(CCN(Cc2cc3ccccc3[nH]2)C1)Oc1cncc(Cl)c1	3	4.211	1	1	24	41.15
TCMDC-143362	Chagas	=	6	=	5.7	=	5.9	=	4.5	=	4.4	=	4.5	=	4.9	<	4.3	=	4.7	=	4.6	<	4	=	4.6	<	4	1.97	422.507	C24H27FN4O2	CC(=O)Nc1ccc(cc1)-c1noc(CC2CCCN(Cc3cccc(F)c3C)C2)n1	CC(=O)Nc1ccc(cc1)-c1noc(CC2CCCN(Cc3cccc(F)c3C)C2)n1	3	4.159	3	1	31	71.26
TCMDC-143632	Chagas	=	6.45	=	5.8	=	5.9	<	4.3	<	4.3	<	4.3	=	5.1	<	4.3	=	5	<	4.4	<	4	=	4.9	=	7.3	1.1	386.398	C16H18N2O2. C4H4O4	OC(=O)\C=C/C(O)=O.O=C(C1CC1)c1ccc(OCCCc2cnc[nH]2)cc1	O=C(C1CC1)c1ccc(OCCCc2cnc[nH]2)cc1	2	2.46	2	1	20	54.98
TCMDC-143549	Chagas	=	7.4	=	5.6	=	5.9	<	4.3	<	4.3	=	4.8	=	4.7	=	4.7	=	5.5	=	5.5	=	4.3	=	4.8	=	4.8	0.44	554.59	C24H28N2O4S. C2HF3O2	OC(=O)C(F)(F)F.COc1ccc(cc1)S(=O)(=O)NCc1ccc(cc1)-c1ccc(CN(C)CCO)cc1	COc1ccc(cc1)S(=O)(=O)NCc1ccc(cc1)-c1ccc(CN(C)CCO)cc1	3	4.172	3	2	31	78.87
TCMDC-143194	Chagas	=	5.85	=	5.7	=	5.9	<	4.3	=	6	=	5	=	5.1	<	4.3	=	6.5	=	6.2	<	4	<	4.3	=	4.4	3.89	387.461	C19H21N3O4S	COc1ccc(NS(=O)(=O)c2cc(ccc2C)-c2cc(C)n[nH]2)cc1OC	COc1ccc(NS(=O)(=O)c2cc(ccc2C)-c2cc(C)n[nH]2)cc1OC	3	3.38	3	1	27	93.31
TCMDC-143080	Chagas	=	5.95	=	5.7	=	5.9	=	5.3	<	4.3	<	4.3	<	4.3	<	4.3	=	7.9	=	8	<	4	<	4.3	<	4	2.21	251.242	C10H13N5O3	Nc1ncnc2n(cnc12)[C@@H]1O[C@H](CO)C[C@H]1O	Nc1ncnc2n(cnc12)[C@@H]1O[C@H](CO)C[C@H]1O	2	-1.559	6	3	18	119.31
TCMDC-143143	Chagas	=	5.6	=	5.7	=	5.9	<	4.3	<	4.3	<	4.3	<	4.3	<	4.3	=	5.6	=	5.5	<	4	<	4.3	<	4	1.71	259.311	C14H17N3O2	O=N(=O)c1ccc(NC2CCCCCC2)c(c1)C#N	O=N(=O)c1ccc(NC2CCCCCC2)c(c1)C#N	1	4.336	2	1	19	81.64
TCMDC-143103	Chagas	=	5.6	=	5.6	=	5.9	<	4.3	<	4.3	<	4.3	<	4.3	<	4.3	<	4.4	<	4.4	<	4	=	4.3	<	4	0.5	393.356	C18H15N7O4	O=C(NCc1ccc(cc1)-n1cccc1)c1nc(Cn2ccc(n2)N(=O)=O)no1	O=C(NCc1ccc(cc1)-n1cccc1)c1nc(Cn2ccc(n2)N(=O)=O)no1	4	2.588	5	1	29	136.59
TCMDC-143592	Chagas	=	5.8	=	5.9	=	5.9	<	4.3	<	4.3	<	4.3	=	5.5	<	4.3	=	4.9			=	4.5	=	5	<	4	4.23	374.871	C20H23ClN2O3	CC(C)Oc1ccc(cc1)C(=O)Nc1ccc(N2CCOCC2)c(Cl)c1	CC(C)Oc1ccc(cc1)C(=O)Nc1ccc(N2CCOCC2)c(Cl)c1	2	4.088	2	1	26	50.8
TCMDC-143157	Chagas	=	5.7	=	5.2	=	5.9	<	4.3	<	4.3	<	4.3	<	4.3	<	4.3	<	4.4	<	4.4	<	4	<	4.3	<	4	0.53	336.227	C10H11F3N6O4	CC1=NN(C(=O)CCn2cnc(n2)N(=O)=O)C(O)(C1)C(F)(F)F	CC1=NN(C(=O)CCn2cnc(n2)N(=O)=O)C(O)(C1)C(F)(F)F	1	1.169	6	1	23	129.43
TCMDC-143279	Chagas	=	6.2	=	5.7	=	5.9	<	4.3	=	4.4	=	5.3	=	5.5	<	4.3	=	5.7	=	5.5	<	4	<	4.3	<	4	5.88	327.817	C18H18ClN3O	CCCn1c(NC(=O)Cc2ccc(Cl)cc2)nc2ccccc12	CCCn1c(NC(=O)Cc2ccc(Cl)cc2)nc2ccccc12	3	4.771	2	1	23	46.92
TCMDC-143520	Chagas	=	5.8	=	5.4	=	5.9	<	4.3	<	4.3	<	4.3	<	4.3	<	4.3	=	4.6	<	4.4	<	4	<	4.3	=	4.8	0.93	318.694	C15H8ClFN2O3	Fc1ccc2n(ccc(=O)c2c1)-c1ccc(cc1Cl)N(=O)=O	Fc1ccc2n(ccc(=O)c2c1)-c1ccc(cc1Cl)N(=O)=O	3	2.17	2	0	22	67.82
TCMDC-143247	Chagas	=	6.3	=	5.8	=	5.9	<	4.3	=	4.5	<	4.3	<	4.3	=	5	=	4.5	=	4.6	<	4	=	5.1	=	6.8	0.62	476.013	C27H30ClN5O	CN(Cc1cccnc1)Cc1ccc(nc1)N1CCN(CC1)C(=O)C1(CC1)c1ccc(Cl)cc1	CN(Cc1cccnc1)Cc1ccc(nc1)N1CCN(CC1)C(=O)C1(CC1)c1ccc(Cl)cc1	3	3.451	2	0	34	52.57
TCMDC-143241	Chagas	=	5.7	<	4.3	=	5.9	<	4.3	<	4.3	<	4.3	<	4.3	=	4.8	=	5.5	<	4.4	<	4	<	4.3	<	4	0.61	387.785	C17H14ClN5O4	Clc1ccc(cc1)C(=O)NCCNc1noc(n1)-c1ccc(cc1)N(=O)=O	Clc1ccc(cc1)C(=O)NCCNc1noc(n1)-c1ccc(cc1)N(=O)=O	3	3.965	4	2	27	125.87
TCMDC-143155	Chagas	=	5.6	=	5.6	=	5.8	<	4.3	=	4.6	=	4.5	=	4.8	<	4.3	<	4.4	<	4.4	<	4	=	4.9	<	4	1.04	359.403	C16H17N5O3S	CC1CCc2c(C1)sc(NC(=O)c1nn(C)c(C)c1N(=O)=O)c2C#N	CC1CCc2c(C1)sc(NC(=O)c1nn(C)c(C)c1N(=O)=O)c2C#N	2	1.39	4	1	25	116.53
TCMDC-143408	Chagas	=	5.8	<	4.3	=	5.8	=	4.7	<	4.3	=	4.7	=	4.6	=	4.7	=	5.7			=	4.2	=	4.8	<	4	12.64	400.915	C20H24N6O. HCl	Cl.CN(C)c1ccc(cn1)-c1cc2nccnc2c(OC[C@H]2CCCNC2)n1	CN(C)c1ccc(cn1)-c1cc2nccnc2c(OC[C@H]2CCCNC2)n1	3	2.782	3	1	27	76.06
TCMDC-143466	Chagas	=	5.7	=	5.6	=	5.8	<	4.3	<	4.3	<	4.3	=	4.8	=	4.7	=	6.3	=	6	<	4	<	4.3	=	4.6	2.17	334.372	C17H20F2N4O	Fc1ccc(cc1F)-c1nc(CCNC(=O)C2CCCCC2)n[nH]1	Fc1ccc(cc1F)-c1nc(CCNC(=O)C2CCCCC2)n[nH]1	2	2.735	3	2	24	70.67
TCMDC-143612	Chagas	=	5.6	=	5.5	=	5.7	<	4.3	=	4.9	<	4.3	=	5	<	4.3	=	6	=	5.9	=	4.4	<	4.3	<	4	2.34	225.311	C10H15N3OS	O=C(NCC1CCCCC1)c1cnns1	O=C(NCC1CCCCC1)c1cnns1	1	1.913	3	1	15	54.88
TCMDC-143552	Chagas	=	5.6	=	5.6	=	5.7	<	4.3	<	4.3	<	4.3	<	4.3	<	4.3	=	5	<	4.4	<	4	=	4.5	<	4	0.89	356.836	C17H13ClN4OS	Clc1ccc(NC(=O)CSc2ccc(nn2)-c2ccccn2)cc1	Clc1ccc(NC(=O)CSc2ccc(nn2)-c2ccccn2)cc1	3	2.769	4	1	24	67.77
TCMDC-143137	Chagas	=	5.7	=	5.6	=	5.7	<	4.3	=	5.3	<	4.3	<	4.3	=	4.7	=	5.9	=	5.6	<	4	<	4.3	<	4	2.62	351.387	C18H13N3O3S	COc1ccc(cc1NC(=O)c1cccs1)-c1nc2ncccc2o1	COc1ccc(cc1NC(=O)c1cccs1)-c1nc2ncccc2o1	4	2.281	3	1	25	77.25
TCMDC-143588	Chagas	=	5.6	=	5.3	=	5.7	<	4.3	<	4.3	<	4.3	<	4.3	<	4.3	=	5.1	=	4.9	<	4	=	4.8	<	4	5	369.598	C14H10BrClN2O3	Clc1cc(NC(=O)Nc2ccc3OCOc3c2)ccc1Br	Clc1cc(NC(=O)Nc2ccc3OCOc3c2)ccc1Br	2	4.731	1	2	21	59.59
TCMDC-143118	Chagas	=	5.8	=	5.6	=	5.7	=	5.2	=	5.1	=	5.1	=	5.6	=	4.5	=	5.3	=	5.3	=	4.4	=	4.8	<	3.9	6.38	434.363	C18H22Cl2FN3O2S	CN(C)CCN(C)Cc1ccc(F)cc1NS(=O)(=O)c1ccc(Cl)c(Cl)c1	CN(C)CCN(C)Cc1ccc(F)cc1NS(=O)(=O)c1ccc(Cl)c(Cl)c1	2	4.19	2	0	27	52.65
TCMDC-143097	Chagas	=	5.8	=	5.6	=	5.7	=	4.7	=	5.3	=	4.8	=	4.9	=	4.8	=	4.6	=	4.5	<	4	<	4.3	<	4	1.78	450.988	C22H27ClN2O4S	COc1cc(C(C)C)c(cc1C(=O)N1CCN(CC1)c1ccccc1Cl)S(C)(=O)=O	COc1cc(C(C)C)c(cc1C(=O)N1CCN(CC1)c1ccccc1Cl)S(C)(=O)=O	2	3.949	3	0	30	66.92
TCMDC-143085	Chagas	=	5.9	=	5.3	=	5.7	<	4.2	<	4.2	<	4.2	<	4.2	<	4.2	=	4.6	=	4.4	<	3.9	=	4.8	=	4.4	0.46	506.52	C20H25FN2O3S. C2HF3O2	OC(=O)C(F)(F)F.CN(C)Cc1ccc(cc1)-c1ccc(c(F)c1)S(=O)(=O)NCC1CCCO1	CN(C)Cc1ccc(cc1)-c1ccc(c(F)c1)S(=O)(=O)NCC1CCCO1	2	3.715	3	1	27	58.64
TCMDC-143526	Chagas	=	5.7	=	5.4	=	5.7	<	4.3	=	4.4	<	4.3	<	4.3	<	4.3	=	6.7	=	6.2	<	4	=	4.4	<	4	0.87	410.951	C23H26N4O. HCl	Cl.CN(C(=O)Nc1ccc2CCN(CCc2c1)C1CCC1)c1ccc(cc1)C#N	CN(C(=O)Nc1ccc2CCN(CCc2c1)C1CCC1)c1ccc(cc1)C#N	2	3.842	2	1	28	59.37
TCMDC-143413	Chagas	=	5.9	=	5.5	=	5.7	<	4.3	=	5.4	<	4.3	<	4.3	<	4.3	=	5.7	=	5.6	<	4	=	4.3	<	4	3.85	348.364	C19H16N4O3	COc1ccc(cn1)-c1ccc2nnc(-c3ccc(O)c(OC)c3)n2c1	COc1ccc(cn1)-c1ccc2nnc(-c3ccc(O)c(OC)c3)n2c1	4	3.065	4	1	26	81.77
TCMDC-143313	Chagas	=	5.7	=	5.3	=	5.6	<	4.3	=	4.4	<	4.3	<	4.3	<	4.3	=	5.3	=	5.1	<	4	=	4.6	<	4	2.61	495.602	C26H29N3O5S	COc1ccc(NS(=O)(=O)c2cc(NC(=O)Cc3ccc(C)cc3)ccc2N2CCOCC2)cc1	COc1ccc(NS(=O)(=O)c2cc(NC(=O)Cc3ccc(C)cc3)ccc2N2CCOCC2)cc1	3	3.516	4	1	35	96.97
TCMDC-143179	Chagas	=	5.7	=	5.7	=	5.6	<	4.3	=	4.9	<	4.3	<	4.3	<	4.3	<	4.4	<	4.4	<	4	<	4.3	<	4	1.71	413.406	C21H18F3N5O	FC(F)(F)c1ccc(cn1)-c1noc(n1)C1CCN(Cc2cccc(c2)C#N)CC1	FC(F)(F)c1ccc(cn1)-c1noc(n1)C1CCN(Cc2cccc(c2)C#N)CC1	3	2.81	4	0	30	78.84
TCMDC-143338	Chagas	=	5.6	=	5.2	=	5.5	<	4.3	<	4.3	<	4.3	<	4.3	<	4.3	=	4.8	<	4.4	=	4.1	=	4.9	<	4	2.7	401.65	C14H14BrClN4O3	CC(C(=O)Nc1ccc(C)c(Cl)c1)n1nc(c(Br)c1C)N(=O)=O	CC(C(=O)Nc1ccc(C)c(Cl)c1)n1nc(c(Br)c1C)N(=O)=O	2	3.883	3	1	23	92.74
TCMDC-143545	Chagas	=	5.6	=	5.6	=	5.5	<	4.3	<	4.3	<	4.3	<	4.3	<	4.3	<	4.4	<	4.4	<	4	<	4.3	=	4.4	1.65	433.308	C19H21BrN4O3	CC(N1CCN(CC1)c1ccc(cc1)N(=O)=O)C(=O)Nc1ccc(Br)cc1	CC(N1CCN(CC1)c1ccc(cc1)N(=O)=O)C(=O)Nc1ccc(Br)cc1	2	4.823	2	1	27	81.4
TCMDC-143611	Chagas	=	5.9	=	5.2	=	5.5	<	4.3	<	4.3	=	4.5	=	4.4	=	4.4	=	5.3	=	5.3	=	4.5	=	5	<	4	0.93	308.381	C17H20N6	CN(C)c1cc(C)c2cc(Cc3cnc(N)nc3N)ccc2n1	CN(C)c1cc(C)c2cc(Cc3cnc(N)nc3N)ccc2n1	3	2.781	2	2	23	93.95
TCMDC-143193	Chagas	=	5.8	=	5.5	=	5.4	=	4.3	=	4.6	=	4.6	=	4.7	=	4.5	=	4.8	=	4.6	=	4.1	=	4.6	<	4	2.87	396.827	C17H14ClFN2O4S	COc1ccc(cc1S(=O)(=O)Nc1ccc(F)c(Cl)c1)-c1cc(C)no1	COc1ccc(cc1S(=O)(=O)Nc1ccc(F)c(Cl)c1)-c1cc(C)no1	3	3.734	3	0	26	81.43
TCMDC-143311	Chagas	=	5.8	=	5	=	5.2	<	4.3	<	4.3	<	4.3	<	4.3	=	4.8	<	4.4	<	4.4	<	4	=	4.7	=	4.5	0.67	550.499	C20H19F3N6. C4H6O6	O[C@H]([C@@H](O)C(O)=O)C(O)=O.FC(F)(F)c1cc(nc2ncnn12)C1CCCN(Cc2c[nH]c3ccccc23)C1	FC(F)(F)c1cc(nc2ncnn12)C1CCCN(Cc2c[nH]c3ccccc23)C1	4	2.861	3	1	29	62.11
TCMDC-143160	Chagas	=	5.7	=	4.6	=	4.8	<	4.3	=	4.7	=	4.3	=	4.6	=	4.7	=	4.8			=	4.1	=	4.5	<	4	10.1	285.338	C17H19NO3	CCOc1ccc(NC(=O)C=Cc2ccc(CC)o2)cc1	CCOc1ccc(NC(=O)C=Cc2ccc(CC)o2)cc1	2	4.472	1	1	21	51.47
TCMDC-143376	Chagas	=	6	=	4.6	=	4.5	=	4.8	<	4.3	<	4.3	=	4.7	=	5	=	6.6			=	4.4	=	5	=	4.6	5.63	464.525	C25H28N4O5	COc1cc(NC(=O)Nc2cccc(CNC(=O)OC3CCCCC3)c2)ccc1-c1cnco1	COc1cc(NC(=O)Nc2cccc(CNC(=O)OC3CCCCC3)c2)ccc1-c1cnco1	3	3.997	3	3	34	114.72
TCMDC-143198	Chagas	=	6.3	=	6	=	6.2	<	4.3	=	6.1	=	5.2	=	5.5	<	4.3	=	6.7	=	6.5	<	4	<	4.3	=	4.2	1.69	432.48	C25H24N2O5	O=C(Nc1ccc(cc1)C(=O)N1CCCC1c1ccc2OCCCOc2c1)c1ccco1	O=C(Nc1ccc(cc1)C(=O)N1CCCC1c1ccc2OCCCOc2c1)c1ccco1	3	3.655	2	1	32	81.01

## Sheet: Leish BOX
		Anti - Leishmania donovani activity								Anti - Trypanosoma cruzi activity								anti - Trypanosoma brucei activity				HepG2 toxicity		CYP51 activity			Phisico-chemical properties
ChEMBL_CMPD_NUMBER	BOX	modifier (1)	pIC50 L. donovani FLINT	modifier (2)	pIC50 L. donovani Imag INF MAC	modifier (3)	pIC50 L. donovani Imag AM MAC	modifier (4)	pIC50 L. donovani Imag MAC	modifier (5)	pIC50 T. cruzi β-GAL	modifier (6)	pIC50 T. cruzi imag INF CELL	modifier (7)	pIC50 T. cruzi imag AM CELL	modifier (8)	pIC50 T. cruzi imag CELL	modifier (9)	pIC50 T. brucei FLINT	modifier (10)	pIC50 T. brucei LUM	modifier (11)	pIC50 HepG2	modifier (12)	pIC50 CYP51	IFI	MW	MF	SMILES	Parent SMILES	aring parent	clogp parent	hba parent	hbd parent	heavy parent	tpsa parent
TCMDC-143566	Leish	=	5.8	=	5.6	=	6.1	<	4.3	=	5.55	=	5.9	=	6.1	=	4.7	=	5.1	=	4.6	<	4	=	5	2.37	463.397	C24H28Cl2N2O3	COc1ccc(cc1)C1C2CCCCC2(O)CCN1CC(=O)Nc1ccc(Cl)cc1Cl	COc1ccc(cc1)C1C2CCCCC2(O)CCN1CC(=O)Nc1ccc(Cl)cc1Cl	2	4.945	2	2	31	61.8
TCMDC-143627	Leish	=	6.9	=	6	=	6	=	4.7	=	6.8											=	4.6	<	4	6.48	321.316	C17H12FN5O	Oc1c(ncc2cccnc12)-c1nnc(Cc2ccc(F)cc2)[nH]1	Oc1c(ncc2cccnc12)-c1nnc(Cc2ccc(F)cc2)[nH]1	4	2.622	5	2	24	87.58
TCMDC-143629	Leish	=	6.5	=	5.5	=	5.6	=	4.7	=	5.9											=	4.3	<	4	6.02	363.379	C19H17N5O3	COc1ccc(Cc2nnc([nH]2)-c2ncc3cccnc3c2O)cc1OC	COc1ccc(Cc2nnc([nH]2)-c2ncc3cccnc3c2O)cc1OC	4	2.367	5	2	27	106.04
TCMDC-143197	Leish	=	6.3	=	6.1	=	6.6	<	4.3	=	6.65	=	7	=	7.4	=	4.6	=	4.5	<	4.4	<	4	=	4.9	1.68	461.519	C20H19N3O6S2	O=S(=O)(N1CCOCC1)c1cccc(CSc2nnc(o2)-c2ccc3OCOc3c2)c1	O=S(=O)(N1CCOCC1)c1cccc(CSc2nnc(o2)-c2ccc3OCOc3c2)c1	3	2.322	5	0	31	103.99
TCMDC-143485	Leish	=	6	=	6.3	=	6.4	=	4.8	=	6.05	=	6.1	=	6	=	6.2	=	5.6	=	5.7	=	4.7	=	4.7	9.57	449.436	C19H21N5O. C2HF3O2	OC(=O)C(F)(F)F.COc1ccccc1CNc1cc(nc(n1)-c1nccn1C)C1CC1	COc1ccccc1CNc1cc(nc(n1)-c1nccn1C)C1CC1	3	3.067	3	1	25	64.86
TCMDC-143345	Leish	=	5.4	=	5.5	=	5.6	<	4.3	=	5.55	=	5.5	=	5.5	<	4.3	=	5.2	=	4.5	<	4	=	4.6	1.96	372.446	C19H20N2O4S	COc1ccc(cc1S(=O)(=O)Nc1ccc(C)cc1C)-c1cnc(C)o1	COc1ccc(cc1S(=O)(=O)Nc1ccc(C)cc1C)-c1cnc(C)o1	3	2.976	3	0	26	81.43
TCMDC-143574	Leish	<	4.3	=	5.2	=	5.2	=	4.3	=	4.85	=	4.8	=	5.2	<	4.3	=	4.6	=	4.8	=	4.7	=	5.1	3.65	427.461	C20H23N3O2. C2H2O4	OC(=O)C(O)=O.COCCn1c(NCc2ccccc2OC)ncc1-c1ccccc1	COCCn1c(NCc2ccccc2OC)ncc1-c1ccccc1	3	3.901	1	1	25	48.31
TCMDC-143447	Leish	=	5.2	=	5.8	=	6	=	5.1	=	5.35	=	5.6	=	5.8	=	5.3	=	6	=	5.6	=	4.8	=	5.5	8.33	304.357	C17H16N6	Cc1nc2c(cccn2c1C)-c1nc(n[nH]1)-c1ccccc1N	Cc1nc2c(cccn2c1C)-c1nc(n[nH]1)-c1ccccc1N	4	2.644	3	2	23	84.89
TCMDC-143532	Leish	=	6	=	6	=	6.2	=	4.8	=	5.6											<	4	<	4	2.47	355.375	C17H13N3O4S	COc1ccccc1C(=O)Nc1nnc(s1)-c1ccc2OCOc2c1	COc1ccccc1C(=O)Nc1nnc(s1)-c1ccc2OCOc2c1	3	3.369	3	1	25	82.57
TCMDC-143115	Leish	=	5.5	=	5.9	=	6.3	<	4.3	=	5.6	=	5.3	=	5.7	<	4.3	=	5.9	=	5.5	<	4	=	5	4.76	325.345	C18H16FN3O2	COc1ccc(cc1)-c1cnc(NC(=O)c2ccc(F)cc2)n1C	COc1ccc(cc1)-c1cnc(NC(=O)c2ccc(F)cc2)n1C	3	3.635	2	1	24	56.15
TCMDC-143184	Leish	=	5.7	=	6.6	=	6.1	<	4.3	=	5.45	=	6.1	=	6.3	<	4.3	=	5	<	4.4	<	4	=	5.3	2.63	396.425	C20H16N2O5S	Cc1nc(sc1C(=O)NCc1ccc2OCOc2c1)-c1ccc2OCOc2c1	Cc1nc(sc1C(=O)NCc1ccc2OCOc2c1)-c1ccc2OCOc2c1	3	4.194	2	1	28	78.91
TCMDC-143213	Leish	=	5.8	=	6.3	=	6.4	=	4.6	=	6.15	=	5.5	=	5.6	=	6.5	=	4.9	=	5	=	4.4	=	4.4	5	321.376	C18H19N5O	CCNc1cc(nc(Nc2ccc(OC)cc2)n1)-c1ccccn1	CCNc1cc(nc(Nc2ccc(OC)cc2)n1)-c1ccccn1	3	4.565	3	2	24	71.96
TCMDC-143305	Leish	=	5.4	=	6	=	6.1	<	4.3	=	5.45	=	5.3	=	5.4	<	4.3	=	6.4	=	5	<	4	=	4.8	3.7	374.396	C20H18N6O2	COc1ccc(cc1)-c1cnc(NC(=O)c2cc(n[nH]2)-c2ccccn2)n1C	COc1ccc(cc1)-c1cnc(NC(=O)c2cc(n[nH]2)-c2ccccn2)n1C	4	3.197	4	2	28	97.72
TCMDC-143245	Leish	=	5.4	=	5.3	=	5.6	<	4.3	=	5.35	=	6	=	6.2	<	4.3	=	4.6	=	4.6	<	4	=	5.1	5.36	478.972	C20H19ClN4O4S2	CC(C)c1sc(Cl)nc1C(=O)NCCc1nc(cs1)C(=O)Nc1ccc2OCOc2c1	CC(C)c1sc(Cl)nc1C(=O)NCCc1nc(cs1)C(=O)Nc1ccc2OCOc2c1	3	3.784	4	2	31	102.44
TCMDC-143315	Leish	=	5.9	=	5.4	=	5.5	<	4.3	=	6.5	=	6.7	=	7	<	4.3	<	4.4	<	4.4	<	4	=	4.3	3.21	302.404	C14H18N6S	CCCCn1nnnc1CSc1nc(C)cc(C)c1C#N	CCCCn1nnnc1CSc1nc(C)cc(C)c1C#N	2	3.07	5	0	21	80.28
TCMDC-143443	Leish	=	5.5	=	5.5	=	5.8	=	4.8	=	5.45	=	5.5	=	5.8	=	6	=	5	=	4.8	=	4.5	<	4	6.15	346.454	C18H27FN6	CCc1nn(c(N)c1C1CCCCC1)-c1ncc(F)c(NC(C)C)n1	CCc1nn(c(N)c1C1CCCCC1)-c1ncc(F)c(NC(C)C)n1	2	3.747	3	2	25	81.65
TCMDC-143274	Leish	=	6.4	=	5.4	=	5.6	<	4.3	=	6.65	=	6.3	=	6.9	<	4.3	<	4.4	<	4.4	<	4	<	4	3.25	309.368	C19H19NO3	COc1ccc(OC)c2c1[nH]c(C)c(Cc1ccccc1)c2=O	COc1ccc(OC)c2c1[nH]c(C)c(Cc1ccccc1)c2=O	3	2.775	1	1	23	51.32
TCMDC-143117	Leish	=	5.3	=	5.2	=	5.4	=	4.5	=	5.95	=	5.7	=	5.7	=	5.3	=	5.1	=	5.4	=	4.5	=	4.5	6.95	450.818	C18H22Cl3N3O2S	CN(C)CCN(C)Cc1ccc(Cl)cc1NS(=O)(=O)c1ccc(Cl)c(Cl)c1	CN(C)CCN(C)Cc1ccc(Cl)cc1NS(=O)(=O)c1ccc(Cl)c(Cl)c1	2	4.76	2	0	27	52.65
TCMDC-143236	Leish	=	5.4	=	5.6	=	5.6	<	4.3	=	5.5	=	5.7	=	5.8	=	4.9	=	5	=	4.8	=	4.4	<	4	2.34	288.314	C16H12N6	Nc1nc(cc(n1)-c1ccccc1)-c1nc2cccnc2[nH]1	Nc1nc(cc(n1)-c1ccccc1)-c1nc2cccnc2[nH]1	4	2.711	4	2	22	93.37
TCMDC-143101	Leish	=	6	=	6.4	=	6.8	=	5	=	6.05	=	6.1	=	6.2	=	5.2	=	6.1	=	6.2	=	4.2	=	6.4	5.56	466.533	C22H18N4O4S2	COc1ccc(cc1)S(=O)(=O)Nc1ccc(cc1)C(=O)Nc1nc(cs1)-c1ccccn1	COc1ccc(cc1)S(=O)(=O)Nc1ccc(cc1)C(=O)Nc1nc(cs1)-c1ccccn1	4	3.624	5	1	32	110.28
TCMDC-143164	Leish	=	6.4	=	6	=	6.1	=	4.9	=	6.9	=	6.9	=	7	=	5.3	=	7.6	=	6.8	=	4.3	=	5.2	5.24	388.421	C16H12N4O4S2	CC(=O)Nc1ccc(cc1)-c1csc(NC(=O)c2ccc(s2)N(=O)=O)n1	CC(=O)Nc1ccc(cc1)-c1csc(NC(=O)c2ccc(s2)N(=O)=O)n1	3	2.73	4	2	26	116.91
TCMDC-143558	Leish	=	5.4	=	5.5	=	5.7	<	4.3	=	6.2	=	6	=	6.1	=	6.2	=	6	=	6.3	=	4.4	=	4.7	3.95	268.343	C14H12N4S	Cc1cccc(Nc2nc(cs2)-c2ccccn2)n1	Cc1cccc(Nc2nc(cs2)-c2ccccn2)n1	3	3.061	3	1	19	50.7
TCMDC-143110	Leish	=	5.6	=	5.2	=	5.3	<	4.3	=	5.75	=	5.9	=	6	=	5	=	5.9	=	5.6	=	4.5	<	4	5.16	349.385	C14H11N3O4S2	CCOc1ccc2nc(NC(=O)c3ccc(s3)N(=O)=O)sc2c1	CCOc1ccc2nc(NC(=O)c3ccc(s3)N(=O)=O)sc2c1	3	3.847	3	1	23	97.04
TCMDC-143163	Leish	=	6.3	=	6.1	=	6.1	=	4.9	=	7.15	=	7	=	7.1	<	4.3	=	7.3	=	6.9	<	4	=	6	3.68	463.491	C19H17N3O7S2	COc1ccc(NS(=O)(=O)c2cc(NC(=O)c3ccc(s3)N(=O)=O)ccc2OC)cc1	COc1ccc(NS(=O)(=O)c2cc(NC(=O)c3ccc(s3)N(=O)=O)ccc2OC)cc1	3	2.713	4	1	31	139.55
TCMDC-143170	Leish	=	5.5	=	5.3	=	5.4	=	5.2	=	5.65	=	5.8	=	6.3	=	6.7	=	4.7	=	4.9	<	4	<	4	4.71	303.413	C15H25N7	CC(C)Nc1nc(NC(C)(C)C)nc(n1)-n1nc(C)cc1C	CC(C)Nc1nc(NC(C)(C)C)nc(n1)-n1nc(C)cc1C	2	3.699	4	2	22	80.55
TCMDC-143603	Leish	=	4.4	=	5.9	=	6.1	=	5.2	=	5.75	=	5.9	=	6	=	4.5	=	4.9	=	4.7	=	4.5	<	4	8.25	437.844	C19H28N4O. 3(HCl)	Cl.Cl.Cl.CCOc1cc(NCCCN2CCN(C)CC2)c2ncccc2c1	CCOc1cc(NCCCN2CCN(C)CC2)c2ncccc2c1	2	2.676	1	1	24	40.63
TCMDC-143536	Leish	=	5.4	=	5.1	=	5.7	<	4.3	=	5.6	=	5.6	=	5.9	<	4.3	=	4.7	=	4.8	<	4	=	5.6	4.25	496.546	C24H24N4O6S	O=C(CN1CCN(CC1)S(=O)(=O)c1cccc(c1)N(=O)=O)Nc1ccc(Oc2ccccc2)cc1	O=C(CN1CCN(CC1)S(=O)(=O)c1cccc(c1)N(=O)=O)Nc1ccc(Oc2ccccc2)cc1	3	4.81	5	1	35	124.77
TCMDC-143367	Leish	=	5.9	=	5.7	=	6	=	4.9	=	5.6	=	6.6	=	6.7	=	6	=	4.9	<	4.4	=	5	=	4.8	5.41	406.458	C21H18N4O3S	O=C(N1CCSC1)c1cccc(Nc2ncc(cn2)-c2ccc3OCOc3c2)c1	O=C(N1CCSC1)c1cccc(Nc2ncc(cn2)-c2ccc3OCOc3c2)c1	3	3.748	3	1	29	76.58
TCMDC-143391	Leish	=	5.5	=	5.3	=	5.6	=	4.7	=	6.9	=	6.9	=	7.1	=	5.3	=	6.1	=	5.8	=	4.5	<	4	15.87	437.546	C21H19N5O2S2	Cc1ccc(cc1Nc1nccc(n1)-c1sc(N)nc1-c1ccccc1)S(C)(=O)=O	Cc1ccc(cc1Nc1nccc(n1)-c1sc(N)nc1-c1ccccc1)S(C)(=O)=O	4	3.29	5	2	30	110.86
TCMDC-143450	Leish	=	5.2	=	5	=	5.2	<	4.3	=	5.6											<	4	<	4	2.68	324.334	C17H16N4O3	O=C1N(Cc2nc(ncc12)N1CCCC1)c1ccc2OCOc2c1	O=C1N(Cc2nc(ncc12)N1CCCC1)c1ccc2OCOc2c1	2	2.08	3	0	24	67.79
TCMDC-143099	Leish	=	6.2	=	5.3	=	5.8	<	4.3	=	4.8	=	6	=	6.2	<	4.3	<	4.4	<	4.4	<	4	=	4.1	1.4	456.472	C21H20N4O6S	O=C(CNC(=O)c1ccc2OCOc2c1)N1CCN(CC1)S(=O)(=O)c1ccccc1C#N	O=C(CNC(=O)c1ccc2OCOc2c1)N1CCN(CC1)S(=O)(=O)c1ccccc1C#N	2	1.852	5	1	32	129.04
TCMDC-143246	Leish	=	5.5	=	5.3	=	5.8	=	4.6	<	4.3	<	4.3	=	4.6	<	4.3	=	4.5	<	4.4	<	4	<	4	7.52	502.039	C24H27N5O3S. HCl	Cl.Cc1cc(nc(Nc2ccc(cc2)S(=O)(=O)N2CCOCC2)n1)N1CCc2ccccc2C1	Cc1cc(nc(Nc2ccc(cc2)S(=O)(=O)N2CCOCC2)n1)N1CCc2ccccc2C1	3	4.274	5	1	33	87.66
TCMDC-143249	Leish	=	6.2	=	5	=	5.2	<	4.3	=	5.8	=	5.1	=	5.5	=	4.5	=	5.2	=	5.2	=	4.3	=	5.1	10.34	573.558	C23H21N7O2S. C2HF3O2	OC(=O)C(F)(F)F.O=S(=O)(NC1CCN(CC1)c1ccnc(Nc2cccc(c2)C#N)n1)c1cccc(c1)C#N	O=S(=O)(NC1CCN(CC1)c1ccnc(Nc2cccc(c2)C#N)n1)c1cccc(c1)C#N	3	3.159	6	2	33	134.8
TCMDC-143295	Leish	=	7.4	=	7	=	7.3	=	4.8													=	4.4	=	5.8	12.35	417.474	C22H23N7O2	COc1ccc(Oc2ccc(cc2)C(C)N(C)c2ncc3c(N)nc(N)nc3n2)cc1	COc1ccc(Oc2ccc(cc2)C(C)N(C)c2ncc3c(N)nc(N)nc3n2)cc1	4	4.268	5	2	31	125.3
TCMDC-143297	Leish	=	6.1	=	6.1	=	6.6	=	4.5	=	7.2	=	8.7	=	9	=	5.1	<	4.4	=	4.5	=	4.2	=	4.4	9.52	364.24	C15H15Cl2N7	CC(N(C)c1ncc2c(N)nc(N)nc2n1)c1cc(Cl)cc(Cl)c1	CC(N(C)c1ncc2c(N)nc(N)nc2n1)c1cc(Cl)cc(Cl)c1	3	3.677	4	2	24	106.84
TCMDC-143296	Leish	=	5.6	=	5.7	=	6.1	=	4.6	=	7.5	=	7.5	=	8	=	5	=	4.8	=	4.9	=	4.3	=	4.6	7.61	349.442	C19H23N7	CC(N(C)c1ncc2c(N)nc(N)nc2n1)c1ccc2CCCCc2c1	CC(N(C)c1ncc2c(N)nc(N)nc2n1)c1ccc2CCCCc2c1	3	3.823	4	2	26	106.84
TCMDC-143607	Leish	=	5.7	=	5.3	=	6	=	4.3	=	4.4	<	4.3	=	4.5	<	4.3	=	4.5	=	4.7	=	4.3	<	4	1.82	301.354	C18H15N5	Cc1cc(nc2nc(N)nc(N)c12)-c1cccc2ccccc12	Cc1cc(nc2nc(N)nc(N)c12)-c1cccc2ccccc12	4	3.902	3	2	23	90.71
TCMDC-143512	Leish	=	5.5	=	6.3	=	6.4	=	5.2	=	6.3	=	6.2	=	6.5	=	5.3	=	6.1	=	6.5	=	4.8	=	4.4	4.93	545.61	C26H33N5O. C2HF3O2	OC(=O)C(F)(F)F.CN(Cc1nc2ccc(cc2[nH]1)C(=O)NCC1CCCCC1)C1CCCc2cccnc12	CN(Cc1nc2ccc(cc2[nH]1)C(=O)NCC1CCCCC1)C1CCCc2cccnc12	3	4.587	3	2	32	73.91
TCMDC-143518	Leish	=	5.3	=	5.4	=	5.8	=	4.7	=	5.9	=	4.9	=	5.7	=	4.8	=	5.6	=	5.3	<	4	=	5.1	3.47	496.62	C28H32N8O	CCN(Cc1nc2ccc(cc2[nH]1)C(=O)N1CCN(CC1)c1ncccn1)C1CCCc2cccnc12	CCN(Cc1nc2ccc(cc2[nH]1)C(=O)N1CCN(CC1)c1ncccn1)C1CCCc2cccnc12	4	2.405	5	1	37	94.14
TCMDC-143281	Leish	=	5.6	=	5.9	=	6.3	=	5.2	=	6	=	5	=	5.8	=	5.7	=	7.3	=	6.7	=	4.6	=	5.2	21.43	387.491	C22H25N7	CN(C)Cc1cccc(Nc2nccc(n2)-c2ccc(NCCN)c(c2)C#N)c1	CN(C)Cc1cccc(Nc2nccc(n2)-c2ccc(NCCN)c(c2)C#N)c1	3	3.303	3	3	29	102.89
TCMDC-143280	Leish	=	5.4	=	5.8	=	6.1	=	5.1	=	5.1	=	4.5	=	4.8	=	5.1	=	6.4	=	5.9	=	4.3	=	4.5	21.21	429.529	C24H27N7O	NCCNc1ccc(cc1C#N)-c1ccnc(Nc2cccc(CN3CCOCC3)c2)n1	NCCNc1ccc(cc1C#N)-c1ccnc(Nc2cccc(CN3CCOCC3)c2)n1	3	3.216	4	3	32	112.12
TCMDC-143358	Leish	=	6.4	=	6.5	=	7.1	<	4.3	=	4.9	<	4.3	=	4.5	<	4.3	<	4.4	<	4.4	<	4	=	5.2	2.19	358.393	C21H18N4O2	O=C(COc1nn(-c2ccccc2)c2ncccc12)NCc1ccccc1	O=C(COc1nn(-c2ccccc2)c2ncccc12)NCc1ccccc1	4	3.349	3	1	27	69.04
TCMDC-143255	Leish	=	5	=	5.4	=	5.9	<	4.3	=	5.5	=	5.9	=	6.1	<	4.3	=	4.6	=	4.4	<	4	=	5.6	4.71	376.448	C23H24N2O3	Oc1ccc(cc1)N1CCN(CC1)C(=O)CCc1ccc(o1)-c1ccccc1	Oc1ccc(cc1)N1CCN(CC1)C(=O)CCc1ccc(o1)-c1ccccc1	3	3.883	2	1	28	56.92
TCMDC-143327	Leish	=	5.2	=	6.5	=	6.6	<	4.3	<	4.3	<	4.3	<	4.3	<	4.3	=	5.2	<	4.4	<	4	=	5.3	6.8	468.557	C22H20N4O4S2	COc1cc(cc(OC)c1O)C1SCC(=O)Nc2c1c(C)nn2-c1nc2ccccc2s1	COc1cc(cc(OC)c1O)C1SCC(=O)Nc2c1c(C)nn2-c1nc2ccccc2s1	4	2.927	4	2	32	98.5
TCMDC-143459	Leish	=	6.1	=	6.4	=	6.5	=	5.1	=	6	=	6	=	6.1	=	5.2	=	5.5	=	5	=	4.8	=	5	13.33	392.411	C19H18N6O. CH2O2	OC=O.Cc1nc2c(cc(NC(=O)Cc3ccccc3)cn2c1C)-c1ncn[nH]1	Cc1nc2c(cc(NC(=O)Cc3ccccc3)cn2c1C)-c1ncn[nH]1	4	2.776	4	2	26	87.97
TCMDC-143567	Leish	=	5.3	=	5.5	=	5.9	<	4.3	=	4.9	=	5.3	=	5.5	<	4.3	=	4.9	=	5.1	<	4	=	4.9	1.69	477.38	C24H26Cl2N2O4	OC12CCCCC1C(N(CC(=O)Nc1ccc(Cl)cc1Cl)CC2)c1ccc2OCOc2c1	OC12CCCCC1C(N(CC(=O)Nc1ccc(Cl)cc1Cl)CC2)c1ccc2OCOc2c1	2	4.991	2	2	32	71.03
TCMDC-143630	Leish	=	6.6	=	5.9	=	6	=	4.7													=	4.4	=	4.5	8.21	337.763	C17H12ClN5O	Oc1c(ncc2cccnc12)-c1nnc(Cc2ccc(Cl)cc2)[nH]1	Oc1c(ncc2cccnc12)-c1nnc(Cc2ccc(Cl)cc2)[nH]1	4	3.192	5	2	24	87.58
TCMDC-143180	Leish	=	5.7	=	6.3	=	6.3	=	5.2	=	6.2	=	6.1	=	5.9	=	4.6	=	6.2	=	6.1	=	4.8	=	4.8	6.87	366.813	C18H15ClN6O	Cc1nnc([nH]1)-c1nc(NCc2ccc(Cl)cc2)c2cccnc2c1O	Cc1nnc([nH]1)-c1nc(NCc2ccc(Cl)cc2)c2cccnc2c1O	4	3.834	4	3	26	99.61
TCMDC-143633	Leish	=	6.5	=	5.4	=	5.5	=	4.7	=	6.7	=	6.7	=	6.7	=	4.8	=	6.1	=	5.8	=	4.4	<	4	2.63	317.353	C18H15N5O	Oc1c(ncc2cccnc12)-c1nnc(CCc2ccccc2)[nH]1	Oc1c(ncc2cccnc12)-c1nnc(CCc2ccccc2)[nH]1	4	2.858	5	2	24	87.58
TCMDC-143489	Leish	=	5.7	=	5.5	=	5.7	=	4.8	=	5.2	=	5.1	=	5.2	=	4.8	=	5.3	=	5	=	4.1	<	4	3.39	252.278	C14H12N4O	Oc1cccnc1-c1nc(Cc2ccccc2)n[nH]1	Oc1cccnc1-c1nc(Cc2ccccc2)n[nH]1	3	2.552	4	2	19	74.69
TCMDC-143398	Leish	=	5.1	=	5.5	=	5.8	=	4.8	=	4.4	=	4.5	=	4.6	<	4.3	=	4.8	<	4.4	<	4	=	4.1	2.38	380.824	C21H17ClN2O3	NC(=O)c1cc(NC(=O)c2ccccc2COc2ccccc2)ccc1Cl	NC(=O)c1cc(NC(=O)c2ccccc2COc2ccccc2)ccc1Cl	3	2.828	2	2	27	81.42
TCMDC-143174	Leish	=	6.1	=	5.1	=	5.3	=	4.9	=	5.1	<	4.3	=	5.5	<	4.3	=	5.2	=	4.5	<	4	=	4.5	1.57	464.535	C21H28N4O6S	CCOc1ccc(Nc2ccc(cc2N(=O)=O)S(=O)(=O)N2CCN(C)CC2)cc1OCC	CCOc1ccc(Nc2ccc(cc2N(=O)=O)S(=O)(=O)N2CCN(C)CC2)cc1OCC	2	4.41	3	1	32	116.93
TCMDC-143175	Leish	=	5.2	=	5.5	=	5.7	=	4.6	=	5.9	=	5.7	=	5.8	=	5.4	=	5.6	=	5.5	=	4.5	=	5.3	15.22	326.141	C13H9Cl2N3O3	Clc1cccc(NC(=O)Nc2ccc(cc2Cl)N(=O)=O)c1	Clc1cccc(NC(=O)Nc2ccc(cc2Cl)N(=O)=O)c1	2	4.41	2	2	21	86.95
TCMDC-143237	Leish	=	6	=	5.7	=	6.2	<	4.3	=	6.3	=	7	=	7.3	<	4.3	=	4.5	<	4.4	<	4	=	4.9	3.33	419.475	C18H17N3O5S2	CN(C)S(=O)(=O)c1cccc(CSc2nnc(o2)-c2ccc3OCOc3c2)c1	CN(C)S(=O)(=O)c1cccc(CSc2nnc(o2)-c2ccc3OCOc3c2)c1	3	2.376	4	0	28	94.76
TCMDC-143488	Leish	=	5.8	=	6.2	=	6.7	=	5.1	=	6.2	=	6.1	=	6.1	=	6.2	=	5.7	=	5.8	=	4.7	=	4.4	7.87	453.855	C18H18ClN5. C2HF3O2	OC(=O)C(F)(F)F.Cn1ccnc1-c1nc(NCc2ccccc2Cl)cc(n1)C1CC1	Cn1ccnc1-c1nc(NCc2ccccc2Cl)cc(n1)C1CC1	3	3.861	3	1	24	55.63
TCMDC-143487	Leish	=	5.8	=	6.2	=	6.2	=	5	=	6.1	=	6.1	=	6.1	=	6.1	=	5.6	=	5.8	=	4.8	=	4.8	11.11	433.437	C19H21N5. C2HF3O2	OC(=O)C(F)(F)F.Cc1ccccc1CNc1cc(nc(n1)-c1nccn1C)C1CC1	Cc1ccccc1CNc1cc(nc(n1)-c1nccn1C)C1CC1	3	3.597	3	1	24	55.63
TCMDC-143486	Leish	=	5.7	=	6.1	=	6.1	=	4.9	=	6	=	6.1	=	6.2	=	6	=	5.9	=	5.6	=	4.6	=	5.3	5.68	449.436	C19H21N5O. C2HF3O2	OC(=O)C(F)(F)F.COc1ccc(CNc2cc(nc(n2)-c2nccn2C)C2CC2)cc1	COc1ccc(CNc2cc(nc(n2)-c2nccn2C)C2CC2)cc1	3	3.067	3	1	25	64.86
TCMDC-143509	Leish	=	5.4	=	5.7	=	5.9	=	4.7	=	5.7	=	6.1	=	5.7	=	6.3	=	5.2	=	5.2	=	4.8	<	4	3.28	290.371	C18H18N4	C1CCC(C1)Nc1nc(nc2ccccc12)-c1ccccn1	C1CCC(C1)Nc1nc(nc2ccccc12)-c1ccccn1	3	4.301	3	1	22	50.7
TCMDC-143568	Leish	=	5.2	=	5.8	=	5.9	=	4.8	=	5.9	=	5.7	=	5.9	=	6.5	=	5.2	=	5.2	=	4.7	<	4	6.84	278.36	C17H18N4	CC(C)(C)Nc1nc(nc2ccccc12)-c1ccccn1	CC(C)(C)Nc1nc(nc2ccccc12)-c1ccccn1	3	4.066	3	1	21	50.7
TCMDC-143145	Leish	=	5.5	=	5.6	=	5.6	=	4.5	=	5.2	=	5.5	=	5.4	=	5.7	<	4.4	=	5.2	<	4	<	4	4.83	302.338	C18H14N4O	C(Nc1nc(nc2ccccc12)-c1ccccn1)c1ccco1	C(Nc1nc(nc2ccccc12)-c1ccccn1)c1ccco1	4	3.453	3	1	23	63.84
TCMDC-143136	Leish	=	6.1	=	5.2	=	5.7	=	4.6	=	6.9	=	7.1	=	8.3	=	5.1	=	5.6	=	5.3	=	4.3	<	4	2.69	293.366	C17H19N5	CCN(CC)c1nc(Nc2ccncc2)nc2ccccc12	CCN(CC)c1nc(Nc2ccncc2)nc2ccccc12	3	4.298	3	1	22	53.94
TCMDC-143277	Leish	=	5	=	5	=	5.3	<	4.3	=	5.3	=	5.2	=	5.6	=	4.6	=	5.1	=	5.1	<	4	=	5	1.32	376.259	C16H18BrN5O	CCCn1c(NC(=O)CCn2cc(Br)cn2)nc2ccccc12	CCCn1c(NC(=O)CCn2cc(Br)cn2)nc2ccccc12	3	3.774	3	1	23	64.74
TCMDC-143278	Leish	=	5	=	5	=	5.2	<	4.3	=	5.3	=	5.1	=	5.4	<	4.3	=	5.5	=	5.3	<	4	=	4.6	2.47	297.335	C17H16FN3O	CCn1c(NC(=O)Cc2ccc(F)cc2)nc2ccccc12	CCn1c(NC(=O)Cc2ccc(F)cc2)nc2ccccc12	3	3.672	2	1	22	46.92
TCMDC-143344	Leish	=	5.1	=	5.6	=	5.7	<	4.3	=	5.3	=	5.1	=	5.3	=	4.8	=	4.7	=	4.7	<	4	=	4.8	3.85	372.446	C19H20N2O4S	COc1ccc(cc1S(=O)(=O)Nc1ccc(C)c(C)c1)-c1cc(C)no1	COc1ccc(cc1S(=O)(=O)Nc1ccc(C)c(C)c1)-c1cc(C)no1	3	3.781	3	0	26	81.43
TCMDC-143347	Leish	=	5.6	=	6.5	=	6.4	<	4.3	<	4.3	<	4.3	<	4.3	=	4.7	=	4.9	=	5	<	4	=	5.3	0.85	588.981	C24H23ClN8O. C2HF3O2	OC(=O)C(F)(F)F.CNc1nc(C)nc(n1)N1CCc2cc(ccc12)C(=O)NCc1ccc(cc1Cl)-c1cc[nH]n1	CNc1nc(C)nc(n1)N1CCc2cc(ccc12)C(=O)NCc1ccc(cc1Cl)-c1cc[nH]n1	4	4.821	5	3	34	111.72
TCMDC-143351	Leish	=	5.3	=	6.1	=	6.1	=	4.6	=	5.3	=	4.9	=	5.3	=	4.3	=	4.9	=	4.7	=	4.5	=	5.8	4.65	603.008	C25H25ClN8O. C2HF3O2	OC(=O)C(F)(F)F.CNc1nc(C)nc(n1)N1CCc2cc(ccc12)C(=O)NCc1ccc(cc1Cl)-c1nccn1C	CNc1nc(C)nc(n1)N1CCc2cc(ccc12)C(=O)NCc1ccc(cc1Cl)-c1nccn1C	4	4.53	5	2	35	100.86
TCMDC-143420	Leish	=	5.3	=	6.2	=	6.3	=	5.1	=	6.3	=	6	=	6.3	=	4.9	=	6.2	=	6.2	=	4.4	=	4.1	4.92	294.403	C18H22N4	CN(Cc1nc2cc(C)c(C)cc2[nH]1)Cc1ncccc1C	CN(Cc1nc2cc(C)c(C)cc2[nH]1)Cc1ncccc1C	3	3.067	2	1	22	44.81
TCMDC-143573	Leish	=	4.9	=	5	=	5.3	=	4.4	=	5.1	=	4.7	=	5.1	=	4.4	=	4.7	=	4.6	=	4.4	=	5.3	2.25	471.471	C21H23N3O4. C2H2O4	OC(=O)C(O)=O.COCCn1c(NCc2ccccc2OC)ncc1-c1ccc2OCOc2c1	COCCn1c(NCc2ccccc2OC)ncc1-c1ccc2OCOc2c1	3	3.938	1	1	28	66.77
TCMDC-125825	Leish	=	6.1	=	5.4	=	5.5	=	4.7													=	4.4	<	4	8.64	294.394	C18H22N4	C1CC1c1cc(NC2CCCCC2)nc(n1)-c1ccccn1	C1CC1c1cc(NC2CCCCC2)nc(n1)-c1ccccn1	2	4.419	3	1	22	50.7
TCMDC-125826	Leish	=	5.8	=	5.6	=	5.8	=	4.6	=	5.9	=	5.8	=	5.9	=	6.5	=	5.1	=	5.6	<	4	<	4	6.98	268.365	C16H20N4	CC(C)(C)c1cc(NC2CC2)nc(n1)-c1ccccn1	CC(C)(C)c1cc(NC2CC2)nc(n1)-c1ccccn1	2	3.855	3	1	20	50.7
TCMDC-143621	Leish	=	5.4	=	5.7	=	5.9	<	4.3	=	5.5	=	4.9	=	5.1	=	5.3	<	4.4	<	4.4	=	4.3	<	4	3.49	292.343	C17H16N4O	COc1cccc(Nc2cc(C)nc(n2)-c2ccccn2)c1	COc1cccc(Nc2cc(C)nc(n2)-c2ccccn2)c1	3	3.7	3	1	22	59.93
TCMDC-143287	Leish	=	5.2	=	6.3	=	6.6	=	4.4	=	6.2	=	6.6	=	6.7	<	4.3	=	4.6	<	4.4	<	4	=	5	8.28	366.42	C21H22N2O4	Cc1cc2cc(CNc3ccc4OCOc4c3)c(=O)n(CCO)c2cc1C	Cc1cc2cc(CNc3ccc4OCOc4c3)c(=O)n(CCO)c2cc1C	3	2.756	2	2	27	72.72
TCMDC-143448	Leish	=	5.5	=	5.7	=	5.8	=	4.9	=	5.2	<	4.3	<	4.3	=	5	=	4.9	=	4.6	=	4.8	<	4	4.11	304.349	C17H16N6	Cc1nc2c(cccn2c1C)-c1nc(n[nH]1)-c1ccc(N)cc1	Cc1nc2c(cccn2c1C)-c1nc(n[nH]1)-c1ccc(N)cc1	4	2.644	3	2	23	84.89
TCMDC-143514	Leish	=	5.7	=	6	=	6.3	=	5.2	=	6.9	=	6.8	=	7	=	5	=	6.5	=	6.2	=	4.6	=	5.1	2.86	488.012	C23H26ClN5O3S	COc1ccc2ncc(Cl)c(CCN3CC[C@H](NCc4cc5SCOc5cn4)[C@@H](O)C3)c2n1	COc1ccc2ncc(Cl)c(CCN3CC[C@H](NCc4cc5SCOc5cn4)[C@@H](O)C3)c2n1	3	3.186	4	2	33	92.63
TCMDC-143285	Leish	=	5.3	=	5.3	=	5.7	=	4.4	=	7.8	=	7.7	=	8	=	4.8	=	6.4	=	6.1	=	4.2	=	4.8	11.11	454.524	C25H28F2N4O2	COc1cnc2ccc(=O)n(CCN3CCC(CC3)NC\C=C\c3cc(F)ccc3F)c2c1	COc1cnc2ccc(=O)n(CCN3CCC(CC3)NC\C=C\c3cc(F)ccc3F)c2c1	3	3.045	2	1	33	59.39
TCMDC-143218	Leish	=	5.7	=	6.1	=	6.1	=	5	=	6.3	=	5.6	=	6.5	=	5.7	=	6	=	5.5	=	5	<	4	8.54	1242.55	C17H14N8. 8(C2HF3O2)	OC(=O)C(F)(F)F.OC(=O)C(F)(F)F.OC(=O)C(F)(F)F.OC(=O)C(F)(F)F.OC(=O)C(F)(F)F.OC(=O)C(F)(F)F.OC(=O)C(F)(F)F.OC(=O)C(F)(F)F.Nc1cc(nn1-c1nc(N)nc(n1)-c1ccccn1)-c1ccccc1	Nc1cc(nn1-c1nc(N)nc(n1)-c1ccccn1)-c1ccccc1	4	1.55	5	2	25	121.42
TCMDC-134026	Leish	=	5	=	6.1	=	6.3	=	5.3													=	4.7	<	4	8.75	1310.55	C18H13F3N8. 8(C2HF3O2)	OC(=O)C(F)(F)F.OC(=O)C(F)(F)F.OC(=O)C(F)(F)F.OC(=O)C(F)(F)F.OC(=O)C(F)(F)F.OC(=O)C(F)(F)F.OC(=O)C(F)(F)F.OC(=O)C(F)(F)F.Nc1cc(nn1-c1nc(N)nc(n1)-c1ccccn1)-c1cccc(c1)C(F)(F)F	Nc1cc(nn1-c1nc(N)nc(n1)-c1ccccn1)-c1cccc(c1)C(F)(F)F	4	2.433	5	2	29	121.42
TCMDC-143406	Leish	=	5.1	=	6	=	6.1	=	5.3	=	5.7	=	5.9	=	5.9	=	5.5	=	5.1	=	5.1	=	4.7	=	5.5	11.76	378.484	C20H26N8	CC(C)c1nn(c(N)c1C1CCCCC1)-c1nc(N)nc(n1)-c1ccccn1	CC(C)c1nn(c(N)c1C1CCCCC1)-c1nc(N)nc(n1)-c1ccccn1	3	2.689	5	2	28	121.42
TCMDC-143404	Leish	=	5.3	=	5.7	=	5.8	<	4.3	=	5.6	=	5.7	=	6.3	<	4.3	<	4.4	<	4.4	<	4	<	4	5.22	374.408	C19H18N8O	COc1cccc(c1)-c1c(C)nn(c1N)-c1nc(N)nc(n1)-c1ccccn1	COc1cccc(c1)-c1c(C)nn(c1N)-c1nc(N)nc(n1)-c1ccccn1	4	1.228	5	2	28	130.65
TCMDC-143217	Leish	=	5.3	=	5.5	=	5.7	=	4.7	=	5.4	=	5.3	=	5.9	=	4.9	=	5.7	=	5.2	=	4.2	<	4	6.82	572.43	C18H16N8. 2(C2HF3O2)	OC(=O)C(F)(F)F.OC(=O)C(F)(F)F.Cc1nn(c(N)c1-c1ccccc1)-c1nc(N)nc(n1)-c1ccccn1	Cc1nn(c(N)c1-c1ccccc1)-c1nc(N)nc(n1)-c1ccccn1	4	1.309	5	2	26	121.42
TCMDC-143407	Leish	=	5.3	=	5.5	=	5.6	<	4.3	=	5.6	=	5.5	=	5.7	=	4.7	<	4.4	=	5.2	<	4	=	4.2	9.76	357.421	C20H19N7	Cc1nn(c(C)c1Cc1ccccc1)-c1nc(N)nc(n1)-c1ccccn1	Cc1nn(c(C)c1Cc1ccccc1)-c1nc(N)nc(n1)-c1ccccn1	4	2.496	5	1	27	95.4
TCMDC-143144	Leish	=	4.5	=	5.4	=	5.5	=	4.4	=	5.2	=	5.3	=	5.3	=	5.5	=	5.6	=	5.7	=	4.5	=	4.8	1.49	378.481	C21H26N6O	CCOc1ccc(CN(C)Cc2nc(Nc3ccc(C)cc3)[nH]c(=N)n2)cc1	CCOc1ccc(CN(C)Cc2nc(Nc3ccc(C)cc3)[nH]c(=N)n2)cc1	3	2.036	3	3	28	89.92
TCMDC-143188	Leish	=	5.2	=	5.1	=	5.4	<	4.3	=	5.3	=	5	=	5.5	=	5.9	=	4.9	=	5.4	=	4	<	4	1.12	331.424	C16H25N7O	Cc1cc(C)n(n1)-c1nc(NC(C)(C)C)nc(n1)N1CCOCC1	Cc1cc(C)n(n1)-c1nc(NC(C)(C)C)nc(n1)N1CCOCC1	2	2.193	5	1	24	80.99
TCMDC-143427	Leish	=	4.8	=	5.1	=	5.3	<	4.3	=	5.3	=	5	=	5.1	<	4.3	=	4.6	=	4.8	<	4	=	4.5	0.91	336.827	C15H21ClN6O	CN(CCOc1ccc(Cl)cc1)Cc1nc(N)nc(n1)N(C)C	CN(CCOc1ccc(Cl)cc1)Cc1nc(N)nc(n1)N(C)C	2	2.544	3	1	23	80.4
TCMDC-143531	Leish	=	6.1	=	6.3	=	6.5	<	4.3	=	6.2	=	7.1	=	7.2	<	4.3	<	4.4	<	4.4	<	4	<	4	2.04	369.402	C18H15N3O4S	CCOc1ccccc1C(=O)Nc1nnc(s1)-c1ccc2OCOc2c1	CCOc1ccccc1C(=O)Nc1nnc(s1)-c1ccc2OCOc2c1	3	3.898	3	1	26	82.57
TCMDC-143473	Leish	=	5.2	=	5.4	=	5.6	=	4.6	=	5.3	=	5.1	=	5.2	<	4.3	=	5.4	<	4.4	=	4.6	<	4	4.55	337.406	C17H15N5OS	Cc1ccc2CC(Sc2c1)C(=O)Nc1nnc([nH]1)-c1ccccn1	Cc1ccc2CC(Sc2c1)C(=O)Nc1nnc([nH]1)-c1ccccn1	3	2.874	4	2	24	83.56
TCMDC-143482	Leish	=	5.1	=	5.2	=	5.2	<	4.3	=	5	=	5	=	5	<	4.3	=	4.7	<	4.4	=	4.3	=	5.6	4.11	319.369	C18H17N5O	O=C(Cc1ccc2CCCc2c1)Nc1nnc([nH]1)-c1ccccn1	O=C(Cc1ccc2CCCc2c1)Nc1nnc([nH]1)-c1ccccn1	3	2.963	4	2	24	83.56
TCMDC-143491	Leish	=	4.9	=	5.1	=	5.1	=	4.7	=	4.8	=	4.7	=	4.8	<	4.3	<	4.9	=	4.7	<	4	<	4	0	305.342	C17H15N5O	O=C(Nc1nnc([nH]1)-c1ccccn1)C1CC1c1ccccc1	O=C(Nc1nnc([nH]1)-c1ccccn1)C1CC1c1ccccc1	3	2.554	4	2	23	83.56
TCMDC-143266	Leish	=	5.6	=	5.7	=	5.8	=	4.9	=	5.2	=	5.8	=	6	<	4.3	<	4.4	<	4.4	<	4	=	4.5	2.35	356.771	C17H13ClN4O3	Cc1nc(nn1-c1ccc(Cl)cc1)C(=O)Nc1ccc2OCOc2c1	Cc1nc(nn1-c1ccc(Cl)cc1)C(=O)Nc1ccc2OCOc2c1	3	3.547	3	1	25	78.27
TCMDC-143268	Leish	=	5.7	=	5.1	=	5.6	<	4.3	=	5.5	=	5.9	=	6	<	4.3	<	4.4	<	4.4	<	4	=	4.4	1.81	340.317	C17H13FN4O3	Cc1nc(nn1-c1ccc(F)cc1)C(=O)Nc1ccc2OCOc2c1	Cc1nc(nn1-c1ccc(F)cc1)C(=O)Nc1ccc2OCOc2c1	3	2.977	3	1	25	78.27
TCMDC-143628	Leish	=	5.4	=	6	=	6	<	4.3	=	5.9	<	4.3	<	4.3	=	5.7	<	4.4	<	4.4	<	4	=	5.9	5.83	384.687	C13H10ClN5S. HBr	Br.Nc1nccc(n1)-c1csc(Nc2ccc(Cl)cc2)n1	Nc1nccc(n1)-c1csc(Nc2ccc(Cl)cc2)n1	3	3.587	3	2	20	76.72
TCMDC-143261	Leish	=	5.2	=	5.9	=	6.1	<	4.3	=	5.5	=	5.3	=	5.2	<	4.3	=	5.1	=	5.2	<	4	=	4.5	1.82	359.381	C20H17N5O2	Cn1c(CC(=O)NNC(=O)c2ccc3ccccc3n2)nc2ccccc12	Cn1c(CC(=O)NNC(=O)c2ccc3ccccc3n2)nc2ccccc12	4	2.499	4	2	27	88.91
TCMDC-143215	Leish	=	5.7	=	6.1	=	6.3	=	4.6	=	6.3	=	5.2	=	5.6	=	6.3	=	5.5	=	5.5	=	4.4	=	4.6	3.31	361.44	C21H23N5O	Cc1ccc(Nc2nc(cc(n2)-c2ccccn2)N2CCCC(O)C2)cc1	Cc1ccc(Nc2nc(cc(n2)-c2ccccn2)N2CCCC(O)C2)cc1	3	4.033	4	2	27	74.17
TCMDC-143212	Leish	=	5.6	=	6.1	=	6.2	=	4.7	=	6.1	=	5.5	=	5.5	=	6.6	=	4.6	=	4.9	=	4.6	<	4	3.31	291.35	C17H17N5	CCNc1cc(nc(Nc2ccccc2)n1)-c1ccccn1	CCNc1cc(nc(Nc2ccccc2)n1)-c1ccccn1	3	4.638	3	2	22	62.73
TCMDC-143076	Leish	=	5.6	=	5.8	=	6.2	<	4.3													=	4.4			3.63	326.78	C17H15ClN4O	COCc1cc(Nc2cccc(Cl)c2)nc(n1)-c1ccccn1	COCc1cc(Nc2cccc(Cl)c2)nc(n1)-c1ccccn1	3	3.806	4	1	23	59.93
TCMDC-143077	Leish	=	5.6	=	5.9	=	6.1	=	4.7	=	5.8	=	5.3	=	5.6	=	5.9	=	4.7	<	4.4	=	4.9	<	4	6.59	326.78	C17H15ClN4O	COCc1cc(Nc2ccc(Cl)cc2)nc(n1)-c1ccccn1	COCc1cc(Nc2ccc(Cl)cc2)nc(n1)-c1ccccn1	3	3.806	4	1	23	59.93
TCMDC-143214	Leish	=	5.5	=	5.9	=	6	=	4.7	=	6.1	=	5.4	=	5.7	=	6.3	=	5.3	=	5.2	=	4.5	=	4.1	3.3	361.45	C21H23N5O	OCC1CCCCN1c1cc(nc(Nc2ccccc2)n1)-c1ccccn1	OCC1CCCCN1c1cc(nc(Nc2ccccc2)n1)-c1ccccn1	3	4.153	4	2	27	74.17
TCMDC-143216	Leish	=	5.6	=	6	=	6.1	=	4.6	=	6.2	=	5.3	=	5.1	=	5.4	=	5.4	=	4.9	=	4.4	=	4.3	2.87	377.44	C21H23N5O2	COc1ccc(Nc2nc(cc(n2)-c2ccccn2)N2CCCC(O)C2)cc1	COc1ccc(Nc2nc(cc(n2)-c2ccccn2)N2CCCC(O)C2)cc1	3	3.461	4	2	28	83.4
TCMDC-143211	Leish	=	5.2	=	5.7	=	5.9	<	4.3	=	5.7	<	4.3	=	4.6	=	6.2	=	4.8	=	4.9	<	4	<	4	2.19	333.396	C19H19N5O	C1CN(CCO1)c1cc(nc(Nc2ccccc2)n1)-c1ccccn1	C1CN(CCO1)c1cc(nc(Nc2ccccc2)n1)-c1ccccn1	3	3.484	4	1	25	63.17
TCMDC-143078	Leish	=	5.1	=	5.1	=	5.3	<	4.3	=	5.3	=	4.6	=	4.9	=	5.4	<	4.4	<	4.4	=	4	<	4	1.09	292.343	C17H16N4O	COCc1cc(Nc2ccccc2)nc(n1)-c1ccccn1	COCc1cc(Nc2ccccc2)nc(n1)-c1ccccn1	3	3.072	4	1	22	59.93
TCMDC-143501	Leish	=	4.9	=	5.8	=	5.9	=	4.6	=	6.1	=	5.7	=	5.7	=	5	=	6.1	=	5.4	=	4.5	=	5.2	12.5	340.453	C17H20N6S	Cc1ccc(Nc2nc(cs2)C2CCCN2Cc2cc[nH]n2)nc1	Cc1ccc(Nc2nc(cs2)C2CCCN2Cc2cc[nH]n2)nc1	3	2.48	3	2	24	69.73
TCMDC-143478	Leish	=	4.8	=	5.4	=	5.5	=	4.7	=	5.5	=	4.7	=	5	<	4.3	=	5.2	=	5.1	=	4.3	=	5.9	3.61	309.409	C18H23N5	Cc1cn[nH]c1C1CCCN(Cc2nc3ccccc3n2C)C1	Cc1cn[nH]c1C1CCCN(Cc2nc3ccccc3n2C)C1	3	2.254	2	1	23	49.74
TCMDC-143306	Leish	=	5.2	=	5.3	=	5.4	=	4.5	=	5.6	=	5.4	=	5.6	<	4.3	=	5.6	=	5.9	<	4	=	4.6	7.98	388.27	C17H18BrN5O	CCCc1cc([nH]n1)C(=O)Nc1ncc(-c2cccc(Br)c2)n1C	CCCc1cc([nH]n1)C(=O)Nc1ncc(-c2cccc(Br)c2)n1C	3	4.495	3	2	24	75.6
TCMDC-143271	Leish	=	5.2	=	6.4	=	6.9	=	4.8	=	4.6	=	4.3	=	4.7	<	4.3	=	4.6	=	4.6	<	4	=	4.6	7.83	326.42	C14H22N4O3S	CCN(CC)c1ccc(c2nonc12)S(=O)(=O)N(CC)CC	CCN(CC)c1ccc(c2nonc12)S(=O)(=O)N(CC)CC	2	3.941	4	0	22	79.54
TCMDC-143594	Leish	=	6	=	6	=	6.4	<	4.3	=	5.6	=	6.3	=	6.5	<	4.3	=	5	<	4.4	<	4	=	5	4.02	427.497	C20H17N3O4S2	COc1ccc(cc1)C1=NCC(CSc2nnc(o2)-c2ccc3OCOc3c2)S1	COc1ccc(cc1)C1=NCC(CSc2nnc(o2)-c2ccc3OCOc3c2)S1	3	3.551	3	0	29	78.97
TCMDC-143239	Leish	=	5.7	=	5.9	=	6.1	=	5	=	5.6	=	6.1	=	6.3	=	4.4	=	6.3	=	6	<	4	<	4	4.02	368.461	C19H20N4O2S	CCc1ccc2nc(NC(=O)c3cc(ccn3)N3CCOCC3)sc2c1	CCc1ccc2nc(NC(=O)c3cc(ccn3)N3CCOCC3)sc2c1	3	3.648	3	1	26	67.35
TCMDC-143508	Leish	=	5.6	=	5.9	=	6	=	4.5	=	5.8	=	5.7	=	5.8	=	5.9	=	5.6	=	5.7	=	4.7	<	4	2.78	329.767	C16H13ClFN5	Nc1nc(nc(N)c1Cc1c(F)cccc1Cl)-c1ccccn1	Nc1nc(nc(N)c1Cc1c(F)cccc1Cl)-c1ccccn1	3	3.453	3	2	23	90.71
TCMDC-143119	Leish	=	5.6	=	5.7	=	6	<	4.3	=	4.7	=	4.8	=	4.6	=	5	=	4.8	=	4.7	=	5	<	4	7.14	346.34	C19H14N4O3	Oc1c(C(=O)Nc2nc3ccccc3[nH]2)c(=O)n2CCc3cccc1c23	Oc1c(C(=O)Nc2nc3ccccc3[nH]2)c(=O)n2CCc3cccc1c23	4	3.174	4	3	26	100.01
TCMDC-143260	Leish	=	5.4	=	5.7	=	5.9	<	4.3	=	5	=	5.1	=	5.1	<	4.1	=	5.6	=	4.7	<	4	=	5.7	5.22	463.575	C23H30FN3O4S	CC(C)COC(=O)Nc1ccc(N2CCC(CNS(=O)(=O)c3ccccc3)CC2)c(F)c1	CC(C)COC(=O)Nc1ccc(N2CCC(CNS(=O)(=O)c3ccccc3)CC2)c(F)c1	2	4.527	3	2	32	87.74
TCMDC-143451	Leish	=	5.3	=	5.7	=	6	=	4.7	=	5.4	=	6.2	=	6.4	=	5.3	=	5.2	=	5.1	=	4.3	=	4.4	11.94	509.467	C19H17N5O3S. C2HF3O2	OC(=O)C(F)(F)F.Cc1ccc2onc(Nc3ccnc(Nc4cccc(c4)S(C)(=O)=O)n3)c2c1	Cc1ccc2onc(Nc3ccnc(Nc4cccc(c4)S(C)(=O)=O)n3)c2c1	4	3.398	5	2	28	110.01
TCMDC-143618	Leish	=	5.1	=	5.7	=	5.8	=	5	=	4.5	=	4.8	=	5.1	<	4.3	=	4.6	=	4.6	=	5	<	4	22.86	322.707	C14H11ClN2O5	COc1ccc(cc1NC(=O)c1cc(Cl)ccc1O)N(=O)=O	COc1ccc(cc1NC(=O)c1cc(Cl)ccc1O)N(=O)=O	2	3.843	3	2	22	104.38
TCMDC-143353	Leish	=	5.5	=	5.2	=	5.3	=	4.6	=	5.2	=	4.6	=	4.7	<	4.3	=	5.1	=	5.2	=	4.3	=	4.9	5.56	300.382	C16H16N2O2S	COc1ccc(CNc2nsc3ccccc23)cc1OC	COc1ccc(CNc2nsc3ccccc23)cc1OC	3	3.4	1	1	21	43.38
TCMDC-143419	Leish	=	4.7	=	5.6	=	5.9	=	4.7	=	5.4	=	5	=	5.4	=	5.1	=	5.3	=	4.9	=	4.4	<	4	2.73	221.691	C11H12ClN3	CC(C)Nc1nc(Cl)nc2ccccc12	CC(C)Nc1nc(Cl)nc2ccccc12	2	3.483	2	1	15	37.81
TCMDC-143483	Leish	=	4.6	=	5.6	=	6	=	5	=	5.7	=	5.4	=	5.7	=	5.1	=	5.2	=	5	=	4.7	=	4.5	18.87	442.467	C20H19FN6O3S	COc1ccc(Nc2nccc(n2)N(C)c2n[nH]c3c(F)cccc23)cc1S(C)(=O)=O	COc1ccc(Nc2nccc(n2)N(C)c2n[nH]c3c(F)cccc23)cc1S(C)(=O)=O	4	2.949	5	2	31	113.1
TCMDC-143600	Leish	=	4.7	=	5.6	=	5.8	=	4.7	=	5.7	=	6.2	=	6.3	=	6.7	=	5.5	=	5.1	=	4.5	<	4	9.9	270.381	C16H22N4	CCCc1cc(N)nc(c1)-c1cc(CCC)cc(N)n1	CCCc1cc(N)nc(c1)-c1cc(CCC)cc(N)n1	2	4.15	0	2	20	77.82
TCMDC-143208	Leish	=	4.6	=	5.5	=	5.6	<	4.3	=	5.2	=	4.7	=	4.9	<	4.3	=	4.8	=	4.7	<	4	<	4	4.27	382.479	C20H22N4O2S	CCC(=O)N1N=C(Sc2c1ncn2C(=O)CC)c1ccc2CCCCc2c1	CCC(=O)N1N=C(Sc2c1ncn2C(=O)CC)c1ccc2CCCCc2c1	2	3.521	4	0	27	67.56
TCMDC-143503	Leish	=	5	=	5.5	=	5.7	=	4.8	=	5.8	=	5.2	=	5.7	<	4.3	=	4.9	=	5	=	4.6	=	4.5	2.33	308.421	C19H24N4	CC(C)n1c(CN(C)C(C)c2ccccn2)nc2ccccc12	CC(C)n1c(CN(C)C(C)c2ccccn2)nc2ccccc12	3	2.833	2	0	23	33.95
TCMDC-143647	Leish	=	5.2	=	5.7	=	5.7	=	4.7	=	5.6	=	5.7	=	5.9	=	5.2	=	6.4	=	6.7	=	4.6	=	4.4	7.48	279.555	C10H8Cl2N2O. HCl	Cl.NCc1ccc2c(Cl)cc(Cl)c(O)c2n1	NCc1ccc2c(Cl)cc(Cl)c(O)c2n1	2	2.291	2	2	15	59.14
TCMDC-143418	Leish	=	4.5	=	5.3	=	5.5	=	4.5	=	5.2	=	4.8	=	4.8	<	4.3	=	5.3	=	5.4	=	4.4	<	4	2.68	342.466	C18H22N4OS	COc1cccc(CN(C)Cc2nc(N)c3c(C)c(C)sc3n2)c1	COc1cccc(CN(C)Cc2nc(N)c3c(C)c(C)sc3n2)c1	3	3.362	2	1	24	64.27
TCMDC-143171	Leish	=	5.2	=	5.3	=	6.1	<	4.3	=	5.1	=	5	=	5	=	4.5	=	5.5	=	5.3	<	4	=	4.7	12.04	459.546	C21H21N3O5S2	Cc1ccc(o1)-c1csc(NC(=O)C=Cc2ccc(cc2)S(=O)(=O)N2CCOCC2)n1	Cc1ccc(o1)-c1csc(NC(=O)C=Cc2ccc(cc2)S(=O)(=O)N2CCOCC2)n1	3	4.024	5	1	31	101.74
TCMDC-143223	Leish	=	5.4	=	5.3	=	5.3	<	4.3	<	4.3	=	5.4	=	5.6	<	4.3	=	5.4	<	4.4	<	4	=	4.6	1.82	409.87	C18H17ClFN3O3S	COCc1cnc2n(C)c(=O)n(C)c(=O)c2c1SCc1c(F)cccc1Cl	COCc1cnc2n(C)c(=O)n(C)c(=O)c2c1SCc1c(F)cccc1Cl	3	3.565	4	0	27	66.12
TCMDC-143252	Leish	=	6	=	5.3	=	5.5	<	4.3	=	4.7	<	4.3	=	5	<	4.3	=	4.8	<	4.4	<	4	=	4.9	2.44	338.443	C21H26N2O2	CCCCN(C(=O)c1ccc(NC(=O)C(C)C)cc1)c1ccccc1	CCCCN(C(=O)c1ccc(NC(=O)C(C)C)cc1)c1ccccc1	2	4.289	2	1	25	49.41
TCMDC-143431	Leish	=	6.5	=	5.3	=	5.5	<	4.3	<	4.3	<	4.3	=	5	<	4.3	<	4.4	<	4.4	<	4	<	4	0.96	318.765	C15H15ClN4O2	Oc1ccc(cc1Cl)C(=O)N1CCN(CC1)c1cnccn1	Oc1ccc(cc1Cl)C(=O)N1CCN(CC1)c1cnccn1	2	1.434	4	1	22	69.56
TCMDC-143591	Leish	=	5.2	=	5.3	=	5.7	<	4.3	=	4.9	<	4.3	=	5.2	<	4.3	=	5.1	<	4.4	<	4	=	4.4	0.46	345.777	C18H16ClNO4	Clc1ccc(cc1)C(=O)c1ccc(OC(=O)N2CCOCC2)cc1	Clc1ccc(cc1)C(=O)c1ccc(OC(=O)N2CCOCC2)cc1	2	3.444	3	0	24	55.84
TCMDC-143269	Leish	=	5	=	5.2	=	5.3	<	4.3	=	5.4	=	5.2	=	5.5	=	5	=	5.1	=	5.1	<	4	=	4.5	2.37	489.904	C20H19ClF3N3O4S	COc1cc(OC)cc(c1)C(NS(=O)(=O)c1ccc(Cl)c(c1)C(F)(F)F)c1nccn1C	COc1cc(OC)cc(c1)C(NS(=O)(=O)c1ccc(Cl)c(c1)C(F)(F)F)c1nccn1C	3	3.921	3	1	32	82.45
TCMDC-143375	Leish	=	5.2	=	4.9	=	5.3	=	4.5	=	5.5	=	5.3	=	5.5	=	4.7	=	5.5	=	5.4	<	4	<	4	3.17	297.381	C16H15N3OS	CCc1cc(cs1)C(=O)Nc1nccn1-c1ccccc1	CCc1cc(cs1)C(=O)Nc1nccn1-c1ccccc1	3	4.188	2	1	21	46.92
TCMDC-143196	Leish	=	5.6	=	5.1	=	5.5			=	6	=	5.8	=	5.9	=	4.5	=	6	=	5.7	=	4.2	=	5.1	2.62	355.454	C19H21N3O2S	Cc1cc([nH]n1)-c1ccc(C)c(c1)S(=O)(=O)Nc1cc(C)cc(C)c1	Cc1cc([nH]n1)-c1ccc(C)c(c1)S(=O)(=O)Nc1cc(C)cc(C)c1	3	4.783	3	1	25	74.85
TCMDC-143238	Leish	=	5.5	=	5.3	=	5.4	=	4.6	=	5.3	=	5.4	=	5.3	=	4.7	=	6	=	5.1	=	4.4	<	4	5.1	322.37	C18H18N4O2	O=C(N[C@@H]1CCN(C1)C#N)Nc1ccccc1Oc1ccccc1	O=C(N[C@@H]1CCN(C1)C#N)Nc1ccccc1Oc1ccccc1	2	3.012	3	2	24	77.39
TCMDC-143523	Leish	=	5	=	5.1	=	5.3	<	4.3	=	4.4	=	4.8	=	5.1	<	4.3	<	4.4	<	4.4	<	4	=	4.2	4.74	469.542	C22H19N3O5S2	COc1ccccc1-n1c(SCC(=O)Nc2ccc3OCOc3c2)nc2CCSc2c1=O	COc1ccccc1-n1c(SCC(=O)Nc2ccc3OCOc3c2)nc2CCSc2c1=O	3	3.762	3	1	32	91.68
TCMDC-143554	Leish	=	4.6	=	5.1	=	5.1	=	4.6	=	5.1	=	4.6	=	5	=	5	=	4.8	=	4.6	=	4.1	<	4	4.13	210.235	C12H10N4	N(c1nc2ccccc2[nH]1)c1ccccn1	N(c1nc2ccccc2[nH]1)c1ccccn1	3	2.708	2	2	16	53.6
TCMDC-143576	Leish	=	5	=	5.1	=	5.3	=	4.3	=	5.2	=	5.2	=	5.3	<	4.3	=	4.6	<	4.4	<	4	=	7	6.45	270.764	C16H14N2. HCl	Cl.C(Nc1cccc2ccncc12)c1ccccc1	C(Nc1cccc2ccncc12)c1ccccc1	3	3.495	1	1	18	24.92
TCMDC-143075	Leish	=	5.6	=	4.7	=	4.8	<	4.3	=	4.6	<	4.3	=	4.7	<	4.3	=	4.6	<	4.4	<	4	=	4.1	3.76	369.454	C22H27NO4	COc1cc2CCN3Cc4c(ccc(OC)c4OC)[C@H](C)[C@@H]3c2cc1OC	COc1cc2CCN3Cc4c(ccc(OC)c4OC)[C@H](C)[C@@H]3c2cc1OC	2	3.719	0	0	27	40.16
TCMDC-143129	Leish	=	5.4	=	4.9	=	5	<	4.3	<	4.3	<	4.3	<	4.3	<	4.3	<	4.4	<	4.4	<	4	<	4	4.69	327.449	C15H25N3O3S	CN(C)c1ccc(N)cc1CN(CC1CCCO1)S(C)(=O)=O	CN(C)c1ccc(N)cc1CN(CC1CCCO1)S(C)(=O)=O	1	0.747	3	1	22	75.87
TCMDC-143147	Leish	=	5.1	=	5.2	=	5.4	=	4.4	=	5.2	=	4.7	=	5.4	<	4.3	=	4.7	=	4.7	=	4.2	=	5	2.14	339.478	C20H29N5	CCN(CC)c1nc(nc2CCN(Cc3ccccc3)Cc12)N(C)C	CCN(CC)c1nc(nc2CCN(Cc3ccccc3)Cc12)N(C)C	2	4.445	2	0	25	35.5
TCMDC-143355	Leish	=	4.4	=	5	=	5.3	<	4.3	=	4.6	<	4.3	<	4.3	<	4.3	<	4.4	<	4.4	<	4	=	4.5	3.65	656.562	C26H25FN4O. 2(C2HF3O2)	OC(=O)C(F)(F)F.OC(=O)C(F)(F)F.CC1CN(Cc2ccc(cc2)C#N)CCN1c1ccc(NC(=O)c2ccccc2F)cc1	CC1CN(Cc2ccc(cc2)C#N)CCN1c1ccc(NC(=O)c2ccccc2F)cc1	3	4.276	2	1	32	59.37
TCMDC-143340	Leish	=	5.2	=	5.1	=	5.5	<	4.3	=	5.7	=	5.4	=	5.6	<	4.3	=	4.4	<	4.4	<	4	=	4.4	2.04	375.45	C18H21N3O4S	CC1CN(CC(C)O1)c1nc(C)c(s1)C(=O)Nc1ccc2OCOc2c1	CC1CN(CC(C)O1)c1nc(C)c(s1)C(=O)Nc1ccc2OCOc2c1	2	2.845	3	1	26	72.92
TCMDC-143141	Leish	=	5.9	=	5.1	=	5.1	<	4.3	=	5.1	<	4.3	<	4.3	<	4.3	=	5.3	=	4.8	<	4	=	4.6	4.21	469.576	C23H23N3O4S2	CCS(=O)(=O)Nc1ccc(cc1)C1=NN(C(C1)c1ccccc1OC)C(=O)c1cccs1	CCS(=O)(=O)Nc1ccc(cc1)C1=NN(C(C1)c1ccccc1OC)C(=O)c1cccs1	3	3.495	4	0	32	88.07
TCMDC-143140	Leish	=	5.4	=	5.4	=	5.6	<	4.3	=	4.6	<	4.3	<	4.3	<	4.3	=	4.8	=	4.7	<	4	=	4.6	4.59	455.55	C22H21N3O4S2	COc1ccccc1C1CC(=NN1C(=O)c1cccs1)c1ccc(NS(C)(=O)=O)cc1	COc1ccccc1C1CC(=NN1C(=O)c1cccs1)c1ccc(NS(C)(=O)=O)cc1	3	2.966	4	0	31	88.07
TCMDC-143139	Leish	=	4.9	=	5.3	=	5.4	<	4.3	=	4.6	=	4.5	=	4.8	<	4.3	=	4.8	=	4.6	<	4	=	4.9	2.65	485.585	C23H23N3O5S2	COc1ccc(cc1OC)C1CC(=NN1C(=O)c1cccs1)c1ccc(NS(C)(=O)=O)cc1	COc1ccc(cc1OC)C1CC(=NN1C(=O)c1cccs1)c1ccc(NS(C)(=O)=O)cc1	3	2.705	4	0	33	97.3
TCMDC-143350	Leish	=	5.6	=	5.3	=	5.5	<	4.3	=	4.6	<	4.3	=	4.3	<	4.3	<	4.4	<	4.4	=	4.3	=	5.3	5.11	277.288	C15H11N5O	O=C(Nc1nc2ccccc2[nH]1)c1ccc2[nH]cnc2c1	O=C(Nc1nc2ccccc2[nH]1)c1ccc2[nH]cnc2c1	4	2.583	3	3	21	86.46
TCMDC-143202	Leish	=	5.2	=	5.5	=	5.9	<	4.3	=	5.2	=	6.2	=	6.3	<	4.3	=	4.7	=	4.4	<	4	=	5.1	3.23	415.486	C19H17N3O4S2	C=CCN(Cc1cccs1)C(=O)CSc1nnc(o1)-c1ccc2OCOc2c1	C=CCN(Cc1cccs1)C(=O)CSc1nnc(o1)-c1ccc2OCOc2c1	3	2.723	3	0	28	77.69
TCMDC-143201	Leish	=	5.5	=	5.7	=	5.7	<	4.3	=	5.4	=	5.6	=	5.8	<	4.3	=	4.6	<	4.4	<	4	=	5.1	2.94	403.475	C18H17N3O4S2	CCN(Cc1cccs1)C(=O)CSc1nnc(o1)-c1ccc2OCOc2c1	CCN(Cc1cccs1)C(=O)CSc1nnc(o1)-c1ccc2OCOc2c1	3	2.478	3	0	27	77.69
TCMDC-143570	Leish	=	5.8	=	6.6	=	6.8	=	5.3	=	6.4	=	6.3	=	6.6	=	5.5	=	6.7	=	6.4	=	4.4	=	5.6	8.86	442.562	C21H22N4O3S2	CC1CCCN(C1)S(=O)(=O)c1ccc(cc1)C(=O)Nc1nc(cs1)-c1ccccn1	CC1CCCN(C1)S(=O)(=O)c1ccc(cc1)C(=O)Nc1nc(cs1)-c1ccccn1	3	3.782	5	1	30	92.26
TCMDC-143133	Leish	=	5.8	=	6.4	=	6.6	=	5.2	=	6.2	=	6	=	6.2	=	6	=	6	=	6	=	4.6	=	4.5	7.77	296.353	C15H12N4OS	O=C(Nc1nc(cs1)-c1ccccn1)Nc1ccccc1	O=C(Nc1nc(cs1)-c1ccccn1)Nc1ccccc1	3	3.323	3	2	21	66.91
TCMDC-143122	Leish	=	5.7	=	6.3	=	6.4	=	5.1	=	6.3	=	6.3	=	6.6	=	6.1	=	6.3	=	6.2	=	4.6	=	4.4	14.42	362.448	C20H18N4OS	O=C(Nc1nc(cs1)-c1ccccn1)N1C[C@H]2C[C@]2(C1)c1ccccc1	O=C(Nc1nc(cs1)-c1ccccn1)N1C[C@H]2C[C@]2(C1)c1ccccc1	3	2.917	3	1	26	58.12
TCMDC-143113	Leish	=	5.3	=	6.2	=	6.4	=	5.1	=	5.7	=	5.6	=	5.7	=	5.4	=	5.5	=	5.5	=	4.4	=	4.6	7.77	335.431	C19H17N3OS	O=C(Nc1nc(cs1)-c1ccccn1)C1CCc2ccccc2C1	O=C(Nc1nc(cs1)-c1ccccn1)C1CCc2ccccc2C1	3	3.856	3	1	24	54.88
TCMDC-143563	Leish	=	6.1	=	6	=	6.1	=	5	=	7	=	6.9	=	7	=	5.6	=	6.7	=	6.4	=	4.8	=	5.6	11.93	482.334	C17H12BrN3O5S2	Brc1ccc(NS(=O)(=O)c2cccc(NC(=O)c3ccc(s3)N(=O)=O)c2)cc1	Brc1ccc(NS(=O)(=O)c2cccc(NC(=O)c3ccc(s3)N(=O)=O)c2)cc1	3	4.142	4	1	28	121.09
TCMDC-143521	Leish	=	6.2	=	5.9	=	6	=	5.1	=	6.7	=	6.6	=	6.8	=	5.4	=	6.6	=	5.9	=	4.9	=	4.3	8.81	349.365	C14H8FN3O3S2	Fc1ccc(cc1)-c1csc(NC(=O)c2ccc(s2)N(=O)=O)n1	Fc1ccc(cc1)-c1csc(NC(=O)c2ccc(s2)N(=O)=O)n1	3	3.679	3	1	23	87.81
TCMDC-143534	Leish	=	6	=	5.9	=	5.9	=	4.5	=	7	=	7	=	7.1	=	5.2	=	6.9	=	6.2	=	5	<	4	4.58	391.427	C16H13N3O5S2	COc1ccc(cc1OC)-c1csc(NC(=O)c2ccc(s2)N(=O)=O)n1	COc1ccc(cc1OC)-c1csc(NC(=O)c2ccc(s2)N(=O)=O)n1	3	3.266	3	1	26	106.27
TCMDC-143571	Leish	=	6.5	=	5.8	=	5.9	=	4.9	=	7.1	=	6.9	=	7	<	4.3	=	6.7	=	5.8	<	4	<	4	3.14	297.313	C10H7N3O4S2	NC(=O)c1ccsc1NC(=O)c1ccc(s1)N(=O)=O	NC(=O)c1ccsc1NC(=O)c1ccc(s1)N(=O)=O	2	1.24	3	2	19	118.01
TCMDC-142900	Leish	=	5.1	=	5.8	=	5.9	<	4.3	=	5.8	=	5.8	=	6	=	4.6	=	5.2	=	4.8	<	4	=	4.4	4.95	387.474	C24H25N3O2	COc1ccc(cc1)C(=O)[C@H]1C[C@@H]1CN(Cc1ccccn1)Cc1ccccn1	COc1ccc(cc1)C(=O)[C@H]1C[C@@H]1CN(Cc1ccccn1)Cc1ccccn1	3	3.005	3	0	29	55.32
TCMDC-143169	Leish	=	5.1	=	5.8	=	6	<	4.3	=	6.7	=	6.7	=	6.7	=	5.8	=	6.8	=	6.7	=	5.2	<	4	3.66	381.427	C15H15N3O5S2	O=C(Nc1ccc(cc1)S(=O)(=O)N1CCCC1)c1ccc(s1)N(=O)=O	O=C(Nc1ccc(cc1)S(=O)(=O)N1CCCC1)c1ccc(s1)N(=O)=O	2	2.541	4	1	25	112.3
TCMDC-143586	Leish	=	5.1	=	5.7	=	5.8	<	4.3	=	5.9	=	5.9	=	6.1	=	4.7	=	4.8	=	4.7	<	4	=	4.5	4.22	387.474	C24H25N3O2	COc1cccc(c1)C(=O)[C@H]1C[C@@H]1CN(Cc1ccccn1)Cc1ccccn1	COc1cccc(c1)C(=O)[C@H]1C[C@@H]1CN(Cc1ccccn1)Cc1ccccn1	3	3.005	3	0	29	55.32
TCMDC-143166	Leish	=	5.5	=	5.6	=	5.8	=	4.8	=	6.6	=	6.4	=	6.6	=	5.6	=	6.5	=	5.3	=	4.4	=	5	11.4	341.18	C12H9BrN2O3S	Cc1cc(NC(=O)c2ccc(s2)N(=O)=O)ccc1Br	Cc1cc(NC(=O)c2ccc(s2)N(=O)=O)ccc1Br	2	3.985	2	1	19	74.92
TCMDC-143557	Leish	=	5.2	=	5.6	=	5.7	<	4.3	=	5.4	=	5.1	=	5.3	=	5.7	=	4.7	=	4.6	<	4	=	4.7	4.55	313.374	C16H15N3O2S	COc1ccc(Nc2nc(cs2)-c2ccccn2)c(OC)c1	COc1ccc(Nc2nc(cs2)-c2ccccn2)c(OC)c1	3	3.683	2	1	22	56.27
TCMDC-143092	Leish	=	5.1	=	5.5	=	5.5	=	4.7	=	5.6	=	5	=	5.5	<	4.1	=	5	=	5.3	<	3.8	=	4.2	4.59	502.541	C24H28N4O. C2HF3O2	OC(=O)C(F)(F)F.CC(CCc1ccccc1)NC(=O)CN(Cc1ccccn1)Cc1ccccn1	CC(CCc1ccccc1)NC(=O)CN(Cc1ccccn1)Cc1ccccn1	3	2.671	3	1	29	58.12
TCMDC-143517	Leish	=	5.8	=	5.5	=	5.6	<	4.3	=	6.8	=	6.5	=	6.7	=	4.9	=	6.7	=	5.8	=	4.3	=	5.1	6.5	311.384	C12H13N3O3S2	CC(C)(C)c1csc(NC(=O)c2ccc(s2)N(=O)=O)n1	CC(C)(C)c1csc(NC(=O)c2ccc(s2)N(=O)=O)n1	2	3.261	3	1	20	87.81
TCMDC-143577	Leish	=	5.7	=	5.5	=	5.7	=	4.4	=	6.7	=	6.4	=	6.6	=	5.3	=	6.6	=	6.1	=	4.8	=	4.7	3.86	411.458	C16H17N3O6S2	Cc1ccc(NC(=O)c2ccc(s2)N(=O)=O)cc1S(=O)(=O)N1CCOCC1	Cc1ccc(NC(=O)c2ccc(s2)N(=O)=O)cc1S(=O)(=O)N1CCOCC1	2	2.352	5	1	27	121.53
TCMDC-143522	Leish	=	5.5	=	5.4	=	5.8	<	4.3	=	6.8	=	6.6	=	6.7	=	4.5	=	7.1	=	6.1	<	4	<	4	1.55	361.401	C15H11N3O4S2	COc1ccc(cc1)-c1csc(NC(=O)c2ccc(s2)N(=O)=O)n1	COc1ccc(cc1)-c1csc(NC(=O)c2ccc(s2)N(=O)=O)n1	3	3.55	3	1	24	97.04
TCMDC-143091	Leish	=	4.9	=	5.3	=	5.3	<	4.1	=	5.3	=	4.9	=	5.2	<	4.1	=	4.7	=	4.9	<	3.8	=	4.1	3.59	486.498	C23H24N4O. C2HF3O2	OC(=O)C(F)(F)F.O=C(CN(Cc1ccccn1)Cc1ccccn1)NC1Cc2ccccc2C1	O=C(CN(Cc1ccccn1)Cc1ccccn1)NC1Cc2ccccc2C1	3	1.868	3	1	28	58.12
TCMDC-143095	Leish	=	5.1	=	5.3	=	5.3	<	4.2	=	5.4	=	5	=	5.5	<	4.2	=	4.5	=	5	<	3.9	=	4.6	2.62	541.537	C24H25N7O. C2HF3O2	OC(=O)C(F)(F)F.Cc1nn(nc1CNC(=O)CN(Cc1ccccn1)Cc1ccccn1)-c1ccccc1	Cc1nn(nc1CNC(=O)CN(Cc1ccccn1)Cc1ccccn1)-c1ccccc1	4	2.083	5	1	32	88.83
TCMDC-143096	Leish	=	5.1	=	5.3	=	5.3	<	4.1	=	5.4	=	4.2	=	5.1	<	4.1	=	4.9	=	5.1	=	4.6	=	4.4	2.6	544.56	C23H22N6OS. C2HF3O2	OC(=O)C(F)(F)F.O=C(CN(Cc1ccccn1)Cc1ccccn1)NCc1ccc(cc1)-c1csnn1	O=C(CN(Cc1ccccn1)Cc1ccccn1)NCc1ccc(cc1)-c1csnn1	4	1.547	5	1	31	83.9
TCMDC-143090	Leish	=	5	=	5.2	=	5.4	<	4.1	=	5.3	=	4.8	=	5.2	<	4.1	=	5.2	=	4.7	<	3.8	=	4	3.61	474.487	C22H24N4O. C2HF3O2	OC(=O)C(F)(F)F.Cc1ccccc1CNC(=O)CN(Cc1ccccn1)Cc1ccccn1	Cc1ccccc1CNC(=O)CN(Cc1ccccn1)Cc1ccccn1	3	2.216	3	1	27	58.12
TCMDC-143165	Leish	=	5.1	=	5.2	=	5.3	<	4.3	=	6.2	=	6.2	=	6.3	=	5.6	=	6.3	=	5	=	4.5	=	4.8	2.15	326.761	C13H11ClN2O4S	COc1cc(Cl)c(C)cc1NC(=O)c1ccc(s1)N(=O)=O	COc1cc(Cl)c(C)cc1NC(=O)c1ccc(s1)N(=O)=O	2	3.213	2	1	21	84.15
TCMDC-143093	Leish	=	4.9	=	5.1	=	5.2	<	4.1	=	5.1	=	4.9	=	5.2	<	4.1	=	5.2	=	4.7	<	3.8	=	4	2.67	504.47	C22H22N4O3. C2HF3O2	OC(=O)C(F)(F)F.O=C(CN(Cc1ccccn1)Cc1ccccn1)NCc1ccc2OCOc2c1	O=C(CN(Cc1ccccn1)Cc1ccccn1)NCc1ccc2OCOc2c1	3	1.732	3	1	29	76.58
TCMDC-143639	Leish	=	4.7	=	5	=	5.2	<	4.3	=	5.6	=	5.3	=	5.3	=	6	=	4.6	=	4.6	<	4	=	4.8	3.78	352.225	C14H10FN3S. BrH	Br.Fc1ccc(Nc2nc(cs2)-c2ccccn2)cc1	Fc1ccc(Nc2nc(cs2)-c2ccccn2)cc1	3	3.967	2	1	19	37.81
TCMDC-143072	Leish	=	5.8	=	5.6	=	5.9	=	4.8	=	6	=	5.8	=	5.9	=	6	=	6	=	5.8	=	4.7			7.04	267.309	C13H9N5S	N(c1nc2ncccc2[nH]1)c1nc2ccccc2s1	N(c1nc2ncccc2[nH]1)c1nc2ccccc2s1	4	3.339	3	2	19	66.49
TCMDC-143086	Leish	=	5.1	=	5.2	=	5.3	=	4.7	=	6	=	4.5	=	4.7	=	6	=	6.1	=	5.3	=	4.5	=	4.6	17.56	371.464	C18H21N5O2S	CC(C)(C)Nc1nc(Nc2ccc3CS(=O)(=O)Cc3c2)nc2[nH]ccc12	CC(C)(C)Nc1nc(Nc2ccc3CS(=O)(=O)Cc3c2)nc2[nH]ccc12	3	2.919	4	3	26	99.77
TCMDC-143094	Leish	=	4.9	=	5.2	=	5.5	<	4.3	=	5.4	=	5.2	=	5.6	<	4.3	=	4.7	=	4.8	<	4	=	4.4	3.17	549.598	C22H21N5OS2. C2HF3O2	OC(=O)C(F)(F)F.O=C(CN(Cc1ccccn1)Cc1ccccn1)NCc1csc(n1)-c1cccs1	O=C(CN(Cc1ccccn1)Cc1ccccn1)NCc1csc(n1)-c1cccs1	4	2.1	4	1	30	71.01
TCMDC-143098	Leish	=	4.8	=	5.1	=	5.5	<	4.3	=	5	=	5.5	=	5.6	<	4.3	<	4.4	<	4.4	<	4	=	4.6	0.45	441.381	C18H14F3N3O5S	FC(F)(F)CN(Cc1ccco1)C(=O)CSc1nnc(o1)-c1ccc2OCOc2c1	FC(F)(F)CN(Cc1ccco1)C(=O)CSc1nnc(o1)-c1ccc2OCOc2c1	3	2.272	3	0	30	90.83
TCMDC-142704	Leish	=	5.9	=	5.4	=	5.5	=	4.7	=	5.8	=	5.6	=	5.8	=	5.4	=	6.3	=	6.2	=	4.6	=	4.2	5.94	373.455	C17H15N3O3S2	CCS(=O)(=O)c1cccc(c1)C(=O)Nc1nc(cs1)-c1ccccn1	CCS(=O)(=O)c1cccc(c1)C(=O)Nc1nc(cs1)-c1ccccn1	3	1.958	5	1	25	89.02
TCMDC-143106	Leish	<	4.3	=	6.5	=	6.8	<	4.3													<	4			5.39	489.616	C23H27N3O5S2	COc1ccc(NS(=O)(=O)c2ccc(cc2)S(=O)(=O)N(C)C2CCCCC2)c2ncccc12	COc1ccc(NS(=O)(=O)c2ccc(cc2)S(=O)(=O)N(C)C2CCCCC2)c2ncccc12	3	4.681	5	0	33	105.67
TCMDC-143124	Leish	<	4.3	=	5.3	=	5.5	<	4.3	=	5.2	=	4.6	=	5	=	4.6	=	5.1	=	4.9	<	4	=	5.5	0.5	400.882	C19H17ClN4O2S	Clc1ccc(cc1)C(=O)NCCCC(=O)Nc1nc(cs1)-c1ccccn1	Clc1ccc(cc1)C(=O)NCCCC(=O)Nc1nc(cs1)-c1ccccn1	3	3.59	4	2	27	83.98
TCMDC-125387	Leish	=	5.1	=	5.6	=	5.7	=	5.2	=	6	=	5.9	=	6.1	=	5.3	=	5.7	=	5.7	=	5	=	5.2	15.2	325.243	C14H10F3N3O3	FC(F)(F)c1ccc(NC(=O)Nc2cccc(c2)N(=O)=O)cc1	FC(F)(F)c1ccc(NC(=O)Nc2cccc(c2)N(=O)=O)cc1	2	4.469	2	2	23	86.95
TCMDC-143168	Leish	=	5.4	=	5.7	=	5.9	=	4.6	=	6	=	5.1	=	5.3	<	4.3	=	5.1	=	5.3	<	4	=	4.3	2.07	402.495	C22H26N8	CC(C)C(NCc1nc(N)nc(Nc2ccc(C)cc2)n1)c1nc2ccccc2[nH]1	CC(C)C(NCc1nc(N)nc(Nc2ccc(C)cc2)n1)c1nc2ccccc2[nH]1	4	3.287	4	4	30	117.43
TCMDC-143181	Leish	=	5.2	=	6	=	6.3	=	5.1	=	6.2	<	4.3	<	4.3	=	6.1	=	6.2	=	5.7	=	5	=	4.2	12.82	361.382	C20H16FN5O	CC(=O)Nc1ccc(cc1)-c1cnc(N)c(c1)-c1nc2ccc(F)cc2[nH]1	CC(=O)Nc1ccc(cc1)-c1cnc(N)c(c1)-c1nc2ccc(F)cc2[nH]1	4	3.286	2	3	27	96.69
TCMDC-125160	Leish	=	5.6	=	6	=	5.9	<	4.3	<	4.3	<	4.3	<	4.3	<	4.3	<	4.4	<	4.4	<	4	<	4	1.6	364.451	C21H24N4O2	CCc1cccc(c1)-n1nc(OCC(=O)NC2CCCC2)c2cccnc12	CCc1cccc(c1)-n1nc(OCC(=O)NC2CCCC2)c2cccnc12	3	3.968	3	1	27	69.04
TCMDC-143259	Leish	=	5.1	=	5.2	=	5.9	=	4.3	=	5	=	5.1	=	5.2	<	4.3	=	4.9	=	4.6	<	4	=	5.5	4.4	492.044	C23H30ClN5O3S	Clc1ccc(cc1NC(=O)CN1CCN(CC1)c1ccccn1)S(=O)(=O)N1CCCCCC1	Clc1ccc(cc1NC(=O)CN1CCN(CC1)c1ccccn1)S(=O)(=O)N1CCCCCC1	2	3.696	3	1	33	85.85
TCMDC-143348	Leish	=	5.7	=	5.4	=	5.8	<	4.2	=	5.2	=	5.9	=	6.1	=	5.2	=	4.6	<	4.3	<	3.9	=	4.7	1.95	404.429	C22H20N4O4	O=C(N1CCOCC1)c1cccc(Nc2ncc(cn2)-c2ccc3OCOc3c2)c1	O=C(N1CCOCC1)c1cccc(Nc2ncc(cn2)-c2ccc3OCOc3c2)c1	3	2.974	4	1	30	85.81
TCMDC-143349	Leish	=	5.8	=	5.3	=	5.7	<	4.2	=	5.8	=	6.1	=	6.3	<	4.2	<	4.3	<	4.3	<	3.9	=	4.6	3.27	417.417	C22H19N5O4	O=C(N1CCNC(=O)C1)c1cccc(Nc2ncc(cn2)-c2ccc3OCOc3c2)c1	O=C(N1CCNC(=O)C1)c1cccc(Nc2ncc(cn2)-c2ccc3OCOc3c2)c1	3	2.762	4	2	31	105.68
TCMDC-143383	Leish	=	5.8	=	5.5	=	5.9	=	5	=	5.7	=	5.8	=	6.8	=	5.1	=	5.5	=	5.2	=	4.9	=	4.6	3.57	475.617	C26H29N5O2S	COc1ccc2ncc(=O)n(CCN3CCC(CC3)NCc3ccc(cc3)-c3cccs3)c2n1	COc1ccc2ncc(=O)n(CCN3CCC(CC3)NCc3ccc(cc3)-c3cccs3)c2n1	4	3.687	3	1	34	72.28
TCMDC-143388	Leish	=	4.6	=	5.9	=	6.6	=	5.2	=	5.3	=	5.1	=	5.3	<	4.3	=	5	=	4.9	<	4	=	5.2	5.83	381.441	C23H19N5O	O=c1c(C#N)c(cnn1CC1CC1)-c1ccc(NCc2cccc(c2)C#N)cc1	O=c1c(C#N)c(cnn1CC1CC1)-c1ccc(NCc2cccc(c2)C#N)cc1	3	2.149	4	1	29	94.5
TCMDC-143396	Leish	=	5.6	=	5.8	=	6.2	=	5.4	=	5.9	<	4.3	<	4.3	=	5.9	=	6.4	=	6	<	4	=	4.4	11.54	411.461	C20H18FN5O2S	CN(C)S(=O)(=O)c1ccc(cc1)-c1cnc(N)c(c1)-c1nc2ccc(F)cc2[nH]1	CN(C)S(=O)(=O)c1ccc(cc1)-c1cnc(N)c(c1)-c1nc2ccc(F)cc2[nH]1	4	3.312	3	2	29	104.97
TCMDC-143397	Leish	=	5.4	=	5	=	5.9	<	4.3	=	5.8	=	5.3	=	5.8	=	5.5	=	7.3	=	6.8	<	4	=	4.1	19.35	322.373	C17H18N6O	Nc1cc(cnc1N)-c1ccc2ncnc(N3CCOCC3)c2c1	Nc1cc(cnc1N)-c1ccc2ncnc(N3CCOCC3)c2c1	3	1.406	3	2	24	103.18
TCMDC-143441	Leish	=	5.2	=	5.1	=	5.5	=	4.9													<	4	=	4.4	2.97	381.425	C21H23N3O4	C[C@@H]1C=CC[C@@H](CC=C)N1C(=O)CCc1nnc(o1)-c1ccc2OCOc2c1	C[C@@H]1C=CC[C@@H](CC=C)N1C(=O)CCc1nnc(o1)-c1ccc2OCOc2c1	2	1.818	3	0	28	77.69
TCMDC-143442	Leish	=	5.4	=	5.4	=	5.8	<	4.3	=	5.1	=	4.9	=	5.1	<	4.3	=	5.4	=	5.2	<	4	<	4	1.08	331.396	C16H17N3O3S	Cn1nc(C(=O)N2CCc3ccccc23)c2CS(=O)(=O)CCc12	Cn1nc(C(=O)N2CCc3ccccc23)c2CS(=O)(=O)CCc12	2	-0.903	4	0	23	72.27
TCMDC-143480	Leish	=	5.4	=	5.2	=	5.3	<	4.3	=	5	<	4.3	=	5	<	4.3	=	4.8	<	4.4	=	4.5	<	4	4	343.775	C16H14ClN5O2	COc1ccc(Cl)cc1CC(=O)Nc1nnc([nH]1)-c1ccccn1	COc1ccc(Cl)cc1CC(=O)Nc1nnc([nH]1)-c1ccccn1	3	2.722	4	2	24	92.79
TCMDC-143524	Leish	=	5.3	=	5.9	=	6.1	=	5	=	6.1	=	6.3	=	6.3	=	5.1	=	6.2	=	6	=	4.9	=	4.4	7.45	608.669	C30H34N6O. C2HF3O2	OC(=O)C(F)(F)F.CN(Cc1nc2cccc(C(=O)N3CCN(Cc4ccccc4)CC3)c2[nH]1)C1CCCc2cccnc12	CN(Cc1nc2cccc(C(=O)N3CCN(Cc4ccccc4)CC3)c2[nH]1)C1CCCc2cccnc12	4	3.88	3	1	37	68.36
TCMDC-143538	Leish	=	6	=	5.2	=	5.9	=	4.6	=	6.8	=	6.9	=	7.3	=	6.9	=	7	=	6.5	=	4.3	=	5.9	4.61	507.031	C24H27FN4O3S. HCl	Cl.COc1ccc2ncc(F)c(CCN3CC[C@@H](NC(=O)c4cc5CCCc5s4)[C@@H](O)C3)c2n1	COc1ccc2ncc(F)c(CCN3CC[C@@H](NC(=O)c4cc5CCCc5s4)[C@@H](O)C3)c2n1	3	3.627	4	2	33	87.58
TCMDC-124508	Leish	=	6.1	=	5	=	5.3	=	4.3	=	5	=	5.1	=	5.1	<	4.3	=	5.1	=	5	=	4.1	=	4.8	1.07	426.532	C22H26N4O3S	CC(Nc1ccc(C)c(c1)S(=O)(=O)N1CCCCC1)C(=O)Nc1ccc(cc1)C#N	CC(Nc1ccc(C)c(c1)S(=O)(=O)N1CCCCC1)C(=O)Nc1ccc(cc1)C#N	2	4.159	4	2	30	102.3
TCMDC-143584	Leish	=	6.2	=	5.9	=	6	=	4.9	=	6.2	=	6.2	=	6.4	=	5.6	=	6.4	=	6.2	=	4.2	=	5.2	6.9	428.528	C20H20N4O3S2	O=C(Nc1nc(cs1)-c1ccccn1)c1ccc(cc1)S(=O)(=O)N1CCCCC1	O=C(Nc1nc(cs1)-c1ccccn1)c1ccc(cc1)S(=O)(=O)N1CCCCC1	3	3.263	5	1	29	92.26
TCMDC-143429	Leish	=	6.1	=	6	=	6.3	=	5.2													=	4.6	=	4.6	7.56	359.381	C20H17N5O2	Cc1nn(-c2nc3ccccc3[nH]2)c2NC(=O)CC(c12)c1ccc(O)cc1	Cc1nn(-c2nc3ccccc3[nH]2)c2NC(=O)CC(c12)c1ccc(O)cc1	4	2.669	4	3	27	95.83

## Sheet: HAT BOX
		anti - Trypanosoma brucei activity				Anti - Leishmania donovani activity								Anti - Trypanosoma cruzi activity								HepG2 toxicity		CYP51 activity			Phisico-chemical properties
ChEMBL_CMPD_NUMBER	BOX	modifier (1)	pIC50 T. brucei FLINT	modifier (2)	pIC50 T. brucei LUM	modifier (3)	pIC50 L. donovani FLINT	modifier (4)	pIC50 L. donovani Imag INF MAC	modifier (5)	pIC50 L. donovani Imag AM MAC	modifier (6)	pIC50 L. donovani Imag MAC	modifier (7)	pIC50 T. cruzi β-GAL	modifier (8)	pIC50 T. cruzi imag INF CELL	modifier (9)	pIC50 T. cruzi imag AM CELL	modifier (10)	pIC50 T. cruzi imag CELL	modifier (11)	pIC50 HepG2	modifier (12)	pIC50 CYP51	IFI	MW	MF	SMILES	Parent SMILES	aring parent	clogp parent	hba parent	hbd parent	heavy parent	tpsa parent
TCMDC-143074	HAT	=	6.5	=	6	=	5.2	<	4.3	<	4.3	<	4.3	=	6.6	=	6.1	=	7.1	=	5	<	4	<	4	2.94	291.655	C11H6ClN5O3	Clc1ccc(cc1)-n1nnc(n1)-c1ccc(o1)N(=O)=O	Clc1ccc(cc1)-n1nnc(n1)-c1ccc(o1)N(=O)=O	3	3.422	4	0	20	102.56
TCMDC-143080	HAT	=	7.9	=	8	<	4.3	<	4.3	<	4.3	<	4.3	=	5.95	=	5.7	=	5.9	=	5.3	<	4	<	4	2.21	251.242	C10H13N5O3	Nc1ncnc2n(cnc12)[C@@H]1O[C@H](CO)C[C@H]1O	Nc1ncnc2n(cnc12)[C@@H]1O[C@H](CO)C[C@H]1O	2	-1.559	6	3	18	119.31
TCMDC-143102	HAT	=	6.2	=	6.2	=	5.5	=	5.2	=	5.4	=	5.3	=	5.45	=	5.5	=	5.7	=	5.3	=	5.8	<	4	8.07	349.37	C16H11N7OS	O=C(Nc1nc(cs1)-c1ccccn1)c1ccccc1-n1cnnn1	O=C(Nc1nc(cs1)-c1ccccn1)c1ccccc1-n1cnnn1	4	1.989	6	1	25	98.48
TCMDC-143128	HAT	=	6.3	=	6	=	5.5	=	4.9	=	4.8	=	4.7	=	5.55	=	5.4	=	5.5	=	4.6	<	4	<	4	1.55	296.324	C16H16N4O2	CCCNC(=O)Nc1cccc(c1)-c1nc2ncccc2o1	CCCNC(=O)Nc1cccc(c1)-c1nc2ncccc2o1	3	2.632	3	2	22	80.05
TCMDC-143130	HAT	=	6.5	=	6.3	<	4.3	<	4.3	<	4.3	<	4.3	=	5.55	=	5.8	=	6	<	4.3	<	4	=	4.3	1.58	425.908	C23H24ClN3O3	COc1ccc(cc1)C1CC(=NN1C(=O)CNC(=O)C1CCC1)c1ccccc1Cl	COc1ccc(cc1)C1CC(=NN1C(=O)CNC(=O)C1CCC1)c1ccccc1Cl	2	3.979	3	1	30	71
TCMDC-143131	HAT	=	6.2	=	6.1	<	4.3	<	4.3	<	4.3	<	4.3	=	5.45	=	5.5	=	5.7	<	4.3	<	4	=	4.2	1.07	439.935	C24H26ClN3O3	COc1ccc(cc1)C1CC(=NN1C(=O)CNC(=O)C1CCCC1)c1ccccc1Cl	COc1ccc(cc1)C1CC(=NN1C(=O)CNC(=O)C1CCCC1)c1ccccc1Cl	2	4.538	3	1	31	71
TCMDC-143138	HAT	=	6.3	=	6.2	<	4.3	<	4.3	<	4.3	<	4.3	=	5.8	=	5.8	=	5.9	=	5	<	4	<	4	1.52	316.357	C16H13FN2O2S	Fc1cccc(c1)-c1nc(CCNC(=O)c2ccco2)cs1	Fc1cccc(c1)-c1nc(CCNC(=O)c2ccco2)cs1	3	2.726	2	1	22	55.13
TCMDC-143158	HAT	=	6.7	=	6.4	=	4.7	<	4.3	<	4.3	<	4.3	=	6.15	=	6.2	=	6.5	<	4.3	<	4	<	4	4.62	541.476	C24H25FN4O3S. 2(HCl)	Cl.Cl.OC(CN1CCN(C[C@@H]2Cn3c4c2c(F)ccc4ccc3=O)CC1)c1cc2SCOc2cn1	OC(CN1CCN(C[C@@H]2Cn3c4c2c(F)ccc4ccc3=O)CC1)c1cc2SCOc2cn1	3	0.4	3	1	33	70.83
TCMDC-143163	HAT	=	7.3	=	6.9	=	6.3	=	6.1	=	6.1	=	4.9	=	7.15	=	7	=	7.1	<	4.3	<	4	=	6	3.68	463.491	C19H17N3O7S2	COc1ccc(NS(=O)(=O)c2cc(NC(=O)c3ccc(s3)N(=O)=O)ccc2OC)cc1	COc1ccc(NS(=O)(=O)c2cc(NC(=O)c3ccc(s3)N(=O)=O)ccc2OC)cc1	3	2.713	4	1	31	139.55
TCMDC-143194	HAT	=	6.5	=	6.2	=	6	=	5	=	5.1	<	4.3	=	5.85	=	5.7	=	5.9	<	4.3	<	4	=	4.4	3.89	387.461	C19H21N3O4S	COc1ccc(NS(=O)(=O)c2cc(ccc2C)-c2cc(C)n[nH]2)cc1OC	COc1ccc(NS(=O)(=O)c2cc(ccc2C)-c2cc(C)n[nH]2)cc1OC	3	3.38	3	1	27	93.31
TCMDC-143199	HAT	=	6.7	=	6.6	=	5.9	<	4.3	=	4.9	<	4.3	=	5.4	=	5.7	=	5.9	<	4.3	=	4.8	=	4.8	1.76	388.43	C22H20N4O3	O=C(Nc1ccc(cc1)C(=O)NCCCn1cnc2ccccc12)c1ccco1	O=C(Nc1ccc(cc1)C(=O)NCCCn1cnc2ccccc12)c1ccco1	4	2.69	3	2	29	89.16
TCMDC-143219	HAT	=	6.4	=	6.3	<	4.3	<	4.3	<	4.3	<	4.3	=	5.65	=	5.8	=	5.9	<	4.3	<	4	<	4	1.2	316.35	C16H13FN2O2S	Fc1ccc(cc1)-c1nc(CCNC(=O)c2ccco2)cs1	Fc1ccc(cc1)-c1nc(CCNC(=O)c2ccco2)cs1	3	2.726	2	1	22	55.13
TCMDC-143220	HAT	=	6.2	=	6.1	<	4.3	<	4.3	<	4.3	<	4.3	=	5.45	=	5.5	=	5.6	<	4.3	<	4	=	4.1	1.18	306.405	C16H19FN2OS	CC(C)(C)C(=O)NCCc1csc(n1)-c1ccc(F)cc1	CC(C)(C)C(=O)NCCc1csc(n1)-c1ccc(F)cc1	2	2.848	2	1	21	41.99
TCMDC-143231	HAT	=	6.4	=	6.3	<	4.3	<	4.3	<	4.3	=	5.2	=	5.6	=	5.7	=	6	<	4.3	<	4	<	4	1.18	371.439	C18H18FN5OS	Fc1ccc(cc1)-c1ccc2nnc(SCC(=O)N3CCCCC3)n2n1	Fc1ccc(cc1)-c1ccc2nnc(SCC(=O)N3CCCCC3)n2n1	3	2.389	4	0	26	63.39
TCMDC-143233	HAT	=	6.2	=	6.3	<	4.3	=	4.5	=	4.8	=	4.8	=	5.9	=	6	=	6.1	<	4.3	<	4	=	4.7	2.38	320.425	C17H21FN2OS	CC(C)(C)CC(=O)NCCc1csc(n1)-c1ccc(F)cc1	CC(C)(C)CC(=O)NCCc1csc(n1)-c1ccc(F)cc1	2	3.467	2	1	22	41.99
TCMDC-143273	HAT	=	6.5	=	6.5	=	6.3	<	4.3	<	4.3	=	5.5	=	6.2	=	5.8	=	6.5	<	4.3	<	4	<	4	4.32	458.543	C21H26N6O4S	CCN(CC)S(=O)(=O)c1ccc(cc1)C(=O)Nc1cc(C)nn1-c1nc(C)c(C)c(=O)[nH]1	CCN(CC)S(=O)(=O)c1ccc(cc1)C(=O)Nc1cc(C)nn1-c1nc(C)c(C)c(=O)[nH]1	3	1.544	6	2	32	130.05
TCMDC-143382	HAT	=	6.7	=	6.5	=	4.4	=	4.7	=	4.8	=	6	=	5.75	=	7.3	=	7.7	=	6.2	<	4	<	4	17.19	435.936	C19H21N5O3S. HCl	Cl.NS(=O)(=O)c1ccc(Nc2ncc3cccc(OC4CCNCC4)c3n2)cc1	NS(=O)(=O)c1ccc(Nc2ncc3cccc(OC4CCNCC4)c3n2)cc1	3	1.919	4	3	28	119.23
TCMDC-143386	HAT	=	6.3	=	6.2	=	5.6	=	6	=	6.2	=	6.4	=	5.2	=	4.7	=	5.5	=	6.4	<	4	<	4	19.23	376.841	C17H21ClN6O2	O[C@H]1CC[C@@H](CC1)Nc1ncc(Cl)c(Nc2ccn3CCNC(=O)c23)n1	O[C@H]1CC[C@@H](CC1)Nc1ncc(Cl)c(Nc2ccn3CCNC(=O)c23)n1	2	1.668	4	4	26	104.1
TCMDC-143424	HAT	=	6.2	=	6.1	<	4.3	<	4.3	<	4.3	<	4.3	=	5.55	=	5.6	=	5.6	<	4.3	<	4	=	4.3	1.74	303.364	C16H21N3O3	CC(C)(C)CC(=O)NCc1noc(COc2ccccc2)n1	CC(C)(C)CC(=O)NCc1noc(COc2ccccc2)n1	2	1.845	3	1	22	77.25
TCMDC-143425	HAT	=	6.1	=	6	<	4.3	<	4.3	<	4.3	<	4.3	=	5.45	=	5.4	=	5.5	<	4.3	<	4	=	4.4	1.75	353.446	C19H19N3O2S	O=C(Cn1cnc2c(csc2c1=O)-c1ccccc1)N1CCCCC1	O=C(Cn1cnc2c(csc2c1=O)-c1ccccc1)N1CCCCC1	3	2.989	3	0	25	55.2
TCMDC-143445	HAT	=	6.5	=	6.4	<	4.3	<	4.3	<	4.3	<	4.3	=	5.6	=	5.7	=	5.7	<	4.3	<	4	<	4	2.65	353.449	C18H19N5OS	O=C(NCc1nnc2CCCCCn12)c1csc(n1)-c1ccccc1	O=C(NCc1nnc2CCCCCn12)c1csc(n1)-c1ccccc1	3	2.791	4	1	25	72.7
TCMDC-143446	HAT	=	6.9	=	6.6	<	4.3	<	4.3	<	4.3	<	4.3	=	5.85	=	5.8	=	6	<	4.3	<	4	=	4.1	1.82	354.387	C19H19FN4O2	Fc1ccc(cc1)-c1ccc(o1)C(=O)NCc1nnc2CCCCCn12	Fc1ccc(cc1)-c1ccc(o1)C(=O)NCc1nnc2CCCCCn12	3	2.465	3	1	26	72.95
TCMDC-143466	HAT	=	6.3	=	6	<	4.3	<	4.3	=	4.8	=	4.7	=	5.7	=	5.6	=	5.8	<	4.3	<	4	=	4.6	2.17	334.372	C17H20F2N4O	Fc1ccc(cc1F)-c1nc(CCNC(=O)C2CCCCC2)n[nH]1	Fc1ccc(cc1F)-c1nc(CCNC(=O)C2CCCCC2)n[nH]1	2	2.735	3	2	24	70.67
TCMDC-143496	HAT	=	6.4	=	6.2	=	4.5	<	4.3	<	4.3	<	4.3	=	6	=	6	=	6.1	<	4.3	<	4	<	4	0.82	604.61	C26H26N4O4S. C2HF3O2	OC(=O)C(F)(F)F.COc1ccc(cc1)S(=O)(=O)Nc1ccc(CN2CCN(CC2)C(=O)c2cccc(c2)C#N)cc1	COc1ccc(cc1)S(=O)(=O)Nc1ccc(CN2CCN(CC2)C(=O)c2cccc(c2)C#N)cc1	3	3.379	4	0	35	102.74
TCMDC-143497	HAT	=	6.8	=	6.5	=	5	<	4.3	=	4.6	<	4.3	=	6.3	=	6.3	=	6.4	<	4.3	<	4	<	4	1.23	588.61	C26H26N4O3S. C2HF3O2	OC(=O)C(F)(F)F.Cc1ccc(cc1)S(=O)(=O)Nc1ccc(CN2CCN(CC2)C(=O)c2cccc(c2)C#N)cc1	Cc1ccc(cc1)S(=O)(=O)Nc1ccc(CN2CCN(CC2)C(=O)c2cccc(c2)C#N)cc1	3	3.6	4	0	34	93.51
TCMDC-143526	HAT	=	6.7	=	6.2	=	4.4	<	4.3	<	4.3	<	4.3	=	5.7	=	5.4	=	5.7	<	4.3	<	4	<	4	0.87	410.951	C23H26N4O. HCl	Cl.CN(C(=O)Nc1ccc2CCN(CCc2c1)C1CCC1)c1ccc(cc1)C#N	CN(C(=O)Nc1ccc2CCN(CCc2c1)C1CCC1)c1ccc(cc1)C#N	2	3.842	2	1	28	59.37
TCMDC-143540	HAT	=	6.2	=	6.3	=	4.7	<	4.3	=	4.4	<	4.3	=	5.9	=	5.1	=	5.8	<	4.3	<	4	=	4.3	2.02	427.551	C27H29N3O2	CC(=O)NC1(CCN(CC(=O)Nc2ccccc2-c2ccccc2)CC1)c1ccccc1	CC(=O)NC1(CCN(CC(=O)Nc2ccccc2-c2ccccc2)CC1)c1ccccc1	3	2.866	2	2	32	61.44
TCMDC-143569	HAT	=	6.7	=	6.5	<	4.3	<	4.3	<	4.3	=	4.8	=	6.25	=	6.3	=	6.4	<	4.3	<	4	<	4	1.32	308.405	C18H16N2OS	O=C(NCCc1csc(n1)-c1ccccc1)c1ccccc1	O=C(NCCc1csc(n1)-c1ccccc1)c1ccccc1	3	3.4	2	1	22	41.99
TCMDC-143073	HAT	=	6.5	=	6.3	=	4.8	<	4.3	=	4.3	=	4.9	=	6.6	<	4.3	=	7.2	=	5.2	<	4	=	5.4	3.09	258.198	C10H6N6O3	O=N(=O)c1ccc(o1)-c1nnn(n1)-c1cccnc1	O=N(=O)c1ccc(o1)-c1nnn(n1)-c1cccnc1	3	1.212	5	0	19	115.45
TCMDC-143079	HAT	=	6.9	=	6.4	<	4.3	<	4.3	<	4.3	<	4.3	=	4.5	=	4.4	=	4.4	<	4.3	<	4	<	4	4.41	357.361	C18H19N3O5	CNC(=O)Oc1ccc(cc1OC(=O)NC)C(=O)NCc1ccccc1	CNC(=O)Oc1ccc(cc1OC(=O)NC)C(=O)NCc1ccccc1	2	1.358	3	3	26	105.76
TCMDC-143089	HAT	=	6.2	=	6.2	=	4.4	=	4.6	=	4.7	=	4.4	=	5.6	=	4.6	=	4.9	=	5.7	=	4.4	=	6.3	4.67	497.349	C24H21BrN2O5	COc1ccc(CN2C(=O)C(O)(CC(=O)c3ccncc3)c3cc(Br)ccc23)cc1OC	COc1ccc(CN2C(=O)C(O)(CC(=O)c3ccncc3)c3cc(Br)ccc23)cc1OC	3	3.278	4	1	32	88.96
TCMDC-143100	HAT	=	6.7	=	6.1	<	4.3	<	4.3	=	5.1	<	4.3	=	4.5	=	4.6	=	4.7	=	4.6	=	4.4	=	5.2	0.95	467.537	C24H25N3O5S	COc1ccc(NC(=O)c2ccc(NC(=O)CN(c3ccccc3C)S(C)(=O)=O)cc2)cc1	COc1ccc(NC(=O)c2ccc(NC(=O)CN(c3ccccc3C)S(C)(=O)=O)cc2)cc1	3	3.246	4	2	33	104.81
TCMDC-143104	HAT	=	6.8	=	6.6	=	4.5	=	5.2	=	5.4	=	4.9	=	6.4	=	6.7	=	6.8	=	5.1	=	4.9	=	6.6	5.46	541.569	C23H26FN3O2S. C2HF3O2	OC(=O)C(F)(F)F.COc1cccc2sc(CN(C)C(=O)C3CNCCN3c3ccc(F)cc3)c(C)c12	COc1cccc2sc(CN(C)C(=O)C3CNCCN3c3ccc(F)cc3)c(C)c12	3	4.806	1	1	30	44.81
TCMDC-143107	HAT	=	6.5	=	6.6	<	4.3	<	4.3	<	4.3	<	4.3	=	4.5	<	4.3	<	4.3	<	4.3	<	4	=	5.8	1.49	471.569	C24H29N3O5S	CCCCCNC(=O)c1c[nH]c2ccc(cc2c1=O)S(=O)(=O)N(C)c1ccc(OCC)cc1	CCCCCNC(=O)c1c[nH]c2ccc(cc2c1=O)S(=O)(=O)N(C)c1ccc(OCC)cc1	3	3.195	4	2	33	108.57
TCMDC-143111	HAT	=	6.5	=	6.5	=	4.5	=	4.6	=	4.8	=	4.6	=	5.5	=	4.8	=	4.8	=	5.3	=	4.7	=	5	2.05	387.845	C15H17N3O5S. HCl	Cl.O=C(NCC(N1CCOCC1)c1cccs1)c1ccc(o1)N(=O)=O	O=C(NCC(N1CCOCC1)c1cccs1)c1ccc(o1)N(=O)=O	2	1.705	3	1	24	100.53
TCMDC-143112	HAT	=	7	=	6.4	=	5.3	=	5	=	5	=	5.2	=	5.4	=	4.9	=	5.1	=	5.3	=	4.8	=	4.4	9.64	295.319	C12H13N3O4S	CCN(CC)c1ncc(s1)C(=O)c1ccc(o1)N(=O)=O	CCN(CC)c1ncc(s1)C(=O)c1ccc(o1)N(=O)=O	2	2.654	3	0	20	92.16
TCMDC-143116	HAT	=	6.2	=	6.1	=	4.6	<	4.3	<	4.3	<	4.3	<	4.3	=	4.5	=	4.5	<	4.3	<	4	=	4.7	2.19	568.583	C29H30N2O3. C2HF3O2	OC(=O)C(F)(F)F.OC(=O)[C@H]1C[C@@H]1c1ccc(cc1)-c1ccc(CN(CCc2ccccn2)C(=O)C2CCC2)cc1	OC(=O)[C@H]1C[C@@H]1c1ccc(cc1)-c1ccc(CN(CCc2ccccn2)C(=O)C2CCC2)cc1	3	4.173	4	0	34	70.5
TCMDC-143121	HAT	=	6.1	=	6.1	<	4.3	=	4.8	=	5.1	=	4.8	=	5.3	=	5.1	=	5.1	=	4.5	=	4.4	=	4.6	1.44	525.532	C26H25N3O2. C2HF3O2	OC(=O)C(F)(F)F.OC1CCN(Cc2cccc(c2)-c2cccc(NC(=O)c3ccc(cc3)C#N)c2)CC1	OC1CCN(Cc2cccc(c2)-c2cccc(NC(=O)c3ccc(cc3)C#N)c2)CC1	3	3.379	3	2	31	76.36
TCMDC-143123	HAT	=	6.3	=	6.2	=	5.9	=	5.2	=	5.6	=	5.1	=	5.9	=	5.8	=	6	=	5.1	<	4	=	4.5	6.32	388.47	C17H16N4O3S2	CN(C)S(=O)(=O)c1cccc(c1)C(=O)Nc1nc(cs1)-c1ccccn1	CN(C)S(=O)(=O)c1cccc(c1)C(=O)Nc1nc(cs1)-c1ccccn1	3	2.07	5	1	26	92.26
TCMDC-143125	HAT	=	6.6	=	6.7	<	4.3	<	4.3	=	4.7	<	4.3	=	6.4	=	6.4	=	6.6	<	4.3	<	4	=	4.6	1.03	332.416	C16H13FN2OS2	Fc1ccc(cc1)-c1nc(CCNC(=O)c2cccs2)cs1	Fc1ccc(cc1)-c1nc(CCNC(=O)c2cccs2)cs1	3	3.388	2	1	22	41.99
TCMDC-143132	HAT	=	6.9	=	6.7	<	4.3	<	4.3	<	4.3	<	4.3	=	4.4	=	4.5	=	4.8	<	4.3	<	4	<	4	1.5	302.395	C15H18N4OS	Cc1nn2c(NCCO)c(C)c(C)nc2c1-c1cccs1	Cc1nn2c(NCCO)c(C)c(C)nc2c1-c1cccs1	3	3.117	3	2	21	62.45
TCMDC-143134	HAT	=	6.1	=	6	=	4.4	<	4.3	<	4.3	=	4.5	=	5.1	<	4.3	<	4.3	<	4.3	<	4	<	4.5	2.11	409.412	C20H22F3N3O3	FC(F)(F)c1ccc(NC(=O)NC2(CCCCC2)C(=O)NCc2ccco2)cc1	FC(F)(F)c1ccc(NC(=O)NC2(CCCCC2)C(=O)NCc2ccco2)cc1	2	4.57	2	3	29	83.37
TCMDC-143146	HAT	=	6.6	=	6.2	<	4.3	<	4.3	<	4.3	<	4.3	=	5	=	4.6	=	4.8	<	4.3	<	4	<	4	1.58	400.538	C21H28N4O2S	CCC(CC)C(=O)Nc1cccc(c1)C(=O)Nc1nnc(s1)C1CCCCC1	CCC(CC)C(=O)Nc1cccc(c1)C(=O)Nc1nnc(s1)C1CCCCC1	2	4.998	4	2	28	83.98
TCMDC-143154	HAT	=	6.3	=	6.1	<	4.3	<	4.3	<	4.3	=	4.8	=	5.1	=	4.6	=	5.2	<	4.3	<	4	<	4	0.55	366.689	C11H10ClF3N6O3	Cc1[nH]nc(c1NC(=O)CCn1cc(Cl)c(n1)N(=O)=O)C(F)(F)F	Cc1[nH]nc(c1NC(=O)CCn1cc(Cl)c(n1)N(=O)=O)C(F)(F)F	2	0.185	4	2	24	121.42
TCMDC-143167	HAT	=	6.4	=	6.2	=	4.8	<	4.3	=	4.8	<	4.3	=	4.3	<	4.3	=	4.4	<	4.3	<	4	=	4.7	0.55	365.454	C21H19NO3S	CS(=O)(=O)c1ccccc1C(=O)N(Cc1ccccc1)c1ccccc1	CS(=O)(=O)c1ccccc1C(=O)N(Cc1ccccc1)c1ccccc1	3	3.811	3	0	26	54.45
TCMDC-143172	HAT	=	6.1	=	6.1	=	6.4	<	4.3	<	4.3	=	5.2	=	6.1	=	6.1	=	6.2	=	5.6	<	4	<	4	5.85	307.132	C14H8Cl2N2O2	Clc1cccc(c1)C(=O)Nc1nc2cc(Cl)ccc2o1	Clc1cccc(c1)C(=O)Nc1nc2cc(Cl)ccc2o1	3	4.29	2	1	20	55.13
TCMDC-143173	HAT	=	6.1	=	6.2	<	4.3	<	4.3	<	4.3	<	4.3	=	4.6	=	4.4	=	4.5	<	4.3	<	4	=	4.9	1.12	392.875	C19H18ClFN2O2S	Fc1ccc(cc1)C(=O)N1CCSC(C1)C(=O)NCc1ccc(Cl)cc1	Fc1ccc(cc1)C(=O)N1CCSC(C1)C(=O)NCc1ccc(Cl)cc1	2	3.329	2	1	26	49.41
TCMDC-143176	HAT	=	6.4	=	6	<	4.3	=	4.8	=	4.9	=	5.2	=	5.7	<	4.3	=	4.7	=	6.2	=	4.1	=	6	24.26	605.52	C20H19N5OS. 2(C2HF3O2)	OC(=O)C(F)(F)F.OC(=O)C(F)(F)F.NCC(Cc1ccccc1)NC(=O)c1cnc(s1)-c1c[nH]c2ncccc12	NCC(Cc1ccccc1)NC(=O)c1cnc(s1)-c1c[nH]c2ncccc12	4	2.537	3	3	27	96.69
TCMDC-143177	HAT	=	7	=	6.6	=	4.6	=	4.4	=	4.6	=	4.5	=	5.2	=	5	=	5.5	<	4.3	<	4	=	5.4	4.32	642.56	C25H26N4O2. 2(C2HF3O2)	OC(=O)C(F)(F)F.OC(=O)C(F)(F)F.Cc1ccc(NC(=O)c2ccnc(c2)N2CCCC2)cc1-c1cc(ccc1C)C(N)=O	Cc1ccc(NC(=O)c2ccnc(c2)N2CCCC2)cc1-c1cc(ccc1C)C(N)=O	3	3.546	2	2	31	88.32
TCMDC-143183	HAT	=	7.2	=	7.2	<	4.3	<	4.3	<	4.3	<	4.3	=	4.9	=	4.9	=	5.1	<	4.3	<	4	=	5.9	1.08	634.559	C22H22N4O2S. 2(C2HF3O2)	OC(=O)C(F)(F)F.OC(=O)C(F)(F)F.Cc1ccc(NC(=O)c2ccnc(c2)N2CCCC2)cc1-c1ccsc1C(N)=O	Cc1ccc(NC(=O)c2ccnc(c2)N2CCCC2)cc1-c1ccsc1C(N)=O	3	2.672	2	2	29	88.32
TCMDC-143189	HAT	=	6.4	=	6.3	<	4.3	<	4.3	=	4.6	<	4.3	=	5	=	4.9	=	5.2	=	4.6	<	4	=	4.5	1.67	379.432	C20H17N3O3S	CN1c2cc(NC(=O)NCc3ccco3)ccc2Sc2ccccc2C1=O	CN1c2cc(NC(=O)NCc3ccco3)ccc2Sc2ccccc2C1=O	3	2.937	2	2	27	74.58
TCMDC-143192	HAT	=	6.2	=	6.1	=	4.4	=	4.8	=	5	=	5	=	5.2	=	5.2	=	5.5	=	4.9	<	4	=	4.6	8.61	329.364	C19H15N5O	CC(=O)Nc1ccc(cc1)-c1ccnc(Nc2cccc(c2)C#N)n1	CC(=O)Nc1ccc(cc1)-c1ccnc(Nc2cccc(c2)C#N)n1	3	3.188	4	2	25	90.7
TCMDC-143195	HAT	=	6.5	=	6.2	<	4.3	<	4.3	<	4.3	<	4.3	<	4.3	=	4.5	=	4.8	=	4.9	=	4.5	=	5.2	1.19	443.525	C22H25N3O5S	COc1cccc(NS(=O)(=O)c2ccc3[nH]cc(C(=O)NCCC(C)C)c(=O)c3c2)c1	COc1cccc(NS(=O)(=O)c2ccc3[nH]cc(C(=O)NCCC(C)C)c(=O)c3c2)c1	3	2.279	4	2	31	117.36
TCMDC-143204	HAT	=	7.2	=	6.6	=	5.6	=	5.8	=	6	=	6.1	=	5.9	=	5.5	=	5.7	=	7.9	=	4.6	=	5	15.86	479.973	C24H25N7O2. HCl	Cl.NC(=O)c1ccccc1Nc1nc(Nc2cccc(CCN3CCOCC3)c2)ncc1C#N	NC(=O)c1ccccc1Nc1nc(Nc2cccc(CCN3CCOCC3)c2)ncc1C#N	3	3.571	5	3	33	129.19
TCMDC-143205	HAT	=	6.7	=	6.4	=	5.4	=	5	=	5.3	=	5	=	5.7	=	5	=	5.2	=	5.3	=	4.8	=	4.2	4.42	419.435	C16H13N5O5S2	Cc1ccnc(NS(=O)(=O)c2ccc(NC(=O)c3ccc(s3)N(=O)=O)cc2)n1	Cc1ccnc(NS(=O)(=O)c2ccc(NC(=O)c3ccc(s3)N(=O)=O)cc2)n1	3	1.979	6	1	28	146.87
TCMDC-143206	HAT	=	6.6	=	6.3	<	4.3	=	4.5	=	4.5	=	4.6	=	5.1	<	4.3	=	5.2	<	4.3	=	4.3	=	5.2	1.75	469.564	C24H27N3O5S	CCOc1ccc(cc1)N(C)S(=O)(=O)c1ccc2[nH]cc(C(=O)NC3CCCC3)c(=O)c2c1	CCOc1ccc(cc1)N(C)S(=O)(=O)c1ccc2[nH]cc(C(=O)NC3CCCC3)c(=O)c2c1	3	2.551	4	2	33	108.57
TCMDC-143210	HAT	=	6.9	=	6.6	<	4.3	=	4.7	=	4.9	=	4.9	=	4.8	=	4.4	=	4.7	=	4.4	=	4.3	=	4.2	1.78	468.477	C21H26N2O3. C2HF3O2	OC(=O)C(F)(F)F.Cc1cc(NC(=O)C2CC2)ccc1OC1CCN(Cc2ccco2)CC1	Cc1cc(NC(=O)C2CC2)ccc1OC1CCN(Cc2ccco2)CC1	2	3.341	1	1	26	54.71
TCMDC-143225	HAT	=	6.2	=	6	<	4.3	<	4.3	<	4.3	<	4.3	<	4.3	<	4.3	<	4.3	<	4.3	<	4	=	4	0.58	340.382	C19H20N2O4	CNC(=O)C1Cc2ccccc2N1C(=O)COc1cccc(OC)c1	CNC(=O)C1Cc2ccccc2N1C(=O)COc1cccc(OC)c1	2	2.285	2	1	25	67.87
TCMDC-143226	HAT	=	6.3	=	6.1	<	4.3	<	4.3	<	4.3	<	4.3	<	4.3	<	4.3	<	4.3	<	4.3	<	4	<	4	0.57	354.409	C20H22N2O4	CCOc1ccc(OCC(=O)N2C(Cc3ccccc23)C(=O)NC)cc1	CCOc1ccc(OCC(=O)N2C(Cc3ccccc23)C(=O)NC)cc1	2	2.814	2	1	26	67.87
TCMDC-143227	HAT	=	6.2	=	6	<	4.3	<	4.3	<	4.3	<	4.3	<	4.3	<	4.3	<	4.3	<	4.3	<	4	<	4	0.57	294.348	C18H18N2O2	CNC(=O)C1Cc2ccccc2N1C(=O)Cc1ccccc1	CNC(=O)C1Cc2ccccc2N1C(=O)Cc1ccccc1	2	2.125	2	1	22	49.41
TCMDC-143228	HAT	=	6.4	=	6.3	<	4.3	=	5.1	=	4.9	=	5.1	<	4.3	<	4.3	<	4.3	<	4.3	<	4	<	4	0.57	324.374	C19H20N2O3	CNC(=O)C1Cc2ccccc2N1C(=O)Cc1ccc(OC)cc1	CNC(=O)C1Cc2ccccc2N1C(=O)Cc1ccc(OC)cc1	2	2.044	2	1	24	58.64
TCMDC-143229	HAT	=	6.3	=	6.3	<	4.3	<	4.3	<	4.3	<	4.3	<	4.3	<	4.3	<	4.3	<	4.3	<	4	<	4	0.57	338.41	C20H22N2O3	CCOc1ccc(CC(=O)N2C(Cc3ccccc23)C(=O)NC)cc1	CCOc1ccc(CC(=O)N2C(Cc3ccccc23)C(=O)NC)cc1	2	2.573	2	1	25	58.64
TCMDC-143230	HAT	=	6.6	=	6.6			<	4.3	<	4.3	<	4.3	<	4.3	<	4.3	<	4.3	<	4.3	<	4	<	4	0.57	312.338	C18H17FN2O2	CNC(=O)C1Cc2ccccc2N1C(=O)Cc1ccc(F)cc1	CNC(=O)C1Cc2ccccc2N1C(=O)Cc1ccc(F)cc1	2	2.268	2	1	23	49.41
TCMDC-143234	HAT	=	6.6	=	6.1	=	4.5	=	4.6	=	4.7	=	5	=	5	=	4.8	=	4.9	=	5.4	=	4.4	=	5.9	6.67	495.456	C20H16FN3O2S. C2HF3O2	OC(=O)C(F)(F)F.OCC(NC(=O)c1ccc(s1)-c1c[nH]c2ncccc12)c1ccc(F)cc1	OCC(NC(=O)c1ccc(s1)-c1c[nH]c2ncccc12)c1ccc(F)cc1	4	3.044	3	3	27	78.01
TCMDC-143240	HAT	=	6.2	=	6.1	<	4.3	=	4.7	=	4.4	=	4.9	<	4.3	<	4.3	=	4.9	<	4.3	<	4	=	4.9	4.8	441.323	C17H20N8O2. 2(HCl)	Cl.Cl.N[C@H]1CCN(C1)C(=O)c1cncc2nc(-c3nonc3N)n(CC3CC3)c12	N[C@H]1CCN(C1)C(=O)c1cncc2nc(-c3nonc3N)n(CC3CC3)c12	3	0.244	5	2	27	141.98
TCMDC-143242	HAT	=	6.4	=	6.3	<	4.3	<	4.3	<	4.3	<	4.3	=	4.4	<	4.3	<	4.3	<	4.3	<	4	=	5.1	1.67	399.488	C24H25N5O	Cn1ccnc1CN1CCc2[nH]cnc2C1c1ccccc1OCc1ccccc1	Cn1ccnc1CN1CCc2[nH]cnc2C1c1ccccc1OCc1ccccc1	4	2.718	2	1	30	58.97
TCMDC-143243	HAT	=	6.1	=	6	<	4.3	=	5.9	=	5.9	=	5.1	=	6.5	=	5.9	=	6	=	5.1	=	4.4	=	5.8	4.05	471.61	C27H33N7O	CN(C1CCN(C)CC1)c1nccc(n1)N1CCN(CC1)C(=O)c1cccc(c1)-c1cccnc1	CN(C1CCN(C)CC1)c1nccc(n1)N1CCN(CC1)C(=O)c1cccc(c1)-c1cccnc1	3	2.485	4	0	35	68.7
TCMDC-143250	HAT	=	6.3	=	6.3	<	4.3	<	4.3	<	4.3	<	4.3	=	5.3	=	4.9	=	5.4	<	4.3	<	4	=	4.9	1.23	365.436	C21H23N3O3	CCC(CC)C(=O)Nc1ccc(cc1)-c1nnc(o1)-c1ccc(OC)cc1	CCC(CC)C(=O)Nc1ccc(cc1)-c1nnc(o1)-c1ccc(OC)cc1	3	4.025	3	1	27	77.25
TCMDC-143251	HAT	=	6.8	=	6.5	=	5.9	<	4.3	<	4.3	=	4.9	=	6.4	=	6	=	6.6	<	4.3	<	4	<	4	4.32	313.79	C17H16ClN3O	Cc1nn2c([nH]c3CCCCc3c2=O)c1-c1ccc(Cl)cc1	Cc1nn2c([nH]c3CCCCc3c2=O)c1-c1ccc(Cl)cc1	3	3.362	2	1	22	50.16
TCMDC-143254	HAT	=	6.8	=	6.4	=	4.5	=	4.6	=	4.8	=	4.9	=	5.1	=	5	=	5	=	4.9	=	4.2	=	5.2	6.17	431.44	C21H16F3N3O2S	OC[C@@H](NC(=O)c1ccc(s1)-c1c[nH]c2nccc(c12)C(F)(F)F)c1ccccc1	OC[C@@H](NC(=O)c1ccc(s1)-c1c[nH]c2nccc(c12)C(F)(F)F)c1ccccc1	4	3.917	3	3	30	78.01
TCMDC-143257	HAT	=	6.6	=	6.3	=	5.3	=	4.4	=	5.3	=	4.6	=	6.5	=	6.4	=	6.8	=	5.2	=	4.2	=	6.1	5.41	489.406	C24H26Cl2N4O3	COc1cnc2ccc(=O)n(CCN3CCC(CC3)NC(=O)Cc3ccc(Cl)c(Cl)c3)c2c1	COc1cnc2ccc(=O)n(CCN3CCC(CC3)NC(=O)Cc3ccc(Cl)c(Cl)c3)c2c1	3	2.901	3	1	33	76.46
TCMDC-143263	HAT	=	6.5	=	6.2	=	5.5	=	5.2	=	5.5	=	5.5	=	5.8	=	5.8	=	5.9	=	5.7	<	4	=	4.5	6.55	317.35	C19H15N3O2	O=C(NNC(=O)c1ccccn1)c1ccc(cc1)-c1ccccc1	O=C(NNC(=O)c1ccccn1)c1ccc(cc1)-c1ccccc1	3	3.705	3	2	24	71.09
TCMDC-143264	HAT	=	6.6	=	6.6	<	4.3	<	4.3	<	4.3	=	4.7	<	4.3	<	4.3	<	4.3	<	4.3	<	4	<	4	0.65	300.317	C16H16N2O4	COc1ccc(cc1)C(=O)Nc1ccc(NC(=O)CO)cc1	COc1ccc(cc1)C(=O)Nc1ccc(NC(=O)CO)cc1	2	1.206	3	3	22	87.66
TCMDC-143265	HAT	=	6.3	=	6.4	=	5.7	=	5	=	5.3	=	5.2	=	5.8	=	5.7	=	5.9	=	5.2	<	4	=	4.5	3.09	422.915	C17H15ClN4O3S2	CN(C)S(=O)(=O)c1ccc(Cl)c(c1)C(=O)Nc1nc(cs1)-c1ccccn1	CN(C)S(=O)(=O)c1ccc(Cl)c(c1)C(=O)Nc1nc(cs1)-c1ccccn1	3	1.959	5	1	27	92.26
TCMDC-143267	HAT	=	6.4	=	6.1	<	4.3	=	4.7	=	5	=	5.2	<	4.3	=	4.3	=	4.4	=	5.6	<	4	=	4.3	0.64	337.372	C19H19N3O3	Cc1noc(C)c1COc1cccc(c1)C(=O)N=c1[nH]cccc1C	Cc1noc(C)c1COc1cccc(c1)C(=O)N=c1[nH]cccc1C	3	1.526	3	1	25	80.48
TCMDC-143270	HAT	=	6.3	=	6	<	4.3	<	4.3	=	4.8	<	4.3	=	4.6	=	4.7	=	5.1	<	4.3	<	4	=	4.4	1.27	320.395	C20H20N2O2	Cc1ccc(C)c(CN2C(=O)NC3(CCc4ccccc34)C2=O)c1	Cc1ccc(C)c(CN2C(=O)NC3(CCc4ccccc34)C2=O)c1	2	4.053	2	1	24	49.41
TCMDC-142497	HAT	=	6.8	=	6.7	=	6.9	=	5.1	=	5.3	=	5.4	=	6.2	=	6.2	=	6.8	=	5.6	<	4	<	4	6.21	385.401	C19H20FN5O3	CCc1c(C)nc([nH]c1=O)-n1nc(C)cc1NC(=O)COc1ccccc1F	CCc1c(C)nc([nH]c1=O)-n1nc(C)cc1NC(=O)COc1ccccc1F	3	1.902	4	2	28	101.9
TCMDC-143283	HAT	=	6.2	=	6.1	<	4.3	<	4.3	<	4.3	=	4.7	=	5.3	=	4.4	=	4.6	=	5.4	=	4.2	=	4.9	1.89	443.322	C20H15BrN2O3S	OC1(CC(=O)c2cccnc2)C(=O)N(Cc2cccs2)c2ccc(Br)cc12	OC1(CC(=O)c2cccnc2)C(=O)N(Cc2cccs2)c2ccc(Br)cc12	3	3.266	4	1	27	70.5
TCMDC-143289	HAT	=	6.4	=	6.1	=	5	<	4.3	=	4.4	<	4.3	=	6	=	5.8	=	6.1	<	4.3	<	4	<	4	1.57	358.241	C17H16BrN3O	Cc1nn2c([nH]c3CCCCc3c2=O)c1-c1ccc(Br)cc1	Cc1nn2c([nH]c3CCCCc3c2=O)c1-c1ccc(Br)cc1	3	3.512	2	1	22	50.16
TCMDC-143290	HAT	=	6.9	=	6.6	=	5.4	<	4.3	=	4.8	<	4.3	=	6.3	=	6.2	=	6.5	<	4.3	<	4	=	4.8	2.82	458.924	C23H24ClFN4O3	COc1ccc(cc1Cl)C(=O)NC1CCN(CCn2c3cc(F)cnc3ccc2=O)CC1	COc1ccc(cc1Cl)C(=O)NC1CCN(CCn2c3cc(F)cnc3ccc2=O)CC1	3	2.254	3	1	32	76.46
TCMDC-143292	HAT	=	6.1	=	6	=	5.3	<	4.3	<	4.3	=	4.5	=	6	=	5.8	=	6	<	4.3	<	4	<	4	1.88	264.333	C16H16N4	C1CCN(C1)c1ccc(cn1)-c1nc2ccccc2[nH]1	C1CCN(C1)c1ccc(cn1)-c1nc2ccccc2[nH]1	3	3.191	1	1	20	44.81
TCMDC-143294	HAT	=	6.5	=	6.8	<	4.3	<	4.3	<	4.3	<	4.3	=	5.2	<	4.3	<	4.3	=	4.6	<	4			0.67	424.906	C19H21ClN2O5S	CCN(CC)S(=O)(=O)c1ccc(C)c(NC(=O)c2cc3OCOc3c(Cl)c2)c1	CCN(CC)S(=O)(=O)c1ccc(C)c(NC(=O)c2cc3OCOc3c(Cl)c2)c1	2	4.044	3	1	28	84.94
TCMDC-143299	HAT	=	6.4	=	6.3	=	5	=	5.2	=	5.2	=	5.8	=	6.1	=	7.2	=	7.4	=	5.5	<	4			12.05	360.849	C17H20N6O. HCl	Cl.Cc1[nH]nc(-c2nc3ccccc3[nH]2)c1C(=O)NC1CCCNC1	Cc1[nH]nc(-c2nc3ccccc3[nH]2)c1C(=O)NC1CCCNC1	3	1.581	3	4	24	98.49
TCMDC-143303	HAT	=	8.3	=	7.9	=	4.6	=	5.1	=	5.7	=	6.1	=	5.9	=	4.7	=	5.1	=	6.5	=	4.8	=	6.1	15.75	377.403	C21H19N3O4	COc1ccnc2[nH]cc(-c3cc(co3)C(=O)N[C@H](CO)c3ccccc3)c12	COc1ccnc2[nH]cc(-c3cc(co3)C(=O)N[C@H](CO)c3ccccc3)c12	4	2.677	3	3	28	100.38
TCMDC-143307	HAT	=	6.5	=	6.4	=	5.7	<	4.3	<	4.3	<	4.3	=	4.8	=	4.3	=	5.3	<	4.3	<	4	=	4.6	1.97	328.439	C17H20N4OS	Cc1nn2c(NCCCO)c3CCCc3nc2c1-c1cccs1	Cc1nn2c(NCCCO)c3CCCc3nc2c1-c1cccs1	3	3.551	3	2	23	62.45
TCMDC-143312	HAT	=	6.7	=	6.6	=	5.7	=	5.9	=	6.3	=	5.6	=	6.1	=	4.4	=	4.9	=	6.3	=	4.8	=	4.8	15	419.509	C22H21N5O2S	CC(C)S(=O)(=O)c1ccc(cc1)-c1cnc(N)c2cc(ccc12)-c1ccnc(N)n1	CC(C)S(=O)(=O)c1ccc(cc1)-c1cnc(N)c2cc(ccc12)-c1ccnc(N)n1	4	2.352	4	2	30	124.85
TCMDC-143316	HAT	=	6.1	=	6.4	=	4.8	=	4.8	=	4.9	=	5	=	5.3	=	4.6	=	5	=	5.1	=	4.5	<	4	3.29	329.575	C12H7Cl3N4O	Cc1cc(Oc2cc(Cl)c(Cl)cc2Cl)n2ncnc2n1	Cc1cc(Oc2cc(Cl)c(Cl)cc2Cl)n2ncnc2n1	3	3.74	4	0	20	52.31
TCMDC-143318	HAT	=	6.4	=	6.5	=	5.4	=	5.5	=	5.8	=	5.8	=	5.1	=	4.9	=	5.2	=	5.9	=	4.3	=	4.5	10.85	368.461	C19H20N4O2S	O=C(Cc1ccccc1)Nc1n[nH]c2sc(cc12)C(=O)NC1CCCC1	O=C(Cc1ccccc1)Nc1n[nH]c2sc(cc12)C(=O)NC1CCCC1	3	3.193	3	3	26	86.88
TCMDC-143320	HAT	=	7.1	=	7	=	5.7	<	4.3	=	5.4	<	4.3	=	6.9	=	6.6	=	7.1	=	6.2	<	4	=	5	9.46	440.934	C23H25ClN4O3	COc1cnc2ccc(=O)n(CCN3CCC(CC3)NC(=O)c3ccc(Cl)cc3)c2c1	COc1cnc2ccc(=O)n(CCN3CCC(CC3)NC(=O)c3ccc(Cl)cc3)c2c1	3	2.68	3	1	31	76.46
TCMDC-143323	HAT	=	6.2	=	6.1	=	4.7	=	5.3	=	5.5	=	5.5	=	5.1	=	5	=	5.1	=	6.2	=	4.1	=	4.6	19.38	523.476	C20H23N7O3. C2HF3O2	OC(=O)C(F)(F)F.CCn1c(nc2c(ncc(O[C@H](CN)c3ccccc3)c12)[C@@H](C)O)-c1nonc1N	CCn1c(nc2c(ncc(O[C@H](CN)c3ccccc3)c12)[C@@H](C)O)-c1nonc1N	4	1.79	5	3	30	151.13
TCMDC-143326	HAT	=	7.7	=	7.5	<	4.3	<	4.3	<	4.3	<	4.3	=	5.3	<	4.3	<	4.3	<	4.3	<	4	<	4	1.32	465.556	C22H19N5O3S2	Cc1nn(c2NC(=O)CSC(c12)c1ccc(OCC(N)=O)cc1)-c1nc2ccccc2s1	Cc1nn(c2NC(=O)CSC(c12)c1ccc(OCC(N)=O)cc1)-c1nc2ccccc2s1	4	2.376	4	2	32	112.13
TCMDC-143330	HAT	=	6.5	=	6.2	=	4.6	=	4.8	=	4.8	=	4.9	=	5.3	=	5.2	=	5.5	=	5.2	=	4.4	=	5.3	6	467.591	C25H29N3O4S	CC1CCCC(NC(=O)c2c[nH]c3ccc(cc3c2=O)S(=O)(=O)Nc2ccccc2C)C1C	CC1CCCC(NC(=O)c2c[nH]c3ccc(cc3c2=O)S(=O)(=O)Nc2ccccc2C)C1C	3	3.368	4	2	33	108.13
TCMDC-143335	HAT	=	6.1	=	6	<	4.3	<	4.3	<	4.3	<	4.3	=	4.7	=	4.5	=	4.7	<	4.3	<	4	=	4.3	1.28	466.607	C25H30N4O3S	COCCn1cnc2cc(NC(=O)C3CCCCC3)cc(C(=O)N3CCc4sccc4C3)c12	COCCn1cnc2cc(NC(=O)C3CCCCC3)cc(C(=O)N3CCc4sccc4C3)c12	3	4.093	4	1	33	76.46
TCMDC-143337	HAT	=	6.5	=	6.4	<	4.3	<	4.3	<	4.3	<	4.3	<	4.3	<	4.3	<	4.3	<	4.3	<	4	<	4	0.68	269.306	C15H15N3O2	CCC(=O)Nc1ccccc1C(=O)Nc1ccccn1	CCC(=O)Nc1ccccc1C(=O)Nc1ccccn1	2	2.123	3	2	20	71.09
TCMDC-143339	HAT	=	6.7	=	6.4	=	5.9	=	5.9	=	6.5	=	6	=	6.5	=	5.6	=	5.7	=	6.1	<	4	=	5.1	20.74	432.505	C23H20N4O3S	COc1ncc(cc1NS(=O)(=O)C1CC1)-c1ccc2nccc(-c3ccncc3)c2c1	COc1ncc(cc1NS(=O)(=O)C1CC1)-c1ccc2nccc(-c3ccncc3)c2c1	4	3.768	5	0	31	94.07
TCMDC-143341	HAT	=	7.4	=	7.2	=	6.2	=	6.7	=	7.1	=	7.5	=	6.4	=	5.4	=	6	=	8.4	<	4	=	4.3	16.81	414.474	C22H22N8O	NC(=O)[C@@H]1CCN1c1nc(Cc2cccc(c2)C#N)cc(Nc2cc([nH]n2)C2CC2)n1	NC(=O)[C@@H]1CCN1c1nc(Cc2cccc(c2)C#N)cc(Nc2cc([nH]n2)C2CC2)n1	3	1.938	5	3	31	136.61
TCMDC-143342	HAT	=	6.1	=	6.1	<	4.3	<	4.3	<	4.3	=	4.5	=	4.6	=	4.4	=	4.6	<	4.3	<	4	=	4.9	2.03	419.407	C21H20F3N3O3	COc1ccc(cc1)C(=O)Nc1c(C)nn(COc2cccc(c2)C(F)(F)F)c1C	COc1ccc(cc1)C(=O)Nc1c(C)nn(COc2cccc(c2)C(F)(F)F)c1C	3	3.206	2	1	30	65.38
TCMDC-143343	HAT	=	7.1	=	6.9	=	6.1	=	5.7	=	5.9	=	6.1	=	5.2	=	5.1	=	5.4	=	6.3	<	4	<	4	17.89	369.451	C17H19N7OS	Cc1cc2nc(nc(Nc3cc([nH]n3)C3CC3)c2s1)N1CC[C@H]1C(N)=O	Cc1cc2nc(nc(Nc3cc([nH]n3)C3CC3)c2s1)N1CC[C@H]1C(N)=O	3	2.594	4	3	26	112.82
TCMDC-143352	HAT	=	6.5	=	6.3	=	5.5	=	5.3	=	6.2	=	6	=	6.3	=	5.2	=	5.6	=	5.8	<	4	=	4.4	13.33	415.474	C19H21N5O4S	COc1ncc(cc1NS(C)(=O)=O)-c1ccc2ncnc(N3CCOCC3)c2c1	COc1ncc(cc1NS(C)(=O)=O)-c1ccc2ncnc(N3CCOCC3)c2c1	3	1.925	6	0	29	106.54
TCMDC-143356	HAT	=	6.5	=	6	=	5.5	=	5.6	=	6.2	=	5.5	=	5.8	=	4.6	=	4.9	=	5.3	<	4	=	4.1	15.38	406.466	C21H18N4O3S	COc1ncc(cc1NS(C)(=O)=O)-c1ccc2nccc(-c3ccncc3)c2c1	COc1ncc(cc1NS(C)(=O)=O)-c1ccc2nccc(-c3ccncc3)c2c1	4	3.184	5	0	29	94.07
TCMDC-143357	HAT	=	6.9	=	6.8	=	5.4	=	5.7	=	6.2	=	6	=	5.5	=	5.5	=	5.8	=	6.1	<	4	<	4	18.18	369.473	C19H27N7O	CCCCc1cc(Nc2cc([nH]n2)C2CCC2)nc(n1)N1CCC1C(N)=O	CCCCc1cc(Nc2cc([nH]n2)C2CCC2)nc(n1)N1CCC1C(N)=O	2	3.083	4	3	27	112.82
TCMDC-143359	HAT	=	6.7	=	6.7	=	6.5	=	6.6	=	7	=	7	=	6.4	=	5.8	=	6.8	=	6.4	=	4.6	=	5.3	22.97	496.88	C19H19ClN6O. C2HF3O2	OC(=O)C(F)(F)F.CC(=O)NCCNc1cc(ccn1)-c1ccnc(Nc2cccc(Cl)c2)n1	CC(=O)NCCNc1cc(ccn1)-c1ccnc(Nc2cccc(Cl)c2)n1	3	3.562	3	3	27	91.83
TCMDC-143360	HAT	=	6.1	=	6.1	<	4.3	=	4.5	=	4.7	=	4.5	=	5	=	4.8	=	4.6	=	4.5	<	4	=	4.4	3.95	356.431	C18H24N6O2	CC(C)n1c(nc2cccc(OCCN3CCCC3)c12)-c1nonc1N	CC(C)n1c(nc2cccc(OCCN3CCCC3)c12)-c1nonc1N	3	3.778	3	1	26	95.23
TCMDC-143361	HAT	=	6.9	=	6.7	=	4.6	=	4.8	=	4.9	=	4.8	=	4.9	=	4.4	=	4.7	<	4.3	<	4	=	5.1	0.67	419.509	C22H21N5O2S	Cc1ncsc1CNc1cnc(-c2ccc3OCCOc3c2)c(c1)-c1cnn(C)c1	Cc1ncsc1CNc1cnc(-c2ccc3OCCOc3c2)c(c1)-c1cnn(C)c1	4	2.961	3	1	30	74.09
TCMDC-143363	HAT	=	7.3	=	7.2	=	6.1	=	6.8	=	7.3	=	6.9	=	7.1	=	7	=	7.1	=	6.6	=	4.5	<	4	17.56	284.367	C15H20N6	Cc1cc(Nc2cc([nH]n2)C2CC2)nc(n1)N1CCCC1	Cc1cc(Nc2cc([nH]n2)C2CC2)nc(n1)N1CCCC1	2	2.772	3	2	21	69.73
TCMDC-143364	HAT	=	7.9	=	7.2	=	6.2	=	6.7	=	7.1	=	6.9	=	6.9	=	7.2	=	7.7	=	6.9	<	4	<	4	20	327.392	C16H21N7O	Cc1cc(Nc2cc([nH]n2)C2CC2)nc(n1)N1CCC[C@H]1C(N)=O	Cc1cc(Nc2cc([nH]n2)C2CC2)nc(n1)N1CCC[C@H]1C(N)=O	2	1.496	4	3	24	112.82
TCMDC-143365	HAT	=	8	=	7.8	=	7	=	5.8	=	6.1	=	6	=	6.5	=	6	=	6.4	=	6.8	<	4	<	4	17.48	487.347	C17H20BrFN6O3S	CS(=O)(=O)N1CCC(CC1)Nc1ncc(Br)c(Nc2cccc(F)c2C(N)=O)n1	CS(=O)(=O)N1CCC(CC1)Nc1ncc(Br)c(Nc2cccc(F)c2C(N)=O)n1	2	2.031	5	3	29	130.31
TCMDC-143366	HAT	=	7.1	=	6.5	=	5.8	=	6.1	=	6.2	=	6.4	=	5.6	=	5.7	=	6.1	=	6.3	=	4.3	=	5	20.61	424.267	C17H19BrFN5O2	NC(=O)c1cc(F)ccc1Nc1nc(N[C@H]2CC[C@H](O)CC2)ncc1Br	NC(=O)c1cc(F)ccc1Nc1nc(N[C@H]2CC[C@H](O)CC2)ncc1Br	2	3.144	4	4	26	113.16
TCMDC-143368	HAT	=	6.8	=	6.2	=	5.5	=	5.9	=	6.1	=	6.2	=	5.4	=	5.3	=	5.8	=	5.8	<	4	=	4.5	15.83	379.816	C17H19ClFN5O2	NC(=O)c1cc(F)ccc1Nc1nc(N[C@H]2CC[C@H](O)CC2)ncc1Cl	NC(=O)c1cc(F)ccc1Nc1nc(N[C@H]2CC[C@H](O)CC2)ncc1Cl	2	2.994	4	4	26	113.16
TCMDC-143369	HAT	=	7	=	6.6	=	5.5	=	6	=	6.2	=	6.4	=	5.4	=	5.5	=	5.7	=	6.1	<	4	=	4.9	18.95	436.303	C18H22BrN5O3	COc1ccc(Nc2nc(N[C@H]3CC[C@H](O)CC3)ncc2Br)c(c1)C(N)=O	COc1ccc(Nc2nc(N[C@H]3CC[C@H](O)CC3)ncc2Br)c(c1)C(N)=O	2	2.946	4	4	27	122.39
TCMDC-143370	HAT	=	6.2	=	6.1	=	4.8	=	4.6	=	4.7	=	4.7	=	5.2	=	4.9	=	5.2	=	4.8	=	4.1	<	4	2.41	437.469	C20H21F2N3O4S	COc1ccc(OC)c(c1)S(=O)(=O)N(Cc1c(F)cccc1F)[C@@H]1CCN(C1)C#N	COc1ccc(OC)c(c1)S(=O)(=O)N(Cc1c(F)cccc1F)[C@@H]1CCN(C1)C#N	2	3.021	3	0	30	82.87
TCMDC-143373	HAT	=	6.5	=	6.3	<	4.3	<	4.3	<	4.3	<	4.3	=	5.4	=	5.5	=	5.8	<	4.3	<	4	<	4	1.64	484.939	C22H25ClN8O3	COc1ccc2ncc(=O)n(CCN3CC[C@H](NCc4ncc(Cl)c5[nH]ncc45)[C@H](O)C3)c2n1	COc1ccc2ncc(=O)n(CCN3CC[C@H](NCc4ncc(Cl)c5[nH]ncc45)[C@H](O)C3)c2n1	4	1.103	6	3	34	134.08
TCMDC-143374	HAT	=	6.5	=	6.2	=	5.9	=	5.9	=	6.2	=	6.4	=	5.8	=	5.7	=	6.3	=	6.2	<	4	<	4	11.28	407.265	C16H19BrN6O2	NC(=O)c1ncccc1Nc1nc(N[C@H]2CC[C@H](O)CC2)ncc1Br	NC(=O)c1ncccc1Nc1nc(N[C@H]2CC[C@H](O)CC2)ncc1Br	2	2.107	5	4	25	126.05
TCMDC-143377	HAT	=	7.1	=	7	=	5.5	=	7.2	=	7.4	=	7.7	=	7.1	=	7.1	=	7.5	=	8.2	=	4.5	=	4.7	20.47	406.524	C23H30N6O	CC(C)c1cc(Nc2cc(Cc3ccccc3)nc(N[C@H]3CC[C@H](O)CC3)n2)n[nH]1	CC(C)c1cc(Nc2cc(Cc3ccccc3)nc(N[C@H]3CC[C@H](O)CC3)n2)n[nH]1	3	4.559	4	4	30	98.75
TCMDC-143378	HAT	=	6.8	=	7.1	=	6	=	5.7	=	6.1	=	6.3	=	5.1	=	5.3	=	5.7	=	6.3	<	4	<	4	19.4	483.383	C18H23BrN6O3S	CS(=O)(=O)N[C@H]1CC[C@@H](CC1)Nc1ncc(Br)c(Nc2ccccc2C(N)=O)n1	CS(=O)(=O)N[C@H]1CC[C@@H](CC1)Nc1ncc(Br)c(Nc2ccccc2C(N)=O)n1	2	2.825	5	4	29	139.1
TCMDC-143380	HAT	=	7.2	=	6.9	=	6.1	=	6.8	=	6.9	=	7	=	6.2	=	6	=	6.4	=	7	<	4	<	4	23.4	418.288	C18H20BrN5O2	O[C@H]1CC[C@@H](CC1)Nc1ncc(Br)c(Nc2cccc3CNC(=O)c23)n1	O[C@H]1CC[C@@H](CC1)Nc1ncc(Br)c(Nc2cccc3CNC(=O)c23)n1	2	2.711	4	4	26	99.17
TCMDC-143390	HAT	=	6.3	=	7.2	<	4.3	<	4.3	<	4.3	<	4.3	<	4.3	<	4.3	<	4.3	<	4.3	<	4	<	4	2.04	359.429	C19H25N3O4	COc1cc(OC)cc(c1)C(=O)N[C@@H](CC(C)C)C(=O)NC1(CC1)C#N	COc1cc(OC)cc(c1)C(=O)N[C@@H](CC(C)C)C(=O)NC1(CC1)C#N	1	1.946	3	2	26	100.45
TCMDC-143392	HAT	=	6.9	=	6.7	=	5.6	=	6.1	=	6.3	=	5.7	=	6.5	=	6.4	=	6.6	=	5.9	=	5	<	4	19.57	383.283	C16H19ClN6O. HCl	Cl.NC(=O)c1ncc(N[C@@H]2CCCNC2)nc1Nc1cccc(Cl)c1	NC(=O)c1ncc(N[C@@H]2CCCNC2)nc1Nc1cccc(Cl)c1	2	3.822	3	4	24	104.96
TCMDC-143393	HAT	=	7	=	7.3	<	4.3	<	4.3	=	4.8	<	4.3	=	4.5	<	4.3	=	4.6	<	4.3	<	4	<	4	4.08	365.436	C21H23N3O3	CC(C)C[C@H](NC(=O)c1ccc(o1)-c1ccccc1)C(=O)NC1(CC1)C#N	CC(C)C[C@H](NC(=O)c1ccc(o1)-c1ccccc1)C(=O)NC1(CC1)C#N	2	2.991	3	2	27	95.13
TCMDC-143394	HAT	=	6.2	=	6.2	<	4.3	<	4.3	<	4.3	<	4.3	<	4.3	<	4.3	<	4.3	<	4.3	<	4	<	4	1.04	232.241	C12H12N2O3	CCOC(=O)c1noc(N)c1-c1ccccc1	CCOC(=O)c1noc(N)c1-c1ccccc1	2	2.304	2	1	17	78.35
TCMDC-143395	HAT	=	6.8	=	7	=	5.3	<	4.3	<	4.3	<	4.3	=	4.6	<	4.3	=	4.7	<	4.3	<	4	<	4	2.06	388.514	C18H20N4O2S2	CC(C)C[C@H](NC(=O)c1csc(n1)-c1cccs1)C(=O)NC1(CC1)C#N	CC(C)C[C@H](NC(=O)c1csc(n1)-c1cccs1)C(=O)NC1(CC1)C#N	2	3.159	4	2	26	94.88
TCMDC-143399	HAT	=	6.9	=	6.4	<	4.3	<	4.3	=	4.4	=	5	<	4.3	=	4.4	=	4.6	<	4.3	<	4	<	4	2.48	268.28	C13H12N6O	CC(=O)Nc1cccc(Nc2ncnc3[nH]cnc23)c1	CC(=O)Nc1cccc(Nc2ncnc3[nH]cnc23)c1	3	1.53	4	3	20	95.59
TCMDC-143400	HAT	=	7.2	=	7	=	6.6	=	6	=	6.6	=	6.7	=	6.4	=	6.1	=	6.3	=	6.6	=	5.4	=	4.6	19.3	407.884	C16H18ClN7O2S	CNS(=O)(=O)c1ccccc1Nc1nc(Nc2cc(C)nn2C)ncc1Cl	CNS(=O)(=O)c1ccccc1Nc1nc(Nc2cc(C)nn2C)ncc1Cl	3	2.961	5	3	27	113.83
TCMDC-143401	HAT	=	7.2	=	7	=	6.7	=	6.2	=	6.4	=	6.5	=	6.4	=	6	=	6.2	=	6.8	=	4.3	=	4.5	22.83	393.851	C15H16ClN7O2S	CNS(=O)(=O)c1ccccc1Nc1nc(Nc2ccnn2C)ncc1Cl	CNS(=O)(=O)c1ccccc1Nc1nc(Nc2ccnn2C)ncc1Cl	3	2.692	5	3	26	113.83
TCMDC-143402	HAT	=	7.6	=	7.4	=	6.1	=	7.4	=	7.5	=	7.6	=	6.9	=	6.9	=	7.3	=	7.5	=	4.6	<	4	23.74	395.521	C21H25N5OS	Cc1cnc(Nc2cc(Cc3ccccc3)nc(N[C@H]3CC[C@H](O)CC3)n2)s1	Cc1cnc(Nc2cc(Cc3ccccc3)nc(N[C@H]3CC[C@H](O)CC3)n2)s1	3	4.122	4	3	28	82.96
TCMDC-143412	HAT	=	6.4	=	6.3	<	4.3	<	4.3	<	4.3	<	4.3	<	4.3	<	4.3	=	4.5	<	4.3	<	4	<	4	0.79	327.364	C16H13N3O3S	Cc1occc1C(=O)Nc1ccccc1C(=O)Nc1nccs1	Cc1occc1C(=O)Nc1ccccc1C(=O)Nc1nccs1	3	2.324	3	2	23	84.23
TCMDC-143428	HAT	=	6.2	=	6.5	=	4.9	=	4.5	=	4.5	=	4.5	=	4.8	=	4.5	=	4.6	=	4.5	=	4.4	<	4	1.89	318.743	C13H7ClN4O2S	Cc1cc(=O)n2nc(Oc3ccc(cc3Cl)C#N)sc2n1	Cc1cc(=O)n2nc(Oc3ccc(cc3Cl)C#N)sc2n1	3	0.966	5	0	21	80.28
TCMDC-143435	HAT	=	6.2	=	6.1	<	4.3	=	4.6	=	4.6	<	4.3	=	4.5	=	4.6	=	4.5	<	4.3	<	4	=	6.5	3.09	299.351	C14H13N5OS	NCc1csc(Nc2cc(Oc3ccccc3)ncn2)n1	NCc1csc(Nc2cc(Oc3ccccc3)ncn2)n1	3	1.851	4	2	21	85.95
TCMDC-143436	HAT	=	6.5	=	6.6	<	4.3	<	4.3	<	4.3	<	4.3	<	4.3	<	4.3	<	4.3	<	4.3	<	4	<	4	0.93	380.853	C17H17ClN2O4S	Clc1ccc(cc1)N1C2CS(=O)(=O)CC2N(Cc2ccco2)CC1=O	Clc1ccc(cc1)N1C2CS(=O)(=O)CC2N(Cc2ccco2)CC1=O	2	2.494	3	0	25	70.83
TCMDC-143438	HAT	=	6	=	6	<	4.3	<	4.3	<	4.3	<	4.3	=	4.6	=	4.5	=	4.7	<	4.3	<	4	=	6.1	1.9	358.852	C17H15ClN4OS	CC(NC(=O)c1ccc(Cl)s1)c1cnc(nc1C)-c1ccncc1	CC(NC(=O)c1ccc(Cl)s1)c1cnc(nc1C)-c1ccncc1	3	2.508	4	1	24	67.77
TCMDC-143444	HAT	=	6.6	=	6.1	=	5.5	=	4.5	=	4.7	=	4.6	=	5.9	=	4.7	=	5.3	=	6	=	4.7	=	5.5	7.17	412.893	C20H17ClN4O2S	C[C@@H](Oc1cc(sc1C(N)=O)-n1cnc2cc(N)ccc12)c1ccccc1Cl	C[C@@H](Oc1cc(sc1C(N)=O)-n1cnc2cc(N)ccc12)c1ccccc1Cl	4	4.214	2	2	28	96.16
TCMDC-143449	HAT	=	6.4	=	6.2	<	4.3	=	4.5	=	4.5	=	4.5	=	4.5	=	4.9	=	4.9	=	5.7	=	4	=	4.6	2.07	458.543	C26H27FN6O	OC[C@@H](Nc1nccc(n1)-c1c(ncn1C1CCNCC1)-c1ccc(F)cc1)c1ccccc1	OC[C@@H](Nc1nccc(n1)-c1c(ncn1C1CCNCC1)-c1ccc(F)cc1)c1ccccc1	4	2.507	4	3	34	87.89
TCMDC-143452	HAT	=	6.4	=	6.6	<	4.3	<	4.3	<	4.3	<	4.3	=	5.7	=	5.9	=	6	=	5.1	<	4	=	4.2	7.94	392.851	C20H17ClN6O	Cn1nc(-c2ccc(NC(=O)Cc3ccccc3Cl)cc2)c2c(N)ncnc12	Cn1nc(-c2ccc(NC(=O)Cc3ccccc3Cl)cc2)c2c(N)ncnc12	4	2.894	4	2	28	98.72
TCMDC-143453	HAT	=	8.1	=	6.6	=	4.3	<	4.3	<	4.3	=	4.7	=	4.6	<	4.3	=	4.7	<	4.3	<	4	=	4.4	8.82	246.701	C12H11ClN4	Cc1cc(Nc2ccc(C#N)c(Cl)c2C)[nH]n1	Cc1cc(Nc2ccc(C#N)c(Cl)c2C)[nH]n1	2	3.554	2	2	17	64.5
TCMDC-143454	HAT	=	6.4	=	6.2	=	4.7	=	4.4	=	4.6	=	4.6	=	5.6	=	4.6	=	4.8	=	5	=	4.4	=	4.7	6.25	386.764	C14H13ClN4. C2HF3O2	OC(=O)C(F)(F)F.Cc1c(Nc2cc(n[nH]2)C2CC2)ccc(C#N)c1Cl	Cc1c(Nc2cc(n[nH]2)C2CC2)ccc(C#N)c1Cl	2	3.998	2	2	19	64.5
TCMDC-143456	HAT	=	6.2	=	6.1	<	4.3	<	4.3	<	4.3	<	4.3	<	4.3	<	4.3	<	4.3	<	4.3	<	4	=	4.3	1.03	335.384	C15H17N3O4S	CCOC(=O)c1cn[nH]c1S(=O)(=O)N1CCC1c1ccccc1	CCOC(=O)c1cn[nH]c1S(=O)(=O)N1CCC1c1ccccc1	2	1.615	4	1	23	92.36
TCMDC-143457	HAT	=	6.2	=	6.2	<	4.3	<	4.3	<	4.3	=	4.3	=	4.4	=	4.4	=	4.6	=	4.5	<	4	=	4	2.2	281.221	C12H9F2N3O3	COc1cc(ccc1OC(F)F)-c1noc(CC#N)n1	COc1cc(ccc1OC(F)F)-c1noc(CC#N)n1	2	1.21	3	0	20	81.17
TCMDC-143458	HAT	=	6.3	=	6.1	=	4.9	=	4.9	=	5	=	4.8	=	5.1	=	4.5	=	5.4	=	4.8	=	4.1	=	4.4	10	416.412	C18H14F2N6O2S	CS(=O)(=O)c1ccc(Nc2nccc(Nc3n[nH]c4ccc(F)cc34)n2)c(F)c1	CS(=O)(=O)c1ccc(Nc2nccc(Nc3n[nH]c4ccc(F)cc34)n2)c(F)c1	4	3.412	5	3	29	112.66
TCMDC-143460	HAT	=	6.9	=	6.6	<	4.3	<	4.3	<	4.3	<	4.3	=	5.4	<	4.3	<	4.3	<	4.3	<	4	=	4.1	3.57	227.265	C12H13N5	Cc1[nH]nc(Nc2ccnc3[nH]ccc23)c1C	Cc1[nH]nc(Nc2ccnc3[nH]ccc23)c1C	3	2.383	2	3	17	69.39
TCMDC-143462	HAT	=	6.3	=	6.3	=	4.4	<	4.3	=	5.3	=	4.4	=	5.2	=	4.6	=	4.9	=	5	=	4.5	=	5.1	8.16	459.519	C21H25N5O5S	COc1cc(Nc2nccc(Nc3onc(C)c3C)n2)cc(c1)S(=O)(=O)C1CCOCC1	COc1cc(Nc2nccc(Nc3onc(C)c3C)n2)cc(c1)S(=O)(=O)C1CCOCC1	3	1.69	6	2	32	128.47
TCMDC-143468	HAT	=	6.6	=	6.5	<	4.3	<	4.3	<	4.3	<	4.3	=	5.9	=	6	=	6	<	4.3	<	4	=	4	2.27	297.403	C18H23N3O	O=C(NCCc1ccn(n1)-c1ccccc1)C1CCCCC1	O=C(NCCc1ccn(n1)-c1ccccc1)C1CCCCC1	2	2.874	2	1	22	46.92
TCMDC-143469	HAT	=	6.8	=	6.7	=	7.1	=	5.3	=	5.7	=	5.1	=	6.3	=	6.3	=	6.9	=	5.7	<	4	<	4	11.24	355.443	C19H25N5O2	CC(C)(C)C(=O)Nc1cc(nn1-c1nc2CCCCc2c(=O)[nH]1)C1CC1	CC(C)(C)C(=O)Nc1cc(nn1-c1nc2CCCCc2c(=O)[nH]1)C1CC1	2	2.079	4	2	26	92.67
TCMDC-143470	HAT	=	6.7	=	6.7			=	5.1	=	5.3	=	5.3	=	6.1	=	6.3	=	6.9	=	5.6	<	4	<	4	11.49	355.443	C19H25N5O2	CC(C)CC(=O)Nc1cc(nn1-c1nc2CCCCc2c(=O)[nH]1)C1CC1	CC(C)CC(=O)Nc1cc(nn1-c1nc2CCCCc2c(=O)[nH]1)C1CC1	2	2.299	4	2	26	92.67
TCMDC-143471	HAT	=	6.9	=	6.8	=	7.4	=	5.3	=	5.5	=	5	=	6.5	=	6.3	=	6.8	=	5.7	=	4.3	<	4	12.64	341.408	C18H23N5O2	Cc1cc(NC(=O)C2CCCCC2)n(n1)-c1nc2CCCc2c(=O)[nH]1	Cc1cc(NC(=O)C2CCCCC2)n(n1)-c1nc2CCCc2c(=O)[nH]1	2	1.87	4	2	25	92.67
TCMDC-143472	HAT	=	6.7	=	6.8	=	7.5	=	5.5	=	5.8	=	5.4	=	6.6	=	6.5	=	6.9	=	5.4	<	4	<	4	15.12	355.443	C19H25N5O2	Cc1cc(NC(=O)CC2CCCCC2)n(n1)-c1nc2CCCc2c(=O)[nH]1	Cc1cc(NC(=O)CC2CCCCC2)n(n1)-c1nc2CCCc2c(=O)[nH]1	2	2.489	4	2	26	92.67
TCMDC-143475	HAT	=	6.2	=	6.2	<	4.3	<	4.3	<	4.3	<	4.3	<	4.3	<	4.3	<	4.3	<	4.3	<	4	=	5.2	1.19	282.307	C14H14N6O	Cn1nccc1NC(=O)Cn1ccc(n1)-c1ccncc1	Cn1nccc1NC(=O)Cn1ccc(n1)-c1ccncc1	3	0.441	4	1	21	77.63
TCMDC-143493	HAT	=	6.7	=	6.3	<	4.3	=	5.1	=	5.2	=	5.4	=	4.5	<	4.3	<	4.3	<	4.3	<	4	<	4	0.41	381.479	C22H27N3O3	CCOc1ccc(NC(=O)c2ccc(NC(=O)NC3CCCCC3)cc2)cc1	CCOc1ccc(NC(=O)c2ccc(NC(=O)NC3CCCCC3)cc2)cc1	2	4.59	2	3	28	79.46
TCMDC-143499	HAT	=	6.6	=	6.3	=	4.6	=	4.4	=	4.5	=	4.4	=	6.3	=	6.5	=	6.5	<	4.3	<	4	=	4.1	1.64	577.627	C26H29N3O3S. C2HF3O2	OC(=O)C(F)(F)F.Cc1ccc(cc1)S(=O)(=O)Nc1ccc(CN2CCN(CC2)C(=O)c2cccc(C)c2)cc1	Cc1ccc(cc1)S(=O)(=O)Nc1ccc(CN2CCN(CC2)C(=O)c2cccc(C)c2)cc1	3	4.491	3	0	33	69.72
TCMDC-143505	HAT	=	6.9	=	6.8	<	4.3	<	4.3	<	4.3	<	4.3	=	6.4	=	6.5	=	6.5	<	4.3	<	4	<	4	4.76	331.385	C18H22FN3O2	CC1CCCCN1C(=O)NCCc1coc(n1)-c1ccc(F)cc1	CC1CCCCN1C(=O)NCCc1coc(n1)-c1ccc(F)cc1	2	2.944	2	1	24	58.37
TCMDC-142716	HAT	=	6.1	=	6	=	5.8	=	5.3	=	5.7	=	5.4	=	6	=	5.8	=	6.1	=	5.5	<	4	=	4.2	6.64	329.804	C16H12ClN3OS	Oc1cc(CSc2ccc(Cl)cc2)nc(n1)-c1ccccn1	Oc1cc(CSc2ccc(Cl)cc2)nc(n1)-c1ccccn1	3	4.15	4	1	22	58.9
TCMDC-143510	HAT	=	6.6	=	6.3	=	4.6	=	4.8	=	4.9	=	4.8	=	6.4	=	6.6	=	6.7	<	4.3	=	4.3	=	4.5	2.42	525.021	C24H26F2N4O3S. HCl	Cl.COc1cc(F)c2ncc(F)c(CCN3CC[C@H](NCc4cc5SCOc5cn4)[C@@H](O)C3)c2c1	COc1cc(F)c2ncc(F)c(CCN3CC[C@H](NCc4cc5SCOc5cn4)[C@@H](O)C3)c2c1	3	3.077	3	2	34	79.74
TCMDC-143513	HAT	=	6.5	=	6.4	=	5	=	4.9	=	5.1	=	4.6	=	6.9	=	7.1	=	7.2	=	4.6	=	4.3	=	6	5.19	488.012	C23H26ClN5O3S	COc1ccc2ncc(Cl)c(CCN3CC[C@@H](NCc4cc5SCOc5cn4)[C@H](O)C3)c2n1	COc1ccc2ncc(Cl)c(CCN3CC[C@@H](NCc4cc5SCOc5cn4)[C@H](O)C3)c2n1	3	3.186	4	2	33	92.63
TCMDC-143515	HAT	=	6.6	=	6.1	<	4.3	=	5.1	=	5.3	=	5.2	=	5.5	=	4.9	=	5.2	=	6.2	=	4.8	=	5.9	6.56	482.993	C24H23ClN4O3S	C[C@@H](Oc1cc(sc1C(N)=O)-n1cnc2ccc(O[C@H]3CCNC3)cc12)c1ccccc1Cl	C[C@@H](Oc1cc(sc1C(N)=O)-n1cnc2ccc(O[C@H]3CCNC3)cc12)c1ccccc1Cl	4	4.698	2	2	33	91.4
TCMDC-143516	HAT	=	6.6	=	6.6	<	4.3	<	4.3	<	4.3	<	4.3	=	4.4	<	4.3	<	4.3	<	4.3	<	4	<	4	0.48	337.403	C18H15N3O2S	O=C(Cc1ccccc1)Nc1ccccc1C(=O)Nc1nccs1	O=C(Cc1ccccc1)Nc1ccccc1C(=O)Nc1nccs1	3	3.038	3	2	24	71.09
TCMDC-143525	HAT	=	6.4	=	6.2	<	4.3	<	4.3	<	4.3	=	5.1	<	4.3	<	4.3	<	4.3	<	4.3	<	4	<	4	0.39	353.402	C18H15N3O3S	O=C(COc1ccccc1)Nc1ccccc1C(=O)Nc1nccs1	O=C(COc1ccccc1)Nc1ccccc1C(=O)Nc1nccs1	3	3.016	3	2	25	80.32
TCMDC-143533	HAT	=	6.2	=	6.2	=	5.2	=	5.1	=	5.5	=	5.8	=	5.8	=	5.9	=	6.1	=	5.7	<	4	=	4.3	6.56	340.447	C19H20N2O2S	CC(C)CC(=O)NC(c1cccs1)c1ccc2cccnc2c1O	CC(C)CC(=O)NC(c1cccs1)c1ccc2cccnc2c1O	3	3.286	3	2	24	62.22
TCMDC-143543	HAT	=	6.1	=	6	=	4.5	=	4.8	=	4.9	=	4.8	=	5.8	=	5.7	=	6.3	=	4.5	=	4.3	=	7.1	3.81	720.675	C31H32N4O2. 2(C2HF3O2)	OC(=O)C(F)(F)F.OC(=O)C(F)(F)F.O=C1COC(CN1C1CCN(Cc2ccc(cc2)-n2ccnc2)CC1)(c1ccccc1)c1ccccc1	O=C1COC(CN1C1CCN(Cc2ccc(cc2)-n2ccnc2)CC1)(c1ccccc1)c1ccccc1	4	4.74	3	0	37	50.6
TCMDC-143544	HAT	=	6.5	=	6.4	=	6.3	=	4.6	=	4.7	=	4.4	=	4.9	=	4.5	=	4.7	<	4.3	=	4.1	<	4	0.82	597.64	C30H33N3O3. C2HF3O2	OC(=O)C(F)(F)F.CC(=O)Nc1ccc(CN2CCC(CC2)N2CC(OCC2=O)(c2ccccc2)c2ccccc2)cc1	CC(=O)Nc1ccc(CN2CCC(CC2)N2CC(OCC2=O)(c2ccccc2)c2ccccc2)cc1	3	3.821	3	1	36	61.88
TCMDC-143547	HAT	=	6.6	=	6.3	<	4.3	<	4.3	<	4.3	<	4.3	=	4.6	<	4.3	=	4.4	<	4.3	<	4	=	4.1	0.93	463.587	C25H33N7O2	CCc1ccccc1[C@@H](C)NC(=O)c1cnc2n(CC)ncc2c1NC1CCN(CC1)C(N)=O	CCc1ccccc1[C@@H](C)NC(=O)c1cnc2n(CC)ncc2c1NC1CCN(CC1)C(N)=O	3	2.524	3	3	34	118.17
TCMDC-143551	HAT	=	6.3	=	6.2	=	5.9	=	5.2	=	5.5	=	5.1	=	5.8	=	5.7	=	5.9	=	4.7	=	4.2	=	5.1	2.58	458.562	C21H22N4O4S2	CN(CC1CCCO1)S(=O)(=O)c1ccc(cc1)C(=O)Nc1nc(cs1)-c1ccccn1	CN(CC1CCCO1)S(=O)(=O)c1ccc(cc1)C(=O)Nc1nc(cs1)-c1ccccn1	3	2.775	6	1	31	101.49
TCMDC-143556	HAT	=	6.4	=	6.2	=	5.9	<	4.3	<	4.3	<	4.3	=	5.8	=	5.7	=	6.1	<	4.3	<	4	<	4	1.64	297.327	C17H16FN3O	Cc1nn2c(O)c3CCCCc3nc2c1-c1ccc(F)cc1	Cc1nn2c(O)c3CCCCc3nc2c1-c1ccc(F)cc1	3	4.375	3	1	22	50.42
TCMDC-143560	HAT	=	6.2	=	6	=	4.9	<	4.3	=	4.8	=	4.9	=	5.1	=	5.1	=	5.3	<	4.3	=	4	=	5.9	7.75	359.391	C20H17N5O2	COC(=O)c1ccc(cc1)-c1cnc2ccc(NCc3ccccn3)nn12	COC(=O)c1ccc(cc1)-c1cnc2ccc(NCc3ccccn3)nn12	4	2.771	4	1	27	81.41
TCMDC-143565	HAT	=	6.3	=	6	=	4.4	<	4.3	<	4.3	<	4.3	=	4.6	=	4.5	=	4.6	<	4.3	<	4	=	5.5	1.33	498.611	C27H26N6O2S	CCc1cccc(CC)c1-n1c(SCC(=O)N2CC(=O)Nc3ccccc23)nnc1-c1cccnc1	CCc1cccc(CC)c1-n1c(SCC(=O)N2CC(=O)Nc3ccccc23)nnc1-c1cccnc1	4	4.527	5	1	36	93.01
TCMDC-143572	HAT	=	7.8	=	7.2	=	4.6	=	4.5	=	4.8	=	4.7	=	5.5	=	4.9	=	5.1	=	5.4	=	4.7	=	5	3.85	292.25	C13H12N2O6	COc1ccc(OC)c(NC(=O)c2ccc(o2)N(=O)=O)c1	COc1ccc(OC)c(NC(=O)c2ccc(o2)N(=O)=O)c1	2	1.374	2	1	21	106.52
TCMDC-143575	HAT	=	6.5	=	6.3	<	4.3	<	4.3	<	4.3	<	4.3	<	4.3	<	4.3	<	4.3	<	4.3	<	4	<	4	0.46	329.339	C14H11N5O3S	O=C(Nc1nccs1)c1ccccc1Cn1cc(cn1)N(=O)=O	O=C(Nc1nccs1)c1ccccc1Cn1cc(cn1)N(=O)=O	3	1.561	4	1	23	105.63
TCMDC-143578	HAT	=	6.4	=	6.2	<	4.3	<	4.3	<	4.3	<	4.3	=	6.6	=	6.8	=	6.9	<	4.3	<	4	=	4.5	2.68	413.474	C16H19N3O6S2	CCN(CC)S(=O)(=O)c1ccc(OC)c(NC(=O)c2ccc(s2)N(=O)=O)c1	CCN(CC)S(=O)(=O)c1ccc(OC)c(NC(=O)c2ccc(s2)N(=O)=O)c1	2	2.376	4	1	27	121.53
TCMDC-143579	HAT	=	6.6	=	6.6	=	4.5	=	4.6	=	4.9	=	4.4	=	6	=	5.3	=	6.1	=	4.7	=	4.8	=	4.4	1.33	341.367	C12H11N3O5S2	NS(=O)(=O)c1ccc(CNC(=O)c2ccc(s2)N(=O)=O)cc1	NS(=O)(=O)c1ccc(CNC(=O)c2ccc(s2)N(=O)=O)cc1	2	0.907	4	2	22	135.08
TCMDC-143580	HAT	=	6.6	=	6.5	<	4.3	=	4.4	=	4.4	=	4.5	=	5	=	4.8	=	5	=	4.6	=	4.5	=	5	1.9	439.527	C23H25N3O4S	Cc1ccccc1NS(=O)(=O)c1ccc2[nH]cc(C(=O)NC3CCCCC3)c(=O)c2c1	Cc1ccccc1NS(=O)(=O)c1ccc2[nH]cc(C(=O)NC3CCCCC3)c(=O)c2c1	3	2.33	4	2	31	108.13
TCMDC-143581	HAT	=	6.5	=	6.2	<	4.3	<	4.3	=	4.4	=	4.5	=	4.6	=	4.5	=	4.6	=	4.7	=	4.6	=	4.9	1.9	425.51	C22H23N3O4S	Cc1ccccc1NS(=O)(=O)c1ccc2[nH]cc(C(=O)NC3CCCC3)c(=O)c2c1	Cc1ccccc1NS(=O)(=O)c1ccc2[nH]cc(C(=O)NC3CCCC3)c(=O)c2c1	3	1.771	4	2	30	108.13
TCMDC-143582	HAT	=	6.4	=	6.1	=	4.8	=	4.7	=	4.9	=	4.8	=	5.3	=	4.7	=	4.8	=	6.2	<	5	=	4.6	10.75	491.493	C23H20F3N3O4S	C[C@@H](Oc1cc(sc1C(N)=O)-n1cnc2ccc(cc12)C(O)CO)c1ccccc1C(F)(F)F	C[C@@H](Oc1cc(sc1C(N)=O)-n1cnc2ccc(cc12)C(O)CO)c1ccccc1C(F)(F)F	4	3.06	4	3	34	110.6
TCMDC-143583	HAT	=	6	=	6.1	<	4.3	<	4.3	=	4.6	<	4.3	=	4.4	<	4.3	=	4.5	<	4.3	<	4	=	4.2	1.06	469.607	C25H31N3O4S	COc1cccc(c1)S(=O)(=O)Nc1ccc2CC(Cc2c1)N1CCC(CC1)NC(=O)C1CC1	COc1cccc(c1)S(=O)(=O)Nc1ccc2CC(Cc2c1)N1CCC(CC1)NC(=O)C1CC1	2	2.172	3	1	33	87.74
TCMDC-143585	HAT	=	6	=	6.1	=	4.6	<	4.3	=	4.9	=	4.9	<	4.3	<	4.3	<	4.3	<	4.3	<	4	=	4.3	1.55	475.562	C24H27F2N3O3S	Fc1cc(F)cc(c1)S(=O)(=O)Nc1ccc2CC(Cc2c1)N1CCC(CC1)NC(=O)C1CC1	Fc1cc(F)cc(c1)S(=O)(=O)Nc1ccc2CC(Cc2c1)N1CCC(CC1)NC(=O)C1CC1	2	2.588	3	1	33	78.51
TCMDC-143587	HAT	=	6.2	=	6.1	<	4.3	<	4.3	=	4.5	=	4.4	=	5.3	=	4.6	=	4.7	=	5.5	=	4.2	=	5.4	3.06	437.296	C22H17BrN2O3	OC1(CC(=O)c2cccnc2)C(=O)N(Cc2ccccc2)c2ccc(Br)cc12	OC1(CC(=O)c2cccnc2)C(=O)N(Cc2ccccc2)c2ccc(Br)cc12	3	3.62	4	1	28	70.5
TCMDC-143589	HAT	=	6.6	=	6	<	4.3	<	4.3	<	4.3	<	4.3	=	5.5	<	4.3	<	4.3	<	4.3	<	4	<	4	0.83	347.398	C19H13N3O2S	O=C(Nc1ccc(cc1)-c1nc2ccccc2c(=O)[nH]1)c1cccs1	O=C(Nc1ccc(cc1)-c1nc2ccccc2c(=O)[nH]1)c1cccs1	4	2.832	3	2	25	74.85
TCMDC-143595	HAT	=	6.4	=	6.1	<	4.3	<	4.3	<	4.3	<	4.3	=	4.9	=	4.9	=	5.1	<	4.3	<	4	=	6	1.83	490.588	C25H26N6O3S	CCc1cccc(CC)c1-n1c(SCC(=O)NC(=O)NCc2ccco2)nnc1-c1cccnc1	CCc1cccc(CC)c1-n1c(SCC(=O)NC(=O)NCc2ccco2)nnc1-c1cccnc1	4	4.692	5	2	35	114.94
TCMDC-143596	HAT	=	6.2	=	6.1	=	4.6	=	4.4	=	4.5	=	4.4	=	5.5	=	4.3	=	4.9	=	6.9	<	4	=	4.6	11.22	471.966	C23H22ClN3O4S	C[C@@H](Oc1cc(sc1C(N)=O)-n1cnc2ccc(CC(O)CO)cc12)c1ccccc1Cl	C[C@@H](Oc1cc(sc1C(N)=O)-n1cnc2ccc(CC(O)CO)cc12)c1ccccc1Cl	4	3.197	4	3	32	110.6
TCMDC-143597	HAT	=	6.3	=	6	<	4.3	<	4.3	=	4.5	<	4.3	=	5.7	=	4.5	=	4.6	<	4.3	<	4	=	4.7	2.35	426.947	C24H27ClN2O3	Clc1ccccc1OC1CCN(CC1)C(=O)C1CCN(CC1)C(=O)c1ccccc1	Clc1ccccc1OC1CCN(CC1)C(=O)C1CCN(CC1)C(=O)c1ccccc1	2	1.819	2	0	30	49.85
TCMDC-143609	HAT	=	6.8	=	6.7	=	5.1	=	4.7	=	4.9	=	4.6	=	6.6	=	6.1	=	7.2	=	4.4	=	4.7	=	4.3	3.23	227.018	C7H3BrN2O2	Brc1ccc(C#N)c(c1)N(=O)=O	Brc1ccc(C#N)c(c1)N(=O)=O	1	1.881	2	0	12	69.61
TCMDC-143619	HAT	=	6.6	=	6.3	<	4.3	<	4.3	<	4.3	<	4.3	<	4.3	<	4.3	<	4.3	<	4.3	<	4	<	4	1.12	307.303	C17H13N3O3	O=C(Nc1ccccc1C(=O)Nc1ccccn1)c1ccco1	O=C(Nc1ccccc1C(=O)Nc1ccccn1)c1ccco1	3	2.259	3	2	23	84.23
TCMDC-143624	HAT	=	6.2	=	6.3	<	4.3	<	4.3	=	4.5	<	4.3	=	4.6	=	4.5	=	4.6	=	4.6	=	4.3	=	4.1	2.21	280.329	C13H20N4O3	CCCCn1c2noc(N)c2c(=O)n(CCCC)c1=O	CCCCn1c2noc(N)c2c(=O)n(CCCC)c1=O	2	2.944	3	1	20	96.05
TCMDC-143634	HAT	=	7.1	=	6.8	=	6.1	=	5.7	=	6	=	6.6	=	5.6	=	4.8	=	6.1	=	6.5	<	4	<	4	13.6	367.392	C16H13N7O2S	NS(=O)(=O)c1ccc(Nc2nccc(n2)-c2cnn3ncccc23)cc1	NS(=O)(=O)c1ccc(Nc2nccc(n2)-c2cnn3ncccc23)cc1	4	2.187	6	2	26	128.16
TCMDC-143635	HAT	=	6.8	=	6.7	=	6.1	=	5.7	=	6	=	6.2	=	5.7	=	4.6	=	6	=	5.3	=	4.8	=	4.8	15.35	366.404	C17H14N6O2S	CS(=O)(=O)c1ccc(Nc2nccc(n2)-c2cnn3ncccc23)cc1	CS(=O)(=O)c1ccc(Nc2nccc(n2)-c2cnn3ncccc23)cc1	4	2.43	6	1	26	102.14
TCMDC-143636	HAT	=	7.5	=	7.3	=	6.7	=	7.6	=	7.8	=	8	=	7.3	=	6.3	=	6.7	=	7.2	<	4	=	4.5	14.74	413.365	C19H14F3N7O	CC(=O)Nc1ccc(Nc2nccc(n2)-c2cnn3ncccc23)cc1C(F)(F)F	CC(=O)Nc1ccc(Nc2nccc(n2)-c2cnn3ncccc23)cc1C(F)(F)F	4	2.63	5	2	30	97.1
TCMDC-143638	HAT	=	8.4	=	7.7	=	7.2	=	7.8	=	7.9	=	8.1	=	7.6	=	7.2	=	7.5	=	7.6	<	4	<	4	10.76	344.335	C18H12N6O2	O=C1OCc2ccc(Nc3nccc(n3)-c3cnn4ncccc34)cc12	O=C1OCc2ccc(Nc3nccc(n3)-c3cnn4ncccc34)cc12	4	2.7	5	1	26	94.3
TCMDC-143640	HAT	=	7.4	=	7	<	4.3	<	4.3	<	4.3	<	4.3	<	4.3	<	4.3	<	4.3	<	4.3	<	4			0.73	408.959	C17H24N8S. HCl	Cl.NC(=N)Nc1nc(cs1)-c1ccc(NC(=N)NCCN2CCCC2)cc1	NC(=N)Nc1nc(cs1)-c1ccc(NC(=N)NCCN2CCCC2)cc1	2	1.635	1	6	26	125.94
TCMDC-143641	HAT	=	7	=	7	=	4.8	=	5.3	=	5.6	=	4.8	=	6.2	=	6.2	=	6.4	=	4.6	=	4.3	=	4.5	4.35	545.126	C16H16Br2N4OS. 2(HCl)	Cl.Cl.Brc1cc(Br)cc(CNCCCNc2nc(=O)c3sccc3[nH]2)c1	Brc1cc(Br)cc(CNCCCNc2nc(=O)c3sccc3[nH]2)c1	3	3.949	2	3	24	69.81
TCMDC-143642	HAT	=	6	=	6.1	<	4.3	<	4.3	<	4.3	<	4.3	<	4.3	<	4.3	=	4.5	<	4.3	<	4	<	4	1.59	425.332	C21H21BrN4O	Brc1ccc2[nH]cc(CNCCCNc3cc(=O)c4ccccc4[nH]3)c2c1	Brc1ccc2[nH]cc(CNCCCNc3cc(=O)c4ccccc4[nH]3)c2c1	4	2.951	1	4	27	72.71
TCMDC-143643	HAT	=	7.2	=	7	<	4.3	=	4.6	=	4.7	=	4.7	=	5.8	=	6.1	=	6.3	=	4.6	=	4.4	=	4.2	4.55	479.27	C18H20BrN3OS. 2(HCl)	Cl.Cl.Cc1cc(Br)sc1CNCCCNc1cc(=O)c2ccccc2[nH]1	Cc1cc(Br)sc1CNCCCNc1cc(=O)c2ccccc2[nH]1	3	2.93	1	3	24	56.92
TCMDC-143644	HAT	=	6.4	=	6.4	<	4.3	<	4.3	<	4.3	<	4.3	=	5.2	=	5.3	=	5.5	<	4.3	<	4	<	4	1.08	372.471	C24H24N2O2	O=C(NCC1CCCCN1C(=O)c1cccc2ccccc12)c1ccccc1	O=C(NCC1CCCCN1C(=O)c1cccc2ccccc12)c1ccccc1	3	4.196	2	1	28	49.41
TCMDC-143645	HAT	=	6.5	=	6.4	<	4.3	=	4.4	=	4.6	=	4.7	=	5.1	<	4.3	=	5.3	=	4.5	=	4.2	=	4.6	1.1	454.345	C18H18F3N3OS. 2(HCl)	Cl.Cl.FC(F)(F)c1csc(CNCCCNc2cc(=O)c3ccccc3[nH]2)c1	FC(F)(F)c1csc(CNCCCNc2cc(=O)c3ccccc3[nH]2)c1	3	2.532	1	3	26	56.92
TCMDC-143646	HAT	=	6.4	=	6.3	=	5	=	4.7	=	5.2	=	4.6	=	6.6	=	6.5	=	6.9	=	4.8	=	4.4	=	6	2.72	567.474	C26H30N4O6. 2(HCl)	Cl.Cl.COc1ccc2nccc(NC(=O)C3(CCN(CC(O)c4ccc5OCCOc5c4)CC3)OC)c2n1	COc1ccc2nccc(NC(=O)C3(CCN(CC(O)c4ccc5OCCOc5c4)CC3)OC)c2n1	3	2.669	5	2	36	115.27
TCMDC-143648	HAT	=	6.5	=	6.3	<	4.3	<	4.3	=	4.6	=	4.6	=	4.5	=	4.3	=	4.4	<	4.3	=	4.1			0.75	465.556	C23H24FN7OS	Fc1ccc(CN(CCCNc2ns(=O)nc2NCc2ccncc2)c2ccccn2)cc1	Fc1ccc(CN(CCCNc2ns(=O)nc2NCc2ccncc2)c2ccccn2)cc1	4	2.506	4	2	33	95.93

## Sheet: all data
		Anti - Trypanosoma cruzi activity								Anti - Leishmania donovani activity								anti - Trypanosoma brucei activity				HepG2 toxicity		NIH 3T3 toxicity		CYP51 activity			Phisico-chemical properties
ChEMBL_CMPD_NUMBER	BOX (2)	modifier (1)	pIC50 T. cruzi β-GAL	modifier (2)	pIC50 T. cruzi imag INF CELL	modifier (3)	pIC50 T. cruzi imag AM CELL	modifier (4)	pIC50 T. cruzi imag CELL	modifier (5)	pIC50 L. donovani FLINT	modifier (6)	pIC50 L. donovani Imag INF MAC	modifier (7)	pIC50 L. donovani Imag AM MAC	modifier (8)	pIC50 L. donovani Imag MAC	modifier (9)	pIC50 T. brucei FLINT	modifier (10)	pIC50 T. brucei LUM	modifier (11)	pIC50 HepG2	modifier (13)	pIC50 3T3	modifier (12)	pIC50 CYP51	IFI	MW	MF	SMILES	Parent SMILES	aring parent	clogp parent	hba parent	hbd parent	heavy parent	tpsa parent
TCMDC-123621	Chagas	=	6.35	=	6.2	=	6.3	=	4.5	=	5.3	=	4.8	=	5.2	<	4.3	=	6	=	5.9	=	4.6	=	4.5	<	4	1.12	285.338	C17H19NO3	O=C(NCC1CCCCC1)c1cc(=O)c2ccccc2o1	O=C(NCC1CCCCC1)c1cc(=O)c2ccccc2o1	2	3.111	2	1	21	59.31
TCMDC-124508	Leish	=	5	=	5.1	=	5.1	<	4.3	=	6.1	=	5	=	5.3	=	4.3	=	5.1	=	5	=	4.1			=	4.8	1.07	426.532	C22H26N4O3S	CC(Nc1ccc(C)c(c1)S(=O)(=O)N1CCCCC1)C(=O)Nc1ccc(cc1)C#N	CC(Nc1ccc(C)c(c1)S(=O)(=O)N1CCCCC1)C(=O)Nc1ccc(cc1)C#N	2	4.159	4	2	30	102.3
TCMDC-125160	Leish	<	4.3	<	4.3	<	4.3	<	4.3	=	5.6	=	6	=	5.9	<	4.3	<	4.4	<	4.4	<	4			<	4	1.6	364.451	C21H24N4O2	CCc1cccc(c1)-n1nc(OCC(=O)NC2CCCC2)c2cccnc12	CCc1cccc(c1)-n1nc(OCC(=O)NC2CCCC2)c2cccnc12	3	3.968	3	1	27	69.04
TCMDC-125222	Chagas	=	8.2	=	8.1	=	8.3	=	4.5	=	5.6	=	5.1	=	5.7	=	4.9	=	5	=	4.6	=	4.3	=	4.8	=	7.3	4.26	330.861	C19H23ClN2O	CC1(C)CCC(CC1(O)Cn1ccnc1)=Cc1ccc(Cl)cc1	CC1(C)CCC(CC1(O)Cn1ccnc1)=Cc1ccc(Cl)cc1	2	4.562	2	1	23	38.05
TCMDC-125387	Leish	=	6	=	5.9	=	6.1	=	5.3	=	5.1	=	5.6	=	5.7	=	5.2	=	5.7	=	5.7	=	5			=	5.2	15.2	325.243	C14H10F3N3O3	FC(F)(F)c1ccc(NC(=O)Nc2cccc(c2)N(=O)=O)cc1	FC(F)(F)c1ccc(NC(=O)Nc2cccc(c2)N(=O)=O)cc1	2	4.469	2	2	23	86.95
TCMDC-125825	Leish									=	6.1	=	5.4	=	5.5	=	4.7					=	4.4			<	4	8.64	294.394	C18H22N4	C1CC1c1cc(NC2CCCCC2)nc(n1)-c1ccccn1	C1CC1c1cc(NC2CCCCC2)nc(n1)-c1ccccn1	2	4.419	3	1	22	50.7
TCMDC-125826	Leish	=	5.9	=	5.8	=	5.9	=	6.5	=	5.8	=	5.6	=	5.8	=	4.6	=	5.1	=	5.6	<	4			<	4	6.98	268.365	C16H20N4	CC(C)(C)c1cc(NC2CC2)nc(n1)-c1ccccn1	CC(C)(C)c1cc(NC2CC2)nc(n1)-c1ccccn1	2	3.855	3	1	20	50.7
TCMDC-134026	Leish									=	5	=	6.1	=	6.3	=	5.3					=	4.7			<	4	8.75	1310.55	C18H13F3N8. 8(C2HF3O2)	OC(=O)C(F)(F)F.OC(=O)C(F)(F)F.OC(=O)C(F)(F)F.OC(=O)C(F)(F)F.OC(=O)C(F)(F)F.OC(=O)C(F)(F)F.OC(=O)C(F)(F)F.OC(=O)C(F)(F)F.Nc1cc(nn1-c1nc(N)nc(n1)-c1ccccn1)-c1cccc(c1)C(F)(F)F	Nc1cc(nn1-c1nc(N)nc(n1)-c1ccccn1)-c1cccc(c1)C(F)(F)F	4	2.433	5	2	29	121.42
TCMDC-139489	Chagas	=	6.1	=	6.5	=	6.8	=	4.6	=	4.5	=	4.7	=	4.9	=	4.7	=	8	=	7.7	=	4.2	=	4.6	=	4.8	6.49	582.7	C21H21ClIN3O2. 2(HCl)	Cl.Cl.Clc1cc(I)c2OCCC(NCCCNc3cc(=O)c4ccccc4[nH]3)c2c1	Clc1cc(I)c2OCCC(NCCCNc3cc(=O)c4ccccc4[nH]3)c2c1	3	3.819	1	3	28	66.15
TCMDC-140766	Chagas	=	6.1	=	6	=	6.3	<	4.3	<	4.3	=	4.3	=	4.6	=	4.5	=	8	=	7.9	=	4.3	=	5	=	4.7	1.14	482.399	C20H22F3N3OS. 2(HCl)	Cl.Cl.Cc1sc(C)c(c1CNCCCNc1cc(=O)c2ccccc2[nH]1)C(F)(F)F	Cc1sc(C)c(c1CNCCCNc1cc(=O)c2ccccc2[nH]1)C(F)(F)F	3	3.48	1	3	28	56.92
TCMDC-142497	HAT	=	6.2	=	6.2	=	6.8	=	5.6	=	6.9	=	5.1	=	5.3	=	5.4	=	6.8	=	6.7	<	4			<	4	6.21	385.401	C19H20FN5O3	CCc1c(C)nc([nH]c1=O)-n1nc(C)cc1NC(=O)COc1ccccc1F	CCc1c(C)nc([nH]c1=O)-n1nc(C)cc1NC(=O)COc1ccccc1F	3	1.902	4	2	28	101.9
TCMDC-142704	Leish	=	5.8	=	5.6	=	5.8	=	5.4	=	5.9	=	5.4	=	5.5	=	4.7	=	6.3	=	6.2	=	4.6			=	4.2	5.94	373.455	C17H15N3O3S2	CCS(=O)(=O)c1cccc(c1)C(=O)Nc1nc(cs1)-c1ccccn1	CCS(=O)(=O)c1cccc(c1)C(=O)Nc1nc(cs1)-c1ccccn1	3	1.958	5	1	25	89.02
TCMDC-142716	HAT	=	6	=	5.8	=	6.1	=	5.5	=	5.8	=	5.3	=	5.7	=	5.4	=	6.1	=	6	<	4			=	4.2	6.64	329.804	C16H12ClN3OS	Oc1cc(CSc2ccc(Cl)cc2)nc(n1)-c1ccccn1	Oc1cc(CSc2ccc(Cl)cc2)nc(n1)-c1ccccn1	3	4.15	4	1	22	58.9
TCMDC-142900	Leish	=	5.8	=	5.8	=	6	=	4.6	=	5.1	=	5.8	=	5.9	<	4.3	=	5.2	=	4.8	<	4			=	4.4	4.95	387.474	C24H25N3O2	COc1ccc(cc1)C(=O)[C@H]1C[C@@H]1CN(Cc1ccccn1)Cc1ccccn1	COc1ccc(cc1)C(=O)[C@H]1C[C@@H]1CN(Cc1ccccn1)Cc1ccccn1	3	3.005	3	0	29	55.32
TCMDC-143071	Chagas	=	6.5	=	6.5	=	6.4	<	4.3	<	4.3	<	4.3	<	4.3	<	4.3	<	4.4	<	4.4	<	4	=	4.7	=	6.5	1.03	442.522	C26H26N4O3	CC(C)N(C(=O)CN1c2ccccc2N(c2ccccc2)C(=O)C(N)C1=O)c1ccccc1	CC(C)N(C(=O)CN1c2ccccc2N(c2ccccc2)C(=O)C(N)C1=O)c1ccccc1	3	3.212	3	1	33	86.95
TCMDC-143072	Leish	=	6	=	5.8	=	5.9	=	6	=	5.8	=	5.6	=	5.9	=	4.8	=	6	=	5.8	=	4.7					7.04	267.309	C13H9N5S	N(c1nc2ncccc2[nH]1)c1nc2ccccc2s1	N(c1nc2ncccc2[nH]1)c1nc2ccccc2s1	4	3.339	3	2	19	66.49
TCMDC-143073	HAT	=	6.6	<	4.3	=	7.2	=	5.2	=	4.8	<	4.3	=	4.3	=	4.9	=	6.5	=	6.3	<	4			=	5.4	3.09	258.198	C10H6N6O3	O=N(=O)c1ccc(o1)-c1nnn(n1)-c1cccnc1	O=N(=O)c1ccc(o1)-c1nnn(n1)-c1cccnc1	3	1.212	5	0	19	115.45
TCMDC-143074	HAT	=	6.6	=	6.1	=	7.1	=	5	=	5.2	<	4.3	<	4.3	<	4.3	=	6.5	=	6	<	4			<	4	2.94	291.655	C11H6ClN5O3	Clc1ccc(cc1)-n1nnc(n1)-c1ccc(o1)N(=O)=O	Clc1ccc(cc1)-n1nnc(n1)-c1ccc(o1)N(=O)=O	3	3.422	4	0	20	102.56
TCMDC-143075	Leish	=	4.6	<	4.3	=	4.7	<	4.3	=	5.6	=	4.7	=	4.8	<	4.3	=	4.6	<	4.4	<	4			=	4.1	3.76	369.454	C22H27NO4	COc1cc2CCN3Cc4c(ccc(OC)c4OC)[C@H](C)[C@@H]3c2cc1OC	COc1cc2CCN3Cc4c(ccc(OC)c4OC)[C@H](C)[C@@H]3c2cc1OC	2	3.719	0	0	27	40.16
TCMDC-143076	Leish									=	5.6	=	5.8	=	6.2	<	4.3					=	4.4					3.63	326.78	C17H15ClN4O	COCc1cc(Nc2cccc(Cl)c2)nc(n1)-c1ccccn1	COCc1cc(Nc2cccc(Cl)c2)nc(n1)-c1ccccn1	3	3.806	4	1	23	59.93
TCMDC-143077	Leish	=	5.8	=	5.3	=	5.6	=	5.9	=	5.6	=	5.9	=	6.1	=	4.7	=	4.7	<	4.4	=	4.9			<	4	6.59	326.78	C17H15ClN4O	COCc1cc(Nc2ccc(Cl)cc2)nc(n1)-c1ccccn1	COCc1cc(Nc2ccc(Cl)cc2)nc(n1)-c1ccccn1	3	3.806	4	1	23	59.93
TCMDC-143078	Leish	=	5.3	=	4.6	=	4.9	=	5.4	=	5.1	=	5.1	=	5.3	<	4.3	<	4.4	<	4.4	=	4			<	4	1.09	292.343	C17H16N4O	COCc1cc(Nc2ccccc2)nc(n1)-c1ccccn1	COCc1cc(Nc2ccccc2)nc(n1)-c1ccccn1	3	3.072	4	1	22	59.93
TCMDC-143079	HAT	=	4.5	=	4.4	=	4.4	<	4.3	<	4.3	<	4.3	<	4.3	<	4.3	=	6.9	=	6.4	<	4			<	4	4.41	357.361	C18H19N3O5	CNC(=O)Oc1ccc(cc1OC(=O)NC)C(=O)NCc1ccccc1	CNC(=O)Oc1ccc(cc1OC(=O)NC)C(=O)NCc1ccccc1	2	1.358	3	3	26	105.76
TCMDC-143080	Chagas HAT	=	5.95	=	5.7	=	5.9	=	5.3	<	4.3	<	4.3	<	4.3	<	4.3	=	7.9	=	8	<	4	<	4.3	<	4	2.21	251.242	C10H13N5O3	Nc1ncnc2n(cnc12)[C@@H]1O[C@H](CO)C[C@H]1O	Nc1ncnc2n(cnc12)[C@@H]1O[C@H](CO)C[C@H]1O	2	-1.559	6	3	18	119.31
TCMDC-143081	Chagas	=	6.6	=	6.6	=	6.5	<	4.3	<	4.3	<	4.3	=	5.2	<	4.3	<	4.4	<	4.4	=	4.1	=	4.7	=	7	1.22	337.244	C17H18Cl2N2O	Clc1ccc(c(Cl)c1)C1(Cc2cnc[nH]2)CCCCCC1=O	Clc1ccc(c(Cl)c1)C1(Cc2cnc[nH]2)CCCCCC1=O	2	4.164	2	1	22	45.75
TCMDC-143082	Chagas	=	6.4	=	5.9	=	6	<	4.3	=	4.6	<	4.3	<	4.3	<	4.3	<	4.4	<	4.4	<	4	=	4.4	=	6.6	2.18	376.709	C16H19Cl2N3O. ClH	Cl.Clc1ccc(C(CC2CCCCO2)Cn2cncn2)c(Cl)c1	Clc1ccc(C(CC2CCCCO2)Cn2cncn2)c(Cl)c1	2	3.43	3	0	22	39.94
TCMDC-143083	Chagas	=	6.85	=	6.3	=	6.5	<	4.3	=	6.4	=	5.7	=	6.4	<	4.3	=	8.5	=	8.3	<	4	<	4.3	<	4	3.62	268.226	C10H12N4O5	OC[C@H]1O[C@H]([C@H](O)[C@@H]1O)c1n[nH]c2c1nc[nH]c2=O	OC[C@H]1O[C@H]([C@H](O)[C@@H]1O)c1n[nH]c2c1nc[nH]c2=O	2	-2.687	7	5	19	144.35
TCMDC-143084	Chagas	=	6.3	=	6.2	=	6.3	=	5	=	4.4	<	4.3	=	4.8	=	4.7	<	4.4	=	4.7	<	4	=	4.6	=	7.1	2.26	685.666	C23H27N3O3S2. 2(C2HF3O2)	OC(=O)C(F)(F)F.OC(=O)C(F)(F)F.COc1ccc(CN(C)Cc2ccncc2)cc1-c1ccc(s1)S(=O)(=O)NC1CCC1	COc1ccc(CN(C)Cc2ccncc2)cc1-c1ccc(s1)S(=O)(=O)NC1CCC1	3	3.341	3	1	31	71.53
TCMDC-143085	Chagas	=	5.9	=	5.3	=	5.7	<	4.2	<	4.2	<	4.2	<	4.2	<	4.2	=	4.6	=	4.4	<	3.9	=	4.8	=	4.4	0.46	506.52	C20H25FN2O3S. C2HF3O2	OC(=O)C(F)(F)F.CN(C)Cc1ccc(cc1)-c1ccc(c(F)c1)S(=O)(=O)NCC1CCCO1	CN(C)Cc1ccc(cc1)-c1ccc(c(F)c1)S(=O)(=O)NCC1CCCO1	2	3.715	3	1	27	58.64
TCMDC-143086	Leish	=	6	=	4.5	=	4.7	=	6	=	5.1	=	5.2	=	5.3	=	4.7	=	6.1	=	5.3	=	4.5			=	4.6	17.56	371.464	C18H21N5O2S	CC(C)(C)Nc1nc(Nc2ccc3CS(=O)(=O)Cc3c2)nc2[nH]ccc12	CC(C)(C)Nc1nc(Nc2ccc3CS(=O)(=O)Cc3c2)nc2[nH]ccc12	3	2.919	4	3	26	99.77
TCMDC-143087	Chagas	=	6.3	=	6.1	=	6.6	<	4.3	=	5.9	=	4.5	=	4.8	<	4.3	<	4.4	<	4.4	<	4	<	4.3	<	4	1.36	296.375	C17H20N4O	CC(C)c1ccc(Cc2c(C)[nH]c3nc(C)nn3c2=O)cc1	CC(C)c1ccc(Cc2c(C)[nH]c3nc(C)nn3c2=O)cc1	3	2.122	3	1	22	63.05
TCMDC-143088	Chagas	=	5.9	=	4.9	=	6	<	4.3	<	4.3	<	4.3	<	4.3	<	4.3	<	4.4	<	4.4	<	4	<	4.3	<	4	0.48	211.225	C8H13N5O2	Cn1nc(nc1N1CCCCC1)N(=O)=O	Cn1nc(nc1N1CCCCC1)N(=O)=O	1	0.432	3	0	15	79.77
TCMDC-143089	HAT	=	5.6	=	4.6	=	4.9	=	5.7	=	4.4	=	4.6	=	4.7	=	4.4	=	6.2	=	6.2	=	4.4			=	6.3	4.67	497.349	C24H21BrN2O5	COc1ccc(CN2C(=O)C(O)(CC(=O)c3ccncc3)c3cc(Br)ccc23)cc1OC	COc1ccc(CN2C(=O)C(O)(CC(=O)c3ccncc3)c3cc(Br)ccc23)cc1OC	3	3.278	4	1	32	88.96
TCMDC-143090	Leish	=	5.3	=	4.8	=	5.2	<	4.1	=	5	=	5.2	=	5.4	<	4.1	=	5.2	=	4.7	<	3.8			=	4	3.61	474.487	C22H24N4O. C2HF3O2	OC(=O)C(F)(F)F.Cc1ccccc1CNC(=O)CN(Cc1ccccn1)Cc1ccccn1	Cc1ccccc1CNC(=O)CN(Cc1ccccn1)Cc1ccccn1	3	2.216	3	1	27	58.12
TCMDC-143091	Leish	=	5.3	=	4.9	=	5.2	<	4.1	=	4.9	=	5.3	=	5.3	<	4.1	=	4.7	=	4.9	<	3.8			=	4.1	3.59	486.498	C23H24N4O. C2HF3O2	OC(=O)C(F)(F)F.O=C(CN(Cc1ccccn1)Cc1ccccn1)NC1Cc2ccccc2C1	O=C(CN(Cc1ccccn1)Cc1ccccn1)NC1Cc2ccccc2C1	3	1.868	3	1	28	58.12
TCMDC-143092	Leish	=	5.6	=	5	=	5.5	<	4.1	=	5.1	=	5.5	=	5.5	=	4.7	=	5	=	5.3	<	3.8			=	4.2	4.59	502.541	C24H28N4O. C2HF3O2	OC(=O)C(F)(F)F.CC(CCc1ccccc1)NC(=O)CN(Cc1ccccn1)Cc1ccccn1	CC(CCc1ccccc1)NC(=O)CN(Cc1ccccn1)Cc1ccccn1	3	2.671	3	1	29	58.12
TCMDC-143093	Leish	=	5.1	=	4.9	=	5.2	<	4.1	=	4.9	=	5.1	=	5.2	<	4.1	=	5.2	=	4.7	<	3.8			=	4	2.67	504.47	C22H22N4O3. C2HF3O2	OC(=O)C(F)(F)F.O=C(CN(Cc1ccccn1)Cc1ccccn1)NCc1ccc2OCOc2c1	O=C(CN(Cc1ccccn1)Cc1ccccn1)NCc1ccc2OCOc2c1	3	1.732	3	1	29	76.58
TCMDC-143094	Leish	=	5.4	=	5.2	=	5.6	<	4.3	=	4.9	=	5.2	=	5.5	<	4.3	=	4.7	=	4.8	<	4			=	4.4	3.17	549.598	C22H21N5OS2. C2HF3O2	OC(=O)C(F)(F)F.O=C(CN(Cc1ccccn1)Cc1ccccn1)NCc1csc(n1)-c1cccs1	O=C(CN(Cc1ccccn1)Cc1ccccn1)NCc1csc(n1)-c1cccs1	4	2.1	4	1	30	71.01
TCMDC-143095	Leish	=	5.4	=	5	=	5.5	<	4.2	=	5.1	=	5.3	=	5.3	<	4.2	=	4.5	=	5	<	3.9			=	4.6	2.62	541.537	C24H25N7O. C2HF3O2	OC(=O)C(F)(F)F.Cc1nn(nc1CNC(=O)CN(Cc1ccccn1)Cc1ccccn1)-c1ccccc1	Cc1nn(nc1CNC(=O)CN(Cc1ccccn1)Cc1ccccn1)-c1ccccc1	4	2.083	5	1	32	88.83
TCMDC-143096	Leish	=	5.4	=	4.2	=	5.1	<	4.1	=	5.1	=	5.3	=	5.3	<	4.1	=	4.9	=	5.1	=	4.6			=	4.4	2.6	544.56	C23H22N6OS. C2HF3O2	OC(=O)C(F)(F)F.O=C(CN(Cc1ccccn1)Cc1ccccn1)NCc1ccc(cc1)-c1csnn1	O=C(CN(Cc1ccccn1)Cc1ccccn1)NCc1ccc(cc1)-c1csnn1	4	1.547	5	1	31	83.9
TCMDC-143097	Chagas	=	5.8	=	5.6	=	5.7	=	4.7	=	5.3	=	4.8	=	4.9	=	4.8	=	4.6	=	4.5	<	4	<	4.3	<	4	1.78	450.988	C22H27ClN2O4S	COc1cc(C(C)C)c(cc1C(=O)N1CCN(CC1)c1ccccc1Cl)S(C)(=O)=O	COc1cc(C(C)C)c(cc1C(=O)N1CCN(CC1)c1ccccc1Cl)S(C)(=O)=O	2	3.949	3	0	30	66.92
TCMDC-143098	Leish	=	5	=	5.5	=	5.6	<	4.3	=	4.8	=	5.1	=	5.5	<	4.3	<	4.4	<	4.4	<	4			=	4.6	0.45	441.381	C18H14F3N3O5S	FC(F)(F)CN(Cc1ccco1)C(=O)CSc1nnc(o1)-c1ccc2OCOc2c1	FC(F)(F)CN(Cc1ccco1)C(=O)CSc1nnc(o1)-c1ccc2OCOc2c1	3	2.272	3	0	30	90.83
TCMDC-143099	Leish	=	4.8	=	6	=	6.2	<	4.3	=	6.2	=	5.3	=	5.8	<	4.3	<	4.4	<	4.4	<	4			=	4.1	1.4	456.472	C21H20N4O6S	O=C(CNC(=O)c1ccc2OCOc2c1)N1CCN(CC1)S(=O)(=O)c1ccccc1C#N	O=C(CNC(=O)c1ccc2OCOc2c1)N1CCN(CC1)S(=O)(=O)c1ccccc1C#N	2	1.852	5	1	32	129.04
TCMDC-143100	HAT	=	4.5	=	4.6	=	4.7	=	4.6	<	4.3	<	4.3	=	5.1	<	4.3	=	6.7	=	6.1	=	4.4			=	5.2	0.95	467.537	C24H25N3O5S	COc1ccc(NC(=O)c2ccc(NC(=O)CN(c3ccccc3C)S(C)(=O)=O)cc2)cc1	COc1ccc(NC(=O)c2ccc(NC(=O)CN(c3ccccc3C)S(C)(=O)=O)cc2)cc1	3	3.246	4	2	33	104.81
TCMDC-143101	Leish	=	6.05	=	6.1	=	6.2	=	5.2	=	6	=	6.4	=	6.8	=	5	=	6.1	=	6.2	=	4.2			=	6.4	5.56	466.533	C22H18N4O4S2	COc1ccc(cc1)S(=O)(=O)Nc1ccc(cc1)C(=O)Nc1nc(cs1)-c1ccccn1	COc1ccc(cc1)S(=O)(=O)Nc1ccc(cc1)C(=O)Nc1nc(cs1)-c1ccccn1	4	3.624	5	1	32	110.28
TCMDC-143102	HAT	=	5.45	=	5.5	=	5.7	=	5.3	=	5.5	=	5.2	=	5.4	=	5.3	=	6.2	=	6.2	=	5.8			<	4	8.07	349.37	C16H11N7OS	O=C(Nc1nc(cs1)-c1ccccn1)c1ccccc1-n1cnnn1	O=C(Nc1nc(cs1)-c1ccccn1)c1ccccc1-n1cnnn1	4	1.989	6	1	25	98.48
TCMDC-143103	Chagas	=	5.6	=	5.6	=	5.9	<	4.3	<	4.3	<	4.3	<	4.3	<	4.3	<	4.4	<	4.4	<	4	=	4.3	<	4	0.5	393.356	C18H15N7O4	O=C(NCc1ccc(cc1)-n1cccc1)c1nc(Cn2ccc(n2)N(=O)=O)no1	O=C(NCc1ccc(cc1)-n1cccc1)c1nc(Cn2ccc(n2)N(=O)=O)no1	4	2.588	5	1	29	136.59
TCMDC-143104	HAT	=	6.4	=	6.7	=	6.8	=	5.1	=	4.5	=	5.2	=	5.4	=	4.9	=	6.8	=	6.6	=	4.9			=	6.6	5.46	541.569	C23H26FN3O2S. C2HF3O2	OC(=O)C(F)(F)F.COc1cccc2sc(CN(C)C(=O)C3CNCCN3c3ccc(F)cc3)c(C)c12	COc1cccc2sc(CN(C)C(=O)C3CNCCN3c3ccc(F)cc3)c(C)c12	3	4.806	1	1	30	44.81
TCMDC-143105	Chagas	=	6.4	=	6.4	=	6.7	<	4.3	<	4.3	<	4.3	<	4.3	<	4.3	=	4.5	<	4.4	<	4	<	4.3	<	4	0.5	365.274	C15H10F3N5O3	COc1cccc(c1)-c1cc(nc(n1)-n1ccc(n1)N(=O)=O)C(F)(F)F	COc1cccc(c1)-c1cc(nc(n1)-n1ccc(n1)N(=O)=O)C(F)(F)F	3	2.972	4	0	26	98.65
TCMDC-143106	Leish									<	4.3	=	6.5	=	6.8	<	4.3					<	4					5.39	489.616	C23H27N3O5S2	COc1ccc(NS(=O)(=O)c2ccc(cc2)S(=O)(=O)N(C)C2CCCCC2)c2ncccc12	COc1ccc(NS(=O)(=O)c2ccc(cc2)S(=O)(=O)N(C)C2CCCCC2)c2ncccc12	3	4.681	5	0	33	105.67
TCMDC-143107	HAT	=	4.5	<	4.3	<	4.3	<	4.3	<	4.3	<	4.3	<	4.3	<	4.3	=	6.5	=	6.6	<	4			=	5.8	1.49	471.569	C24H29N3O5S	CCCCCNC(=O)c1c[nH]c2ccc(cc2c1=O)S(=O)(=O)N(C)c1ccc(OCC)cc1	CCCCCNC(=O)c1c[nH]c2ccc(cc2c1=O)S(=O)(=O)N(C)c1ccc(OCC)cc1	3	3.195	4	2	33	108.57
TCMDC-143108	Chagas	=	6.1	=	6.3	=	6.3	<	4.3	=	5.5	<	4.3	=	4.7	<	4.3	=	6.2	=	6	=	4.5	=	4.6	<	4	3.45	418.422	C20H16F2N2O4S	COc1ccc(NS(=O)(=O)c2cccc(NC(=O)c3cc(F)cc(F)c3)c2)cc1	COc1ccc(NS(=O)(=O)c2cccc(NC(=O)c3cc(F)cc(F)c3)c2)cc1	3	3.829	3	1	29	84.5
TCMDC-143109	Chagas	=	5.8	=	6.1	=	6.3	<	4.3	<	4.3	=	4.5	=	4.8	=	4.4	=	4.5	<	4.4	=	4.2	=	4.4	<	4	1.5	242.326	C14H18N4	CN(C)c1cc(C)nc(Nc2ccccc2C)n1	CN(C)c1cc(C)nc(Nc2ccccc2C)n1	2	4.232	2	1	18	41.05
TCMDC-143110	Leish	=	5.75	=	5.9	=	6	=	5	=	5.6	=	5.2	=	5.3	<	4.3	=	5.9	=	5.6	=	4.5			<	4	5.16	349.385	C14H11N3O4S2	CCOc1ccc2nc(NC(=O)c3ccc(s3)N(=O)=O)sc2c1	CCOc1ccc2nc(NC(=O)c3ccc(s3)N(=O)=O)sc2c1	3	3.847	3	1	23	97.04
TCMDC-143111	HAT	=	5.5	=	4.8	=	4.8	=	5.3	=	4.5	=	4.6	=	4.8	=	4.6	=	6.5	=	6.5	=	4.7			=	5	2.05	387.845	C15H17N3O5S. HCl	Cl.O=C(NCC(N1CCOCC1)c1cccs1)c1ccc(o1)N(=O)=O	O=C(NCC(N1CCOCC1)c1cccs1)c1ccc(o1)N(=O)=O	2	1.705	3	1	24	100.53
TCMDC-143112	HAT	=	5.4	=	4.9	=	5.1	=	5.3	=	5.3	=	5	=	5	=	5.2	=	7	=	6.4	=	4.8			=	4.4	9.64	295.319	C12H13N3O4S	CCN(CC)c1ncc(s1)C(=O)c1ccc(o1)N(=O)=O	CCN(CC)c1ncc(s1)C(=O)c1ccc(o1)N(=O)=O	2	2.654	3	0	20	92.16
TCMDC-143113	Leish	=	5.7	=	5.6	=	5.7	=	5.4	=	5.3	=	6.2	=	6.4	=	5.1	=	5.5	=	5.5	=	4.4			=	4.6	7.77	335.431	C19H17N3OS	O=C(Nc1nc(cs1)-c1ccccn1)C1CCc2ccccc2C1	O=C(Nc1nc(cs1)-c1ccccn1)C1CCc2ccccc2C1	3	3.856	3	1	24	54.88
TCMDC-143114	Chagas	=	7.15	=	6.6	=	6.8	<	4.3	=	5.3	<	4.3	<	4.3	<	4.3	<	4.4	<	4.4	<	4	<	4.3	=	6.8	1.41	325.213	C14H10Cl2N2OS	Clc1ccc(N2C(SCC2=O)c2cccnc2)c(Cl)c1	Clc1ccc(N2C(SCC2=O)c2cccnc2)c(Cl)c1	2	3.112	2	0	20	33.2
TCMDC-143115	Leish	=	5.6	=	5.3	=	5.7	<	4.3	=	5.5	=	5.9	=	6.3	<	4.3	=	5.9	=	5.5	<	4			=	5	4.76	325.345	C18H16FN3O2	COc1ccc(cc1)-c1cnc(NC(=O)c2ccc(F)cc2)n1C	COc1ccc(cc1)-c1cnc(NC(=O)c2ccc(F)cc2)n1C	3	3.635	2	1	24	56.15
TCMDC-143116	HAT	<	4.3	=	4.5	=	4.5	<	4.3	=	4.6	<	4.3	<	4.3	<	4.3	=	6.2	=	6.1	<	4			=	4.7	2.19	568.583	C29H30N2O3. C2HF3O2	OC(=O)C(F)(F)F.OC(=O)[C@H]1C[C@@H]1c1ccc(cc1)-c1ccc(CN(CCc2ccccn2)C(=O)C2CCC2)cc1	OC(=O)[C@H]1C[C@@H]1c1ccc(cc1)-c1ccc(CN(CCc2ccccn2)C(=O)C2CCC2)cc1	3	4.173	4	0	34	70.5
TCMDC-143117	Leish	=	5.95	=	5.7	=	5.7	=	5.3	=	5.3	=	5.2	=	5.4	=	4.5	=	5.1	=	5.4	=	4.5			=	4.5	6.95	450.818	C18H22Cl3N3O2S	CN(C)CCN(C)Cc1ccc(Cl)cc1NS(=O)(=O)c1ccc(Cl)c(Cl)c1	CN(C)CCN(C)Cc1ccc(Cl)cc1NS(=O)(=O)c1ccc(Cl)c(Cl)c1	2	4.76	2	0	27	52.65
TCMDC-143118	Chagas	=	5.8	=	5.6	=	5.7	=	5.2	=	5.1	=	5.1	=	5.6	=	4.5	=	5.3	=	5.3	=	4.4	=	4.8	<	3.9	6.38	434.363	C18H22Cl2FN3O2S	CN(C)CCN(C)Cc1ccc(F)cc1NS(=O)(=O)c1ccc(Cl)c(Cl)c1	CN(C)CCN(C)Cc1ccc(F)cc1NS(=O)(=O)c1ccc(Cl)c(Cl)c1	2	4.19	2	0	27	52.65
TCMDC-143119	Leish	=	4.7	=	4.8	=	4.6	=	5	=	5.6	=	5.7	=	6	<	4.3	=	4.8	=	4.7	=	5			<	4	7.14	346.34	C19H14N4O3	Oc1c(C(=O)Nc2nc3ccccc3[nH]2)c(=O)n2CCc3cccc1c23	Oc1c(C(=O)Nc2nc3ccccc3[nH]2)c(=O)n2CCc3cccc1c23	4	3.174	4	3	26	100.01
TCMDC-143120	Chagas	=	6.6	=	6.4	=	6.4	=	4.8	=	4.6	=	4.4	=	4.5	=	4.5	=	4.8	=	4.5	<	4	=	4.9			1.92	302.338	C18H14N4O	N#Cc1nc(C=Cc2ccccc2)oc1NCc1cccnc1	N#Cc1nc(C=Cc2ccccc2)oc1NCc1cccnc1	3	2.872	3	1	23	74.74
TCMDC-143121	HAT	=	5.3	=	5.1	=	5.1	=	4.5	<	4.3	=	4.8	=	5.1	=	4.8	=	6.1	=	6.1	=	4.4			=	4.6	1.44	525.532	C26H25N3O2. C2HF3O2	OC(=O)C(F)(F)F.OC1CCN(Cc2cccc(c2)-c2cccc(NC(=O)c3ccc(cc3)C#N)c2)CC1	OC1CCN(Cc2cccc(c2)-c2cccc(NC(=O)c3ccc(cc3)C#N)c2)CC1	3	3.379	3	2	31	76.36
TCMDC-143122	Leish	=	6.3	=	6.3	=	6.6	=	6.1	=	5.7	=	6.3	=	6.4	=	5.1	=	6.3	=	6.2	=	4.6			=	4.4	14.42	362.448	C20H18N4OS	O=C(Nc1nc(cs1)-c1ccccn1)N1C[C@H]2C[C@]2(C1)c1ccccc1	O=C(Nc1nc(cs1)-c1ccccn1)N1C[C@H]2C[C@]2(C1)c1ccccc1	3	2.917	3	1	26	58.12
TCMDC-143123	HAT	=	5.9	=	5.8	=	6	=	5.1	=	5.9	=	5.2	=	5.6	=	5.1	=	6.3	=	6.2	<	4			=	4.5	6.32	388.47	C17H16N4O3S2	CN(C)S(=O)(=O)c1cccc(c1)C(=O)Nc1nc(cs1)-c1ccccn1	CN(C)S(=O)(=O)c1cccc(c1)C(=O)Nc1nc(cs1)-c1ccccn1	3	2.07	5	1	26	92.26
TCMDC-143124	Leish	=	5.2	=	4.6	=	5	=	4.6	<	4.3	=	5.3	=	5.5	<	4.3	=	5.1	=	4.9	<	4			=	5.5	0.5	400.882	C19H17ClN4O2S	Clc1ccc(cc1)C(=O)NCCCC(=O)Nc1nc(cs1)-c1ccccn1	Clc1ccc(cc1)C(=O)NCCCC(=O)Nc1nc(cs1)-c1ccccn1	3	3.59	4	2	27	83.98
TCMDC-143125	HAT	=	6.4	=	6.4	=	6.6	<	4.3	<	4.3	<	4.3	=	4.7	<	4.3	=	6.6	=	6.7	<	4			=	4.6	1.03	332.416	C16H13FN2OS2	Fc1ccc(cc1)-c1nc(CCNC(=O)c2cccs2)cs1	Fc1ccc(cc1)-c1nc(CCNC(=O)c2cccs2)cs1	3	3.388	2	1	22	41.99
TCMDC-143126	Chagas	=	6.6	=	6.5	=	6.9	<	4.3	<	4.3	<	4.3	<	4.3	<	4.3	=	4.7	<	4.4	<	4	<	4.3	<	4	0.49	324.298	C16H12N4O4	Cn1nc(nc1Oc1ccc(cc1)C(=O)c1ccccc1)N(=O)=O	Cn1nc(nc1Oc1ccc(cc1)C(=O)c1ccccc1)N(=O)=O	3	2.09	5	0	24	102.83
TCMDC-143127	Chagas	=	6.05	=	6	=	6.2	<	4.3	=	4.4	<	4.3	<	4.3	<	4.3	<	4.4	<	4.4	<	4	=	4.6	<	4	1.5	321.845	C17H24ClN3O	CN1CCCN(CC1)C(=O)c1ccc(cc1Cl)N1CCCC1	CN1CCCN(CC1)C(=O)c1ccc(cc1Cl)N1CCCC1	1	2.525	1	0	22	26.79
TCMDC-143128	HAT	=	5.55	=	5.4	=	5.5	=	4.6	=	5.5	=	4.9	=	4.8	=	4.7	=	6.3	=	6	<	4			<	4	1.55	296.324	C16H16N4O2	CCCNC(=O)Nc1cccc(c1)-c1nc2ncccc2o1	CCCNC(=O)Nc1cccc(c1)-c1nc2ncccc2o1	3	2.632	3	2	22	80.05
TCMDC-143129	Leish	<	4.3	<	4.3	<	4.3	<	4.3	=	5.4	=	4.9	=	5	<	4.3	<	4.4	<	4.4	<	4			<	4	4.69	327.449	C15H25N3O3S	CN(C)c1ccc(N)cc1CN(CC1CCCO1)S(C)(=O)=O	CN(C)c1ccc(N)cc1CN(CC1CCCO1)S(C)(=O)=O	1	0.747	3	1	22	75.87
TCMDC-143130	Chagas HAT	=	5.55	=	5.8	=	6	<	4.3	<	4.3	<	4.3	<	4.3	<	4.3	=	6.5	=	6.3	<	4	=	4.5	=	4.3	1.58	425.908	C23H24ClN3O3	COc1ccc(cc1)C1CC(=NN1C(=O)CNC(=O)C1CCC1)c1ccccc1Cl	COc1ccc(cc1)C1CC(=NN1C(=O)CNC(=O)C1CCC1)c1ccccc1Cl	2	3.979	3	1	30	71
TCMDC-143131	HAT	=	5.45	=	5.5	=	5.7	<	4.3	<	4.3	<	4.3	<	4.3	<	4.3	=	6.2	=	6.1	<	4			=	4.2	1.07	439.935	C24H26ClN3O3	COc1ccc(cc1)C1CC(=NN1C(=O)CNC(=O)C1CCCC1)c1ccccc1Cl	COc1ccc(cc1)C1CC(=NN1C(=O)CNC(=O)C1CCCC1)c1ccccc1Cl	2	4.538	3	1	31	71
TCMDC-143132	HAT	=	4.4	=	4.5	=	4.8	<	4.3	<	4.3	<	4.3	<	4.3	<	4.3	=	6.9	=	6.7	<	4			<	4	1.5	302.395	C15H18N4OS	Cc1nn2c(NCCO)c(C)c(C)nc2c1-c1cccs1	Cc1nn2c(NCCO)c(C)c(C)nc2c1-c1cccs1	3	3.117	3	2	21	62.45
TCMDC-143133	Leish	=	6.2	=	6	=	6.2	=	6	=	5.8	=	6.4	=	6.6	=	5.2	=	6	=	6	=	4.6			=	4.5	7.77	296.353	C15H12N4OS	O=C(Nc1nc(cs1)-c1ccccn1)Nc1ccccc1	O=C(Nc1nc(cs1)-c1ccccn1)Nc1ccccc1	3	3.323	3	2	21	66.91
TCMDC-143134	HAT	=	5.1	<	4.3	<	4.3	<	4.3	=	4.4	<	4.3	<	4.3	=	4.5	=	6.1	=	6	<	4			<	4.5	2.11	409.412	C20H22F3N3O3	FC(F)(F)c1ccc(NC(=O)NC2(CCCCC2)C(=O)NCc2ccco2)cc1	FC(F)(F)c1ccc(NC(=O)NC2(CCCCC2)C(=O)NCc2ccco2)cc1	2	4.57	2	3	29	83.37
TCMDC-143135	Chagas	=	5.7	=	5.8	=	6.3	<	4.3	<	4.3	<	4.3	<	4.3	<	4.3	=	5.2	<	4.4	<	4	<	4.3	<	4	2.11	299.755	C16H14ClN3O	CCC(=O)Nc1ccc(cc1)-c1nc2ccc(Cl)cc2[nH]1	CCC(=O)Nc1ccc(cc1)-c1nc2ccc(Cl)cc2[nH]1	3	4.167	2	2	21	57.78
TCMDC-143136	Leish	=	6.9	=	7.1	=	8.3	=	5.1	=	6.1	=	5.2	=	5.7	=	4.6	=	5.6	=	5.3	=	4.3			<	4	2.69	293.366	C17H19N5	CCN(CC)c1nc(Nc2ccncc2)nc2ccccc12	CCN(CC)c1nc(Nc2ccncc2)nc2ccccc12	3	4.298	3	1	22	53.94
TCMDC-143137	Chagas	=	5.7	=	5.6	=	5.7	<	4.3	=	5.3	<	4.3	<	4.3	=	4.7	=	5.9	=	5.6	<	4	<	4.3	<	4	2.62	351.387	C18H13N3O3S	COc1ccc(cc1NC(=O)c1cccs1)-c1nc2ncccc2o1	COc1ccc(cc1NC(=O)c1cccs1)-c1nc2ncccc2o1	4	2.281	3	1	25	77.25
TCMDC-143138	HAT	=	5.8	=	5.8	=	5.9	=	5	<	4.3	<	4.3	<	4.3	<	4.3	=	6.3	=	6.2	<	4			<	4	1.52	316.357	C16H13FN2O2S	Fc1cccc(c1)-c1nc(CCNC(=O)c2ccco2)cs1	Fc1cccc(c1)-c1nc(CCNC(=O)c2ccco2)cs1	3	2.726	2	1	22	55.13
TCMDC-143139	Leish	=	4.6	=	4.5	=	4.8	<	4.3	=	4.9	=	5.3	=	5.4	<	4.3	=	4.8	=	4.6	<	4			=	4.9	2.65	485.585	C23H23N3O5S2	COc1ccc(cc1OC)C1CC(=NN1C(=O)c1cccs1)c1ccc(NS(C)(=O)=O)cc1	COc1ccc(cc1OC)C1CC(=NN1C(=O)c1cccs1)c1ccc(NS(C)(=O)=O)cc1	3	2.705	4	0	33	97.3
TCMDC-143140	Leish	=	4.6	<	4.3	<	4.3	<	4.3	=	5.4	=	5.4	=	5.6	<	4.3	=	4.8	=	4.7	<	4			=	4.6	4.59	455.55	C22H21N3O4S2	COc1ccccc1C1CC(=NN1C(=O)c1cccs1)c1ccc(NS(C)(=O)=O)cc1	COc1ccccc1C1CC(=NN1C(=O)c1cccs1)c1ccc(NS(C)(=O)=O)cc1	3	2.966	4	0	31	88.07
TCMDC-143141	Leish	=	5.1	<	4.3	<	4.3	<	4.3	=	5.9	=	5.1	=	5.1	<	4.3	=	5.3	=	4.8	<	4			=	4.6	4.21	469.576	C23H23N3O4S2	CCS(=O)(=O)Nc1ccc(cc1)C1=NN(C(C1)c1ccccc1OC)C(=O)c1cccs1	CCS(=O)(=O)Nc1ccc(cc1)C1=NN(C(C1)c1ccccc1OC)C(=O)c1cccs1	3	3.495	4	0	32	88.07
TCMDC-143142	Chagas	=	6.3	=	6.7	=	6.7	<	4.3	=	5.4	<	4.3	=	5.4	<	4.3	=	4.6	<	4.4	<	4	<	4.3	=	7.1	0.52	458.534	C23H24F2N4O2S	Fc1ccc(cc1)S(=O)(=O)NCC(N1CCN(CC1)c1ccccc1F)c1cccnc1	Fc1ccc(cc1)S(=O)(=O)NCC(N1CCN(CC1)c1ccccc1F)c1cccnc1	3	4.008	3	1	32	65.54
TCMDC-143143	Chagas	=	5.6	=	5.7	=	5.9	<	4.3	<	4.3	<	4.3	<	4.3	<	4.3	=	5.6	=	5.5	<	4	<	4.3	<	4	1.71	259.311	C14H17N3O2	O=N(=O)c1ccc(NC2CCCCCC2)c(c1)C#N	O=N(=O)c1ccc(NC2CCCCCC2)c(c1)C#N	1	4.336	2	1	19	81.64
TCMDC-143144	Leish	=	5.2	=	5.3	=	5.3	=	5.5	=	4.5	=	5.4	=	5.5	=	4.4	=	5.6	=	5.7	=	4.5			=	4.8	1.49	378.481	C21H26N6O	CCOc1ccc(CN(C)Cc2nc(Nc3ccc(C)cc3)[nH]c(=N)n2)cc1	CCOc1ccc(CN(C)Cc2nc(Nc3ccc(C)cc3)[nH]c(=N)n2)cc1	3	2.036	3	3	28	89.92
TCMDC-143145	Leish	=	5.2	=	5.5	=	5.4	=	5.7	=	5.5	=	5.6	=	5.6	=	4.5	<	4.4	=	5.2	<	4			<	4	4.83	302.338	C18H14N4O	C(Nc1nc(nc2ccccc12)-c1ccccn1)c1ccco1	C(Nc1nc(nc2ccccc12)-c1ccccn1)c1ccco1	4	3.453	3	1	23	63.84
TCMDC-143146	HAT	=	5	=	4.6	=	4.8	<	4.3	<	4.3	<	4.3	<	4.3	<	4.3	=	6.6	=	6.2	<	4			<	4	1.58	400.538	C21H28N4O2S	CCC(CC)C(=O)Nc1cccc(c1)C(=O)Nc1nnc(s1)C1CCCCC1	CCC(CC)C(=O)Nc1cccc(c1)C(=O)Nc1nnc(s1)C1CCCCC1	2	4.998	4	2	28	83.98
TCMDC-143147	Leish	=	5.2	=	4.7	=	5.4	<	4.3	=	5.1	=	5.2	=	5.4	=	4.4	=	4.7	=	4.7	=	4.2			=	5	2.14	339.478	C20H29N5	CCN(CC)c1nc(nc2CCN(Cc3ccccc3)Cc12)N(C)C	CCN(CC)c1nc(nc2CCN(Cc3ccccc3)Cc12)N(C)C	2	4.445	2	0	25	35.5
TCMDC-143148	Chagas	=	6.2	=	6.5	=	6.5	<	4.3	=	6.4	<	4.3	=	5.2	<	4.3	<	4.4	<	4.4	<	4	<	4.3	=	4.6	1.08	389.464	C21H23N7O	Cc1nnnn1-c1cccc(c1)C(=O)N1CCC[C@]2(C)C1CCc1cncnc21	Cc1nnnn1-c1cccc(c1)C(=O)N1CCC[C@]2(C)C1CCc1cncnc21	3	1.093	6	0	29	89.69
TCMDC-143149	Chagas	=	6.3	=	5.9	=	6.2	<	4.3	<	4.3	<	4.3	<	4.3	<	4.3	<	4.4	<	4.4	<	4	<	4.3	<	4	0.51	226.193	C8H10N4O4	C=CCOCC1Cn2nc(nc2O1)N(=O)=O	C=CCOCC1Cn2nc(nc2O1)N(=O)=O	1	-0.242	4	0	16	94.99
TCMDC-143150	Chagas	=	6.2	=	6.3	=	6.7	<	4.3	<	4.3	<	4.3	<	4.3	<	4.3	=	5.1	=	4.8	<	4	=	4.7	<	4	2.59	409.822	C21H16ClN3O4	Cc1ccc(NC(=O)c2ccc(Cl)c(NC(=O)c3ccc(cc3)N(=O)=O)c2)cc1	Cc1ccc(NC(=O)c2ccc(Cl)c(NC(=O)c3ccc(cc3)N(=O)=O)c2)cc1	3	3.89	3	2	29	104.02
TCMDC-143151	Chagas	=	6.6	=	6.6	=	6.9	<	4.3	<	4.3	<	4.3	=	4.4	=	4.4	=	4.7	<	4.4	<	4	=	4.3	=	4.7	2.33	315.112	C11H8Cl2N4O3	Clc1ccc(Oc2nc(nn2CC=C)N(=O)=O)c(Cl)c1	Clc1ccc(Oc2nc(nn2CC=C)N(=O)=O)c(Cl)c1	2	3.059	4	0	20	85.76
TCMDC-143152	Chagas	=	6.7	=	7	=	7.4	<	4.3	<	4.3	<	4.3	=	4.8	=	4.8	=	4.8	=	4.6	=	4.1	=	4.4	<	4	1.12	311.129	C12H8Cl2N4O2	Cc1c(C#N)c(nn1Cc1cccc(Cl)c1Cl)N(=O)=O	Cc1c(C#N)c(nn1Cc1cccc(Cl)c1Cl)N(=O)=O	2	3.046	3	0	20	87.43
TCMDC-143153	Chagas	=	6	=	5.8	=	6.1	<	4.3	<	4.3	<	4.3	<	4.3	<	4.3	=	5.3	=	5	<	4	<	4.3	<	4	1.06	388.808	C17H17ClN6O3	Cc1c(CNC(=O)c2ccc(Cn3cc(Cl)c(n3)N(=O)=O)cc2)cnn1C	Cc1c(CNC(=O)c2ccc(Cn3cc(Cl)c(n3)N(=O)=O)cc2)cnn1C	3	1.752	4	1	27	110.56
TCMDC-143154	HAT	=	5.1	=	4.6	=	5.2	<	4.3	<	4.3	<	4.3	<	4.3	=	4.8	=	6.3	=	6.1	<	4			<	4	0.55	366.689	C11H10ClF3N6O3	Cc1[nH]nc(c1NC(=O)CCn1cc(Cl)c(n1)N(=O)=O)C(F)(F)F	Cc1[nH]nc(c1NC(=O)CCn1cc(Cl)c(n1)N(=O)=O)C(F)(F)F	2	0.185	4	2	24	121.42
TCMDC-143155	Chagas	=	5.6	=	5.6	=	5.8	<	4.3	=	4.6	=	4.5	=	4.8	<	4.3	<	4.4	<	4.4	<	4	=	4.9	<	4	1.04	359.403	C16H17N5O3S	CC1CCc2c(C1)sc(NC(=O)c1nn(C)c(C)c1N(=O)=O)c2C#N	CC1CCc2c(C1)sc(NC(=O)c1nn(C)c(C)c1N(=O)=O)c2C#N	2	1.39	4	1	25	116.53
TCMDC-143156	Chagas	=	6.8	=	6.9	=	7.1	<	4.3	<	4.3	<	4.3	<	4.3	<	4.3	=	5.8	=	5.5	<	4	<	4.3	<	4	2.15	403.197	C15H11BrN6O3	Brc1ccc(NC(=O)c2ccc(Cn3cnc(n3)N(=O)=O)cc2)nc1	Brc1ccc(NC(=O)c2ccc(Cn3cnc(n3)N(=O)=O)cc2)nc1	3	1.877	5	1	25	118.52
TCMDC-143157	Chagas	=	5.7	=	5.2	=	5.9	<	4.3	<	4.3	<	4.3	<	4.3	<	4.3	<	4.4	<	4.4	<	4	<	4.3	<	4	0.53	336.227	C10H11F3N6O4	CC1=NN(C(=O)CCn2cnc(n2)N(=O)=O)C(O)(C1)C(F)(F)F	CC1=NN(C(=O)CCn2cnc(n2)N(=O)=O)C(O)(C1)C(F)(F)F	1	1.169	6	1	23	129.43
TCMDC-143158	HAT	=	6.15	=	6.2	=	6.5	<	4.3	=	4.7	<	4.3	<	4.3	<	4.3	=	6.7	=	6.4	<	4			<	4	4.62	541.476	C24H25FN4O3S. 2(HCl)	Cl.Cl.OC(CN1CCN(C[C@@H]2Cn3c4c2c(F)ccc4ccc3=O)CC1)c1cc2SCOc2cn1	OC(CN1CCN(C[C@@H]2Cn3c4c2c(F)ccc4ccc3=O)CC1)c1cc2SCOc2cn1	3	0.4	3	1	33	70.83
TCMDC-143159	Chagas	=	6.6	=	6.9	=	6.9	=	4.5	=	4.3	=	4.5	=	5	=	4.8	=	4.6	=	4.8	=	4.4	=	4.4	=	7.2	2.11	339.828	C19H18ClN3O	Clc1ccc2[nH]c(cc2c1)C(=O)N1CCCCC1c1cccnc1	Clc1ccc2[nH]c(cc2c1)C(=O)N1CCCCC1c1cccnc1	3	3.668	2	1	24	48.99
TCMDC-143160	Chagas	=	5.7	=	4.6	=	4.8	<	4.3	=	4.7	=	4.3	=	4.6	=	4.7	=	4.8			=	4.1	=	4.5	<	4	10.1	285.338	C17H19NO3	CCOc1ccc(NC(=O)C=Cc2ccc(CC)o2)cc1	CCOc1ccc(NC(=O)C=Cc2ccc(CC)o2)cc1	2	4.472	1	1	21	51.47
TCMDC-143161	Chagas	=	6.6	=	6.6	=	6.7	<	4.3	=	5.2	<	4.3	=	4.6	=	4.8	<	4.4	<	4.4	<	4	<	4.3	=	7	0.54	450.477	C21H21F3N4O2S	FC(F)(F)c1ccccc1S(=O)(=O)N1CCN(Cc2ccc(cc2)-n2ccnc2)CC1	FC(F)(F)c1ccccc1S(=O)(=O)N1CCN(Cc2ccc(cc2)-n2ccnc2)CC1	3	3.887	3	0	31	58.44
TCMDC-143162	Chagas	=	6	=	5.8	=	6	=	5	<	4.3	=	4.7	=	4.5	=	4.5	<	4.4	<	4.4	=	4.5	=	5	=	5	0.63	341.844	C19H20ClN3O	CC1(CCN(Cc2cc3ccccc3[nH]2)C1)Oc1cncc(Cl)c1	CC1(CCN(Cc2cc3ccccc3[nH]2)C1)Oc1cncc(Cl)c1	3	4.211	1	1	24	41.15
TCMDC-143163	Chagas Leish HAT	=	7.15	=	7	=	7.1	<	4.3	=	6.3	=	6.1	=	6.1	=	4.9	=	7.3	=	6.9	<	4	<	4.3	=	6	3.68	463.491	C19H17N3O7S2	COc1ccc(NS(=O)(=O)c2cc(NC(=O)c3ccc(s3)N(=O)=O)ccc2OC)cc1	COc1ccc(NS(=O)(=O)c2cc(NC(=O)c3ccc(s3)N(=O)=O)ccc2OC)cc1	3	2.713	4	1	31	139.55
TCMDC-143164	Chagas Leish	=	6.9	=	6.9	=	7	=	5.3	=	6.4	=	6	=	6.1	=	4.9	=	7.6	=	6.8	=	4.3	=	5.2	=	5.2	5.24	388.421	C16H12N4O4S2	CC(=O)Nc1ccc(cc1)-c1csc(NC(=O)c2ccc(s2)N(=O)=O)n1	CC(=O)Nc1ccc(cc1)-c1csc(NC(=O)c2ccc(s2)N(=O)=O)n1	3	2.73	4	2	26	116.91
TCMDC-143165	Leish	=	6.2	=	6.2	=	6.3	=	5.6	=	5.1	=	5.2	=	5.3	<	4.3	=	6.3	=	5	=	4.5			=	4.8	2.15	326.761	C13H11ClN2O4S	COc1cc(Cl)c(C)cc1NC(=O)c1ccc(s1)N(=O)=O	COc1cc(Cl)c(C)cc1NC(=O)c1ccc(s1)N(=O)=O	2	3.213	2	1	21	84.15
TCMDC-143166	Leish	=	6.6	=	6.4	=	6.6	=	5.6	=	5.5	=	5.6	=	5.8	=	4.8	=	6.5	=	5.3	=	4.4			=	5	11.4	341.18	C12H9BrN2O3S	Cc1cc(NC(=O)c2ccc(s2)N(=O)=O)ccc1Br	Cc1cc(NC(=O)c2ccc(s2)N(=O)=O)ccc1Br	2	3.985	2	1	19	74.92
TCMDC-143167	HAT	=	4.3	<	4.3	=	4.4	<	4.3	=	4.8	<	4.3	=	4.8	<	4.3	=	6.4	=	6.2	<	4			=	4.7	0.55	365.454	C21H19NO3S	CS(=O)(=O)c1ccccc1C(=O)N(Cc1ccccc1)c1ccccc1	CS(=O)(=O)c1ccccc1C(=O)N(Cc1ccccc1)c1ccccc1	3	3.811	3	0	26	54.45
TCMDC-143168	Leish	=	6	=	5.1	=	5.3	<	4.3	=	5.4	=	5.7	=	5.9	=	4.6	=	5.1	=	5.3	<	4			=	4.3	2.07	402.495	C22H26N8	CC(C)C(NCc1nc(N)nc(Nc2ccc(C)cc2)n1)c1nc2ccccc2[nH]1	CC(C)C(NCc1nc(N)nc(Nc2ccc(C)cc2)n1)c1nc2ccccc2[nH]1	4	3.287	4	4	30	117.43
TCMDC-143169	Leish	=	6.7	=	6.7	=	6.7	=	5.8	=	5.1	=	5.8	=	6	<	4.3	=	6.8	=	6.7	=	5.2			<	4	3.66	381.427	C15H15N3O5S2	O=C(Nc1ccc(cc1)S(=O)(=O)N1CCCC1)c1ccc(s1)N(=O)=O	O=C(Nc1ccc(cc1)S(=O)(=O)N1CCCC1)c1ccc(s1)N(=O)=O	2	2.541	4	1	25	112.3
TCMDC-143170	Leish	=	5.65	=	5.8	=	6.3	=	6.7	=	5.5	=	5.3	=	5.4	=	5.2	=	4.7	=	4.9	<	4			<	4	4.71	303.413	C15H25N7	CC(C)Nc1nc(NC(C)(C)C)nc(n1)-n1nc(C)cc1C	CC(C)Nc1nc(NC(C)(C)C)nc(n1)-n1nc(C)cc1C	2	3.699	4	2	22	80.55
TCMDC-143171	Leish	=	5.1	=	5	=	5	=	4.5	=	5.2	=	5.3	=	6.1	<	4.3	=	5.5	=	5.3	<	4			=	4.7	12.04	459.546	C21H21N3O5S2	Cc1ccc(o1)-c1csc(NC(=O)C=Cc2ccc(cc2)S(=O)(=O)N2CCOCC2)n1	Cc1ccc(o1)-c1csc(NC(=O)C=Cc2ccc(cc2)S(=O)(=O)N2CCOCC2)n1	3	4.024	5	1	31	101.74
TCMDC-143172	HAT	=	6.1	=	6.1	=	6.2	=	5.6	=	6.4	<	4.3	<	4.3	=	5.2	=	6.1	=	6.1	<	4			<	4	5.85	307.132	C14H8Cl2N2O2	Clc1cccc(c1)C(=O)Nc1nc2cc(Cl)ccc2o1	Clc1cccc(c1)C(=O)Nc1nc2cc(Cl)ccc2o1	3	4.29	2	1	20	55.13
TCMDC-143173	HAT	=	4.6	=	4.4	=	4.5	<	4.3	<	4.3	<	4.3	<	4.3	<	4.3	=	6.1	=	6.2	<	4			=	4.9	1.12	392.875	C19H18ClFN2O2S	Fc1ccc(cc1)C(=O)N1CCSC(C1)C(=O)NCc1ccc(Cl)cc1	Fc1ccc(cc1)C(=O)N1CCSC(C1)C(=O)NCc1ccc(Cl)cc1	2	3.329	2	1	26	49.41
TCMDC-143174	Leish	=	5.1	<	4.3	=	5.5	<	4.3	=	6.1	=	5.1	=	5.3	=	4.9	=	5.2	=	4.5	<	4			=	4.5	1.57	464.535	C21H28N4O6S	CCOc1ccc(Nc2ccc(cc2N(=O)=O)S(=O)(=O)N2CCN(C)CC2)cc1OCC	CCOc1ccc(Nc2ccc(cc2N(=O)=O)S(=O)(=O)N2CCN(C)CC2)cc1OCC	2	4.41	3	1	32	116.93
TCMDC-143175	Leish	=	5.9	=	5.7	=	5.8	=	5.4	=	5.2	=	5.5	=	5.7	=	4.6	=	5.6	=	5.5	=	4.5			=	5.3	15.22	326.141	C13H9Cl2N3O3	Clc1cccc(NC(=O)Nc2ccc(cc2Cl)N(=O)=O)c1	Clc1cccc(NC(=O)Nc2ccc(cc2Cl)N(=O)=O)c1	2	4.41	2	2	21	86.95
TCMDC-143176	HAT	=	5.7	<	4.3	=	4.7	=	6.2	<	4.3	=	4.8	=	4.9	=	5.2	=	6.4	=	6	=	4.1			=	6	24.26	605.52	C20H19N5OS. 2(C2HF3O2)	OC(=O)C(F)(F)F.OC(=O)C(F)(F)F.NCC(Cc1ccccc1)NC(=O)c1cnc(s1)-c1c[nH]c2ncccc12	NCC(Cc1ccccc1)NC(=O)c1cnc(s1)-c1c[nH]c2ncccc12	4	2.537	3	3	27	96.69
TCMDC-143177	HAT	=	5.2	=	5	=	5.5	<	4.3	=	4.6	=	4.4	=	4.6	=	4.5	=	7	=	6.6	<	4			=	5.4	4.32	642.56	C25H26N4O2. 2(C2HF3O2)	OC(=O)C(F)(F)F.OC(=O)C(F)(F)F.Cc1ccc(NC(=O)c2ccnc(c2)N2CCCC2)cc1-c1cc(ccc1C)C(N)=O	Cc1ccc(NC(=O)c2ccnc(c2)N2CCCC2)cc1-c1cc(ccc1C)C(N)=O	3	3.546	2	2	31	88.32
TCMDC-143178	Chagas	=	6.4	=	6.4	=	6.5	<	4.3	<	4.3	<	4.3	=	4.9	<	4.3	<	4.4	<	4.4	<	4	=	4.7	=	7.3	0.57	464.482	C26H23F3N4O	Fc1cc(F)c(cc1F)C(=O)N(Cc1cccnc1)C1CCN(Cc2cccc(c2)C#N)CC1	Fc1cc(F)c(cc1F)C(=O)N(Cc1cccnc1)C1CCN(Cc2cccc(c2)C#N)CC1	3	3.047	3	0	34	60.23
TCMDC-143179	Chagas	=	5.7	=	5.7	=	5.6	<	4.3	=	4.9	<	4.3	<	4.3	<	4.3	<	4.4	<	4.4	<	4	<	4.3	<	4	1.71	413.406	C21H18F3N5O	FC(F)(F)c1ccc(cn1)-c1noc(n1)C1CCN(Cc2cccc(c2)C#N)CC1	FC(F)(F)c1ccc(cn1)-c1noc(n1)C1CCN(Cc2cccc(c2)C#N)CC1	3	2.81	4	0	30	78.84
TCMDC-143180	Leish	=	6.2	=	6.1	=	5.9	=	4.6	=	5.7	=	6.3	=	6.3	=	5.2	=	6.2	=	6.1	=	4.8			=	4.8	6.87	366.813	C18H15ClN6O	Cc1nnc([nH]1)-c1nc(NCc2ccc(Cl)cc2)c2cccnc2c1O	Cc1nnc([nH]1)-c1nc(NCc2ccc(Cl)cc2)c2cccnc2c1O	4	3.834	4	3	26	99.61
TCMDC-143181	Leish	=	6.2	<	4.3	<	4.3	=	6.1	=	5.2	=	6	=	6.3	=	5.1	=	6.2	=	5.7	=	5			=	4.2	12.82	361.382	C20H16FN5O	CC(=O)Nc1ccc(cc1)-c1cnc(N)c(c1)-c1nc2ccc(F)cc2[nH]1	CC(=O)Nc1ccc(cc1)-c1cnc(N)c(c1)-c1nc2ccc(F)cc2[nH]1	4	3.286	2	3	27	96.69
TCMDC-143182	Chagas	=	6.2	=	6.4	=	6.4	<	4.3	=	4.4	<	4.3	<	4.3	<	4.3	=	4.6	=	4.5	<	4	=	4.5	=	7.4	0.62	373.415	C22H19N3O3	COc1ccc(cc1)-c1nc2ccncc2c(=O)n1CCOc1ccccc1	COc1ccc(cc1)-c1nc2ccncc2c(=O)n1CCOc1ccccc1	4	3.68	3	0	28	66.24
TCMDC-143183	HAT	=	4.9	=	4.9	=	5.1	<	4.3	<	4.3	<	4.3	<	4.3	<	4.3	=	7.2	=	7.2	<	4			=	5.9	1.08	634.559	C22H22N4O2S. 2(C2HF3O2)	OC(=O)C(F)(F)F.OC(=O)C(F)(F)F.Cc1ccc(NC(=O)c2ccnc(c2)N2CCCC2)cc1-c1ccsc1C(N)=O	Cc1ccc(NC(=O)c2ccnc(c2)N2CCCC2)cc1-c1ccsc1C(N)=O	3	2.672	2	2	29	88.32
TCMDC-143184	Leish	=	5.45	=	6.1	=	6.3	<	4.3	=	5.7	=	6.6	=	6.1	<	4.3	=	5	<	4.4	<	4			=	5.3	2.63	396.425	C20H16N2O5S	Cc1nc(sc1C(=O)NCc1ccc2OCOc2c1)-c1ccc2OCOc2c1	Cc1nc(sc1C(=O)NCc1ccc2OCOc2c1)-c1ccc2OCOc2c1	3	4.194	2	1	28	78.91
TCMDC-143185	Chagas	=	6.5	=	6.4	=	6.5	=	5.6	<	4.3	=	5	=	5	=	5	=	4.9	=	4.9	=	4.9	=	4.6	<	4	3.24	320.441	C20H24N4	Cc1cccc(n1)N1CCCN(Cc2c[nH]c3ccccc23)CC1	Cc1cccc(n1)N1CCCN(Cc2c[nH]c3ccccc23)CC1	3	3.438	0	1	24	35.16
TCMDC-143186	Chagas	=	6.7	=	6.3	=	6.8	<	4.3	<	4.3	<	4.3	<	4.3	<	4.3	=	5.3	<	4.4	<	4	<	4.3	=	4.3	0.55	309.708	C12H12ClN5O3	Clc1cccc(NC(=O)CCCn2cnc(n2)N(=O)=O)c1	Clc1cccc(NC(=O)CCCn2cnc(n2)N(=O)=O)c1	2	1.548	4	1	21	105.63
TCMDC-143187	Chagas	=	7.7	=	7.7	=	7.7	<	4.3	=	6.9	<	4.3	<	4.3	=	4.9	=	5.5	<	4.4	=	4.1	=	4.5	=	6.9	3.09	484.937	C26H21ClN6O2	CC1=C(C(c2ccncc2)n2ncc(C(=O)Nc3ccccc3)c2N1)C(=O)Nc1ccc(Cl)cc1	CC1=C(C(c2ccncc2)n2ncc(C(=O)Nc3ccccc3)c2N1)C(=O)Nc1ccc(Cl)cc1	4	4.522	4	3	35	100.94
TCMDC-143188	Leish	=	5.3	=	5	=	5.5	=	5.9	=	5.2	=	5.1	=	5.4	<	4.3	=	4.9	=	5.4	=	4			<	4	1.12	331.424	C16H25N7O	Cc1cc(C)n(n1)-c1nc(NC(C)(C)C)nc(n1)N1CCOCC1	Cc1cc(C)n(n1)-c1nc(NC(C)(C)C)nc(n1)N1CCOCC1	2	2.193	5	1	24	80.99
TCMDC-143189	HAT	=	5	=	4.9	=	5.2	=	4.6	<	4.3	<	4.3	=	4.6	<	4.3	=	6.4	=	6.3	<	4			=	4.5	1.67	379.432	C20H17N3O3S	CN1c2cc(NC(=O)NCc3ccco3)ccc2Sc2ccccc2C1=O	CN1c2cc(NC(=O)NCc3ccco3)ccc2Sc2ccccc2C1=O	3	2.937	2	2	27	74.58
TCMDC-143190	Chagas	=	6.95	=	6.7	=	6.7	<	4.3	=	4.7	<	4.3	<	4.3	<	4.3	=	4.5	<	4.4	<	4	=	4.4	=	7.2	1.09	310.331	C18H15FN2O2	Fc1ccccc1-c1ccc(o1)C(=O)NCCc1cccnc1	Fc1ccccc1-c1ccc(o1)C(=O)NCCc1cccnc1	3	2.918	2	1	23	55.13
TCMDC-143191	Chagas	=	7	=	6.9	=	6.9	<	4.3	=	4.5	<	4.3	=	4.4	=	4.4	=	4.4	<	4.4	=	4.3	=	4.7	=	7	2.73	375.431	C22H21N3O3	Cc1ccc2OCc3c(noc3-c2c1)C(=O)N1CCCCC1c1cccnc1	Cc1ccc2OCc3c(noc3-c2c1)C(=O)N1CCCCC1c1cccnc1	3	3.35	3	0	28	68.46
TCMDC-143192	HAT	=	5.2	=	5.2	=	5.5	=	4.9	=	4.4	=	4.8	=	5	=	5	=	6.2	=	6.1	<	4			=	4.6	8.61	329.364	C19H15N5O	CC(=O)Nc1ccc(cc1)-c1ccnc(Nc2cccc(c2)C#N)n1	CC(=O)Nc1ccc(cc1)-c1ccnc(Nc2cccc(c2)C#N)n1	3	3.188	4	2	25	90.7
TCMDC-143193	Chagas	=	5.8	=	5.5	=	5.4	=	4.3	=	4.6	=	4.6	=	4.7	=	4.5	=	4.8	=	4.6	=	4.1	=	4.6	<	4	2.87	396.827	C17H14ClFN2O4S	COc1ccc(cc1S(=O)(=O)Nc1ccc(F)c(Cl)c1)-c1cc(C)no1	COc1ccc(cc1S(=O)(=O)Nc1ccc(F)c(Cl)c1)-c1cc(C)no1	3	3.734	3	0	26	81.43
TCMDC-143194	Chagas HAT	=	5.85	=	5.7	=	5.9	<	4.3	=	6	=	5	=	5.1	<	4.3	=	6.5	=	6.2	<	4	<	4.3	=	4.4	3.89	387.461	C19H21N3O4S	COc1ccc(NS(=O)(=O)c2cc(ccc2C)-c2cc(C)n[nH]2)cc1OC	COc1ccc(NS(=O)(=O)c2cc(ccc2C)-c2cc(C)n[nH]2)cc1OC	3	3.38	3	1	27	93.31
TCMDC-143195	HAT	<	4.3	=	4.5	=	4.8	=	4.9	<	4.3	<	4.3	<	4.3	<	4.3	=	6.5	=	6.2	=	4.5			=	5.2	1.19	443.525	C22H25N3O5S	COc1cccc(NS(=O)(=O)c2ccc3[nH]cc(C(=O)NCCC(C)C)c(=O)c3c2)c1	COc1cccc(NS(=O)(=O)c2ccc3[nH]cc(C(=O)NCCC(C)C)c(=O)c3c2)c1	3	2.279	4	2	31	117.36
TCMDC-143196	Leish	=	6	=	5.8	=	5.9	=	4.5	=	5.6	=	5.1	=	5.5			=	6	=	5.7	=	4.2			=	5.1	2.62	355.454	C19H21N3O2S	Cc1cc([nH]n1)-c1ccc(C)c(c1)S(=O)(=O)Nc1cc(C)cc(C)c1	Cc1cc([nH]n1)-c1ccc(C)c(c1)S(=O)(=O)Nc1cc(C)cc(C)c1	3	4.783	3	1	25	74.85
TCMDC-143197	Chagas Leish	=	6.65	=	7	=	7.4	=	4.6	=	6.3	=	6.1	=	6.6	<	4.3	=	4.5	<	4.4	<	4	=	4.8	=	4.9	1.68	461.519	C20H19N3O6S2	O=S(=O)(N1CCOCC1)c1cccc(CSc2nnc(o2)-c2ccc3OCOc3c2)c1	O=S(=O)(N1CCOCC1)c1cccc(CSc2nnc(o2)-c2ccc3OCOc3c2)c1	3	2.322	5	0	31	103.99
TCMDC-143198	Chagas	=	6.3	=	6	=	6.2	<	4.3	=	6.1	=	5.2	=	5.5	<	4.3	=	6.7	=	6.5	<	4	<	4.3	=	4.2	1.69	432.48	C25H24N2O5	O=C(Nc1ccc(cc1)C(=O)N1CCCC1c1ccc2OCCCOc2c1)c1ccco1	O=C(Nc1ccc(cc1)C(=O)N1CCCC1c1ccc2OCCCOc2c1)c1ccco1	3	3.655	2	1	32	81.01
TCMDC-143199	HAT	=	5.4	=	5.7	=	5.9	<	4.3	=	5.9	<	4.3	=	4.9	<	4.3	=	6.7	=	6.6	=	4.8			=	4.8	1.76	388.43	C22H20N4O3	O=C(Nc1ccc(cc1)C(=O)NCCCn1cnc2ccccc12)c1ccco1	O=C(Nc1ccc(cc1)C(=O)NCCCn1cnc2ccccc12)c1ccco1	4	2.69	3	2	29	89.16
TCMDC-143200	Chagas	=	6.2	=	6.1	=	6.2	<	4.3	=	4.7	<	4.3	<	4.3	=	5	=	5.2	=	5.2	<	4	<	4.3	<	4	2.4	497.621	C25H31N5O4S	CC(C)n1ncc2c(cc(nc12)C1CC1)C(=O)Nc1ccc(cc1)S(=O)(=O)N1CC(C)OC(C)C1	CC(C)n1ncc2c(cc(nc12)C1CC1)C(=O)Nc1ccc(cc1)S(=O)(=O)N1CC(C)OC(C)C1	3	3.826	6	1	35	106.42
TCMDC-143201	Leish	=	5.4	=	5.6	=	5.8	<	4.3	=	5.5	=	5.7	=	5.7	<	4.3	=	4.6	<	4.4	<	4			=	5.1	2.94	403.475	C18H17N3O4S2	CCN(Cc1cccs1)C(=O)CSc1nnc(o1)-c1ccc2OCOc2c1	CCN(Cc1cccs1)C(=O)CSc1nnc(o1)-c1ccc2OCOc2c1	3	2.478	3	0	27	77.69
TCMDC-143202	Leish	=	5.2	=	6.2	=	6.3	<	4.3	=	5.2	=	5.5	=	5.9	<	4.3	=	4.7	=	4.4	<	4			=	5.1	3.23	415.486	C19H17N3O4S2	C=CCN(Cc1cccs1)C(=O)CSc1nnc(o1)-c1ccc2OCOc2c1	C=CCN(Cc1cccs1)C(=O)CSc1nnc(o1)-c1ccc2OCOc2c1	3	2.723	3	0	28	77.69
TCMDC-143203	Chagas	=	6.55	=	6.3	=	6.4	<	4.3	<	4.3	<	4.3	<	4.3	<	4.3	=	4.6	<	4.4	<	4	=	4.3	=	7.2	0.55	309.393	C17H15N3OS	O=C(NCCc1cccnc1)c1csc(n1)-c1ccccc1	O=C(NCCc1cccnc1)c1csc(n1)-c1ccccc1	3	3.013	3	1	22	54.88
TCMDC-143204	HAT	=	5.9	=	5.5	=	5.7	=	7.9	=	5.6	=	5.8	=	6	=	6.1	=	7.2	=	6.6	=	4.6			=	5	15.86	479.973	C24H25N7O2. HCl	Cl.NC(=O)c1ccccc1Nc1nc(Nc2cccc(CCN3CCOCC3)c2)ncc1C#N	NC(=O)c1ccccc1Nc1nc(Nc2cccc(CCN3CCOCC3)c2)ncc1C#N	3	3.571	5	3	33	129.19
TCMDC-143205	HAT	=	5.7	=	5	=	5.2	=	5.3	=	5.4	=	5	=	5.3	=	5	=	6.7	=	6.4	=	4.8			=	4.2	4.42	419.435	C16H13N5O5S2	Cc1ccnc(NS(=O)(=O)c2ccc(NC(=O)c3ccc(s3)N(=O)=O)cc2)n1	Cc1ccnc(NS(=O)(=O)c2ccc(NC(=O)c3ccc(s3)N(=O)=O)cc2)n1	3	1.979	6	1	28	146.87
TCMDC-143206	HAT	=	5.1	<	4.3	=	5.2	<	4.3	<	4.3	=	4.5	=	4.5	=	4.6	=	6.6	=	6.3	=	4.3			=	5.2	1.75	469.564	C24H27N3O5S	CCOc1ccc(cc1)N(C)S(=O)(=O)c1ccc2[nH]cc(C(=O)NC3CCCC3)c(=O)c2c1	CCOc1ccc(cc1)N(C)S(=O)(=O)c1ccc2[nH]cc(C(=O)NC3CCCC3)c(=O)c2c1	3	2.551	4	2	33	108.57
TCMDC-143207	Chagas	=	6.7	=	6.7	=	6.8	<	4.3	<	4.3	<	4.3	=	4.5	<	4.3	<	4.4	<	4.4	<	4	=	4.6	<	4	0.56	260.36	C14H16N2OS	CC(=O)Nc1nc(c(C)s1)-c1cc(C)ccc1C	CC(=O)Nc1nc(c(C)s1)-c1cc(C)ccc1C	2	3.392	2	1	18	41.99
TCMDC-143208	Leish	=	5.2	=	4.7	=	4.9	<	4.3	=	4.6	=	5.5	=	5.6	<	4.3	=	4.8	=	4.7	<	4			<	4	4.27	382.479	C20H22N4O2S	CCC(=O)N1N=C(Sc2c1ncn2C(=O)CC)c1ccc2CCCCc2c1	CCC(=O)N1N=C(Sc2c1ncn2C(=O)CC)c1ccc2CCCCc2c1	2	3.521	4	0	27	67.56
TCMDC-143209	Chagas	=	6.1	=	6.7	=	6.8	<	4.3	<	4.3	<	4.3	<	4.3	<	4.3	=	5	=	5	<	4	<	4.3	<	4	2.19	395.375	C20H17N3O6	Oc1nc(C=Cc2cccc(OCCOc3ccccc3)c2)[nH]c(=O)c1N(=O)=O	Oc1nc(C=Cc2cccc(OCCOc3ccccc3)c2)[nH]c(=O)c1N(=O)=O	3	3.369	4	2	29	130.26
TCMDC-143210	HAT	=	4.8	=	4.4	=	4.7	=	4.4	<	4.3	=	4.7	=	4.9	=	4.9	=	6.9	=	6.6	=	4.3			=	4.2	1.78	468.477	C21H26N2O3. C2HF3O2	OC(=O)C(F)(F)F.Cc1cc(NC(=O)C2CC2)ccc1OC1CCN(Cc2ccco2)CC1	Cc1cc(NC(=O)C2CC2)ccc1OC1CCN(Cc2ccco2)CC1	2	3.341	1	1	26	54.71
TCMDC-143211	Leish	=	5.7	<	4.3	=	4.6	=	6.2	=	5.2	=	5.7	=	5.9	<	4.3	=	4.8	=	4.9	<	4			<	4	2.19	333.396	C19H19N5O	C1CN(CCO1)c1cc(nc(Nc2ccccc2)n1)-c1ccccn1	C1CN(CCO1)c1cc(nc(Nc2ccccc2)n1)-c1ccccn1	3	3.484	4	1	25	63.17
TCMDC-143212	Leish	=	6.1	=	5.5	=	5.5	=	6.6	=	5.6	=	6.1	=	6.2	=	4.7	=	4.6	=	4.9	=	4.6			<	4	3.31	291.35	C17H17N5	CCNc1cc(nc(Nc2ccccc2)n1)-c1ccccn1	CCNc1cc(nc(Nc2ccccc2)n1)-c1ccccn1	3	4.638	3	2	22	62.73
TCMDC-143213	Leish	=	6.15	=	5.5	=	5.6	=	6.5	=	5.8	=	6.3	=	6.4	=	4.6	=	4.9	=	5	=	4.4			=	4.4	5	321.376	C18H19N5O	CCNc1cc(nc(Nc2ccc(OC)cc2)n1)-c1ccccn1	CCNc1cc(nc(Nc2ccc(OC)cc2)n1)-c1ccccn1	3	4.565	3	2	24	71.96
TCMDC-143214	Leish	=	6.1	=	5.4	=	5.7	=	6.3	=	5.5	=	5.9	=	6	=	4.7	=	5.3	=	5.2	=	4.5			=	4.1	3.3	361.45	C21H23N5O	OCC1CCCCN1c1cc(nc(Nc2ccccc2)n1)-c1ccccn1	OCC1CCCCN1c1cc(nc(Nc2ccccc2)n1)-c1ccccn1	3	4.153	4	2	27	74.17
TCMDC-143215	Leish	=	6.3	=	5.2	=	5.6	=	6.3	=	5.7	=	6.1	=	6.3	=	4.6	=	5.5	=	5.5	=	4.4			=	4.6	3.31	361.44	C21H23N5O	Cc1ccc(Nc2nc(cc(n2)-c2ccccn2)N2CCCC(O)C2)cc1	Cc1ccc(Nc2nc(cc(n2)-c2ccccn2)N2CCCC(O)C2)cc1	3	4.033	4	2	27	74.17
TCMDC-143216	Leish	=	6.2	=	5.3	=	5.1	=	5.4	=	5.6	=	6	=	6.1	=	4.6	=	5.4	=	4.9	=	4.4			=	4.3	2.87	377.44	C21H23N5O2	COc1ccc(Nc2nc(cc(n2)-c2ccccn2)N2CCCC(O)C2)cc1	COc1ccc(Nc2nc(cc(n2)-c2ccccn2)N2CCCC(O)C2)cc1	3	3.461	4	2	28	83.4
TCMDC-143217	Leish	=	5.4	=	5.3	=	5.9	=	4.9	=	5.3	=	5.5	=	5.7	=	4.7	=	5.7	=	5.2	=	4.2			<	4	6.82	572.43	C18H16N8. 2(C2HF3O2)	OC(=O)C(F)(F)F.OC(=O)C(F)(F)F.Cc1nn(c(N)c1-c1ccccc1)-c1nc(N)nc(n1)-c1ccccn1	Cc1nn(c(N)c1-c1ccccc1)-c1nc(N)nc(n1)-c1ccccn1	4	1.309	5	2	26	121.42
TCMDC-143218	Leish	=	6.3	=	5.6	=	6.5	=	5.7	=	5.7	=	6.1	=	6.1	=	5	=	6	=	5.5	=	5			<	4	8.54	1242.55	C17H14N8. 8(C2HF3O2)	OC(=O)C(F)(F)F.OC(=O)C(F)(F)F.OC(=O)C(F)(F)F.OC(=O)C(F)(F)F.OC(=O)C(F)(F)F.OC(=O)C(F)(F)F.OC(=O)C(F)(F)F.OC(=O)C(F)(F)F.Nc1cc(nn1-c1nc(N)nc(n1)-c1ccccn1)-c1ccccc1	Nc1cc(nn1-c1nc(N)nc(n1)-c1ccccn1)-c1ccccc1	4	1.55	5	2	25	121.42
TCMDC-143219	HAT	=	5.65	=	5.8	=	5.9	<	4.3	<	4.3	<	4.3	<	4.3	<	4.3	=	6.4	=	6.3	<	4			<	4	1.2	316.35	C16H13FN2O2S	Fc1ccc(cc1)-c1nc(CCNC(=O)c2ccco2)cs1	Fc1ccc(cc1)-c1nc(CCNC(=O)c2ccco2)cs1	3	2.726	2	1	22	55.13
TCMDC-143220	HAT	=	5.45	=	5.5	=	5.6	<	4.3	<	4.3	<	4.3	<	4.3	<	4.3	=	6.2	=	6.1	<	4			=	4.1	1.18	306.405	C16H19FN2OS	CC(C)(C)C(=O)NCCc1csc(n1)-c1ccc(F)cc1	CC(C)(C)C(=O)NCCc1csc(n1)-c1ccc(F)cc1	2	2.848	2	1	21	41.99
TCMDC-143221	Chagas	=	6.4	=	7	=	7	<	4.3	<	4.3	<	4.3	=	4.5	=	4.8	=	4.9	=	4.8	=	4.3	=	4.7	=	7.2	3.53	588.468	C21H20N4O2. 2(C2HF3O2)	OC(=O)C(F)(F)F.OC(=O)C(F)(F)F.Cn1nccc1-c1cc(OC(CN)c2ccccc2)cnc1-c1ccco1	Cn1nccc1-c1cc(OC(CN)c2ccccc2)cnc1-c1ccco1	4	2.949	2	1	27	79.1
TCMDC-143222	Chagas	=	6.8	=	7	=	7.1	<	4.3	=	4.6	<	4.3	<	4.3	<	4.3	<	4.4	<	4.4	<	4	=	4.8	=	7.6	0.6	437.584	C25H28FN3OS	Fc1ccc(CC(=O)N(Cc2cccnc2)C2CCN(CCc3cccs3)CC2)cc1	Fc1ccc(CC(=O)N(Cc2cccnc2)C2CCN(CCc3cccs3)CC2)cc1	3	2.931	2	0	31	36.44
TCMDC-143223	Leish	<	4.3	=	5.4	=	5.6	<	4.3	=	5.4	=	5.3	=	5.3	<	4.3	=	5.4	<	4.4	<	4			=	4.6	1.82	409.87	C18H17ClFN3O3S	COCc1cnc2n(C)c(=O)n(C)c(=O)c2c1SCc1c(F)cccc1Cl	COCc1cnc2n(C)c(=O)n(C)c(=O)c2c1SCc1c(F)cccc1Cl	3	3.565	4	0	27	66.12
TCMDC-143224	Chagas	=	6.4	=	6.5	=	6.4	=	4.8	<	4.3	<	4.3	<	4.3	=	4.8	=	5	<	4.4	<	4	<	4.3	<	4	2.23	412.934	C16H13ClN2O3S3	CS(=O)(=O)c1ccc(CC(=O)Nc2nc(cs2)-c2ccc(Cl)s2)cc1	CS(=O)(=O)c1ccc(CC(=O)Nc2nc(cs2)-c2ccc(Cl)s2)cc1	3	2.995	4	1	25	76.13
TCMDC-143225	HAT	<	4.3	<	4.3	<	4.3	<	4.3	<	4.3	<	4.3	<	4.3	<	4.3	=	6.2	=	6	<	4			=	4	0.58	340.382	C19H20N2O4	CNC(=O)C1Cc2ccccc2N1C(=O)COc1cccc(OC)c1	CNC(=O)C1Cc2ccccc2N1C(=O)COc1cccc(OC)c1	2	2.285	2	1	25	67.87
TCMDC-143226	HAT	<	4.3	<	4.3	<	4.3	<	4.3	<	4.3	<	4.3	<	4.3	<	4.3	=	6.3	=	6.1	<	4			<	4	0.57	354.409	C20H22N2O4	CCOc1ccc(OCC(=O)N2C(Cc3ccccc23)C(=O)NC)cc1	CCOc1ccc(OCC(=O)N2C(Cc3ccccc23)C(=O)NC)cc1	2	2.814	2	1	26	67.87
TCMDC-143227	HAT	<	4.3	<	4.3	<	4.3	<	4.3	<	4.3	<	4.3	<	4.3	<	4.3	=	6.2	=	6	<	4			<	4	0.57	294.348	C18H18N2O2	CNC(=O)C1Cc2ccccc2N1C(=O)Cc1ccccc1	CNC(=O)C1Cc2ccccc2N1C(=O)Cc1ccccc1	2	2.125	2	1	22	49.41
TCMDC-143228	HAT	<	4.3	<	4.3	<	4.3	<	4.3	<	4.3	=	5.1	=	4.9	=	5.1	=	6.4	=	6.3	<	4			<	4	0.57	324.374	C19H20N2O3	CNC(=O)C1Cc2ccccc2N1C(=O)Cc1ccc(OC)cc1	CNC(=O)C1Cc2ccccc2N1C(=O)Cc1ccc(OC)cc1	2	2.044	2	1	24	58.64
TCMDC-143229	HAT	<	4.3	<	4.3	<	4.3	<	4.3	<	4.3	<	4.3	<	4.3	<	4.3	=	6.3	=	6.3	<	4			<	4	0.57	338.41	C20H22N2O3	CCOc1ccc(CC(=O)N2C(Cc3ccccc23)C(=O)NC)cc1	CCOc1ccc(CC(=O)N2C(Cc3ccccc23)C(=O)NC)cc1	2	2.573	2	1	25	58.64
TCMDC-143230	HAT	<	4.3	<	4.3	<	4.3	<	4.3			<	4.3	<	4.3	<	4.3	=	6.6	=	6.6	<	4			<	4	0.57	312.338	C18H17FN2O2	CNC(=O)C1Cc2ccccc2N1C(=O)Cc1ccc(F)cc1	CNC(=O)C1Cc2ccccc2N1C(=O)Cc1ccc(F)cc1	2	2.268	2	1	23	49.41
TCMDC-143231	HAT	=	5.6	=	5.7	=	6	<	4.3	<	4.3	<	4.3	<	4.3	=	5.2	=	6.4	=	6.3	<	4			<	4	1.18	371.439	C18H18FN5OS	Fc1ccc(cc1)-c1ccc2nnc(SCC(=O)N3CCCCC3)n2n1	Fc1ccc(cc1)-c1ccc2nnc(SCC(=O)N3CCCCC3)n2n1	3	2.389	4	0	26	63.39
TCMDC-143232	Chagas	=	5.7	=	5.5	=	6.1	=	4.7	=	4.5	=	4.5	=	4.6	=	4.6	=	4.5	=	4.6	=	4.4	=	4.6	<	4	1.01	337.409	C16H15N7S	CN(Cc1cc2ccccc2s1)c1ncc2c(N)nc(N)nc2n1	CN(Cc1cc2ccccc2s1)c1ncc2c(N)nc(N)nc2n1	4	2.972	4	2	24	106.84
TCMDC-143233	HAT	=	5.9	=	6	=	6.1	<	4.3	<	4.3	=	4.5	=	4.8	=	4.8	=	6.2	=	6.3	<	4			=	4.7	2.38	320.425	C17H21FN2OS	CC(C)(C)CC(=O)NCCc1csc(n1)-c1ccc(F)cc1	CC(C)(C)CC(=O)NCCc1csc(n1)-c1ccc(F)cc1	2	3.467	2	1	22	41.99
TCMDC-143234	HAT	=	5	=	4.8	=	4.9	=	5.4	=	4.5	=	4.6	=	4.7	=	5	=	6.6	=	6.1	=	4.4			=	5.9	6.67	495.456	C20H16FN3O2S. C2HF3O2	OC(=O)C(F)(F)F.OCC(NC(=O)c1ccc(s1)-c1c[nH]c2ncccc12)c1ccc(F)cc1	OCC(NC(=O)c1ccc(s1)-c1c[nH]c2ncccc12)c1ccc(F)cc1	4	3.044	3	3	27	78.01
TCMDC-143235	Chagas	=	6.4	=	6.7	=	6.8	<	4.3	=	5.3	<	4.3	=	5.3	<	4.3	=	4.5	<	4.4	=	4.1	=	4.6	=	7.2	1.19	351.279	C18H20Cl2N2O	Clc1ccc(OCCN2CCCCC2c2cccnc2)c(Cl)c1	Clc1ccc(OCCN2CCCCC2c2cccnc2)c(Cl)c1	2	4.84	1	0	23	25.36
TCMDC-143236	Leish	=	5.5	=	5.7	=	5.8	=	4.9	=	5.4	=	5.6	=	5.6	<	4.3	=	5	=	4.8	=	4.4			<	4	2.34	288.314	C16H12N6	Nc1nc(cc(n1)-c1ccccc1)-c1nc2cccnc2[nH]1	Nc1nc(cc(n1)-c1ccccc1)-c1nc2cccnc2[nH]1	4	2.711	4	2	22	93.37
TCMDC-143237	Leish	=	6.3	=	7	=	7.3	<	4.3	=	6	=	5.7	=	6.2	<	4.3	=	4.5	<	4.4	<	4			=	4.9	3.33	419.475	C18H17N3O5S2	CN(C)S(=O)(=O)c1cccc(CSc2nnc(o2)-c2ccc3OCOc3c2)c1	CN(C)S(=O)(=O)c1cccc(CSc2nnc(o2)-c2ccc3OCOc3c2)c1	3	2.376	4	0	28	94.76
TCMDC-143238	Leish	=	5.3	=	5.4	=	5.3	=	4.7	=	5.5	=	5.3	=	5.4	=	4.6	=	6	=	5.1	=	4.4			<	4	5.1	322.37	C18H18N4O2	O=C(N[C@@H]1CCN(C1)C#N)Nc1ccccc1Oc1ccccc1	O=C(N[C@@H]1CCN(C1)C#N)Nc1ccccc1Oc1ccccc1	2	3.012	3	2	24	77.39
TCMDC-143239	Leish	=	5.6	=	6.1	=	6.3	=	4.4	=	5.7	=	5.9	=	6.1	=	5	=	6.3	=	6	<	4			<	4	4.02	368.461	C19H20N4O2S	CCc1ccc2nc(NC(=O)c3cc(ccn3)N3CCOCC3)sc2c1	CCc1ccc2nc(NC(=O)c3cc(ccn3)N3CCOCC3)sc2c1	3	3.648	3	1	26	67.35
TCMDC-143240	HAT	<	4.3	<	4.3	=	4.9	<	4.3	<	4.3	=	4.7	=	4.4	=	4.9	=	6.2	=	6.1	<	4			=	4.9	4.8	441.323	C17H20N8O2. 2(HCl)	Cl.Cl.N[C@H]1CCN(C1)C(=O)c1cncc2nc(-c3nonc3N)n(CC3CC3)c12	N[C@H]1CCN(C1)C(=O)c1cncc2nc(-c3nonc3N)n(CC3CC3)c12	3	0.244	5	2	27	141.98
TCMDC-143241	Chagas	=	5.7	<	4.3	=	5.9	<	4.3	<	4.3	<	4.3	<	4.3	=	4.8	=	5.5	<	4.4	<	4	<	4.3	<	4	0.61	387.785	C17H14ClN5O4	Clc1ccc(cc1)C(=O)NCCNc1noc(n1)-c1ccc(cc1)N(=O)=O	Clc1ccc(cc1)C(=O)NCCNc1noc(n1)-c1ccc(cc1)N(=O)=O	3	3.965	4	2	27	125.87
TCMDC-143242	HAT	=	4.4	<	4.3	<	4.3	<	4.3	<	4.3	<	4.3	<	4.3	<	4.3	=	6.4	=	6.3	<	4			=	5.1	1.67	399.488	C24H25N5O	Cn1ccnc1CN1CCc2[nH]cnc2C1c1ccccc1OCc1ccccc1	Cn1ccnc1CN1CCc2[nH]cnc2C1c1ccccc1OCc1ccccc1	4	2.718	2	1	30	58.97
TCMDC-143243	HAT	=	6.5	=	5.9	=	6	=	5.1	<	4.3	=	5.9	=	5.9	=	5.1	=	6.1	=	6	=	4.4			=	5.8	4.05	471.61	C27H33N7O	CN(C1CCN(C)CC1)c1nccc(n1)N1CCN(CC1)C(=O)c1cccc(c1)-c1cccnc1	CN(C1CCN(C)CC1)c1nccc(n1)N1CCN(CC1)C(=O)c1cccc(c1)-c1cccnc1	3	2.485	4	0	35	68.7
TCMDC-143244	Chagas	=	6.2	=	5.9	=	6	<	4.3	<	4.3	<	4.3			<	4.3	<	4.4	=	4.4	<	4	=	4.9	<	4	1.24	430.564	C22H30N4O3S	CCN(C)Cc1ccc(nc1)N1CCC(CC1)NS(=O)(=O)c1ccc2OCCc2c1	CCN(C)Cc1ccc(nc1)N1CCC(CC1)NS(=O)(=O)c1ccc2OCCc2c1	2	2.406	2	1	30	74.77
TCMDC-143245	Leish	=	5.35	=	6	=	6.2	<	4.3	=	5.4	=	5.3	=	5.6	<	4.3	=	4.6	=	4.6	<	4			=	5.1	5.36	478.972	C20H19ClN4O4S2	CC(C)c1sc(Cl)nc1C(=O)NCCc1nc(cs1)C(=O)Nc1ccc2OCOc2c1	CC(C)c1sc(Cl)nc1C(=O)NCCc1nc(cs1)C(=O)Nc1ccc2OCOc2c1	3	3.784	4	2	31	102.44
TCMDC-143246	Leish	<	4.3	<	4.3	=	4.6	<	4.3	=	5.5	=	5.3	=	5.8	=	4.6	=	4.5	<	4.4	<	4			<	4	7.52	502.039	C24H27N5O3S. HCl	Cl.Cc1cc(nc(Nc2ccc(cc2)S(=O)(=O)N2CCOCC2)n1)N1CCc2ccccc2C1	Cc1cc(nc(Nc2ccc(cc2)S(=O)(=O)N2CCOCC2)n1)N1CCc2ccccc2C1	3	4.274	5	1	33	87.66
TCMDC-143247	Chagas	=	6.3	=	5.8	=	5.9	<	4.3	=	4.5	<	4.3	<	4.3	=	5	=	4.5	=	4.6	<	4	=	5.1	=	6.8	0.62	476.013	C27H30ClN5O	CN(Cc1cccnc1)Cc1ccc(nc1)N1CCN(CC1)C(=O)C1(CC1)c1ccc(Cl)cc1	CN(Cc1cccnc1)Cc1ccc(nc1)N1CCN(CC1)C(=O)C1(CC1)c1ccc(Cl)cc1	3	3.451	2	0	34	52.57
TCMDC-143248	Chagas	=	6.2	=	6.4	=	6.5	<	4.3	=	5.2	<	4.3	<	4.3	<	4.3	=	4.7	<	4.4	<	4	=	5.3	<	4	2.37	416.478	C20H21FN4O3S	COc1ccc(cc1Nc1ncc(cn1)-c1cccc(F)c1)S(=O)(=O)NC(C)C	COc1ccc(cc1Nc1ncc(cn1)-c1cccc(F)c1)S(=O)(=O)NC(C)C	3	4.183	4	2	29	93.21
TCMDC-143249	Leish	=	5.8	=	5.1	=	5.5	=	4.5	=	6.2	=	5	=	5.2	<	4.3	=	5.2	=	5.2	=	4.3			=	5.1	10.34	573.558	C23H21N7O2S. C2HF3O2	OC(=O)C(F)(F)F.O=S(=O)(NC1CCN(CC1)c1ccnc(Nc2cccc(c2)C#N)n1)c1cccc(c1)C#N	O=S(=O)(NC1CCN(CC1)c1ccnc(Nc2cccc(c2)C#N)n1)c1cccc(c1)C#N	3	3.159	6	2	33	134.8
TCMDC-143250	HAT	=	5.3	=	4.9	=	5.4	<	4.3	<	4.3	<	4.3	<	4.3	<	4.3	=	6.3	=	6.3	<	4			=	4.9	1.23	365.436	C21H23N3O3	CCC(CC)C(=O)Nc1ccc(cc1)-c1nnc(o1)-c1ccc(OC)cc1	CCC(CC)C(=O)Nc1ccc(cc1)-c1nnc(o1)-c1ccc(OC)cc1	3	4.025	3	1	27	77.25
TCMDC-143251	HAT	=	6.4	=	6	=	6.6	<	4.3	=	5.9	<	4.3	<	4.3	=	4.9	=	6.8	=	6.5	<	4			<	4	4.32	313.79	C17H16ClN3O	Cc1nn2c([nH]c3CCCCc3c2=O)c1-c1ccc(Cl)cc1	Cc1nn2c([nH]c3CCCCc3c2=O)c1-c1ccc(Cl)cc1	3	3.362	2	1	22	50.16
TCMDC-143252	Leish	=	4.7	<	4.3	=	5	<	4.3	=	6	=	5.3	=	5.5	<	4.3	=	4.8	<	4.4	<	4			=	4.9	2.44	338.443	C21H26N2O2	CCCCN(C(=O)c1ccc(NC(=O)C(C)C)cc1)c1ccccc1	CCCCN(C(=O)c1ccc(NC(=O)C(C)C)cc1)c1ccccc1	2	4.289	2	1	25	49.41
TCMDC-143253	Chagas	=	6.4	=	6.3	=	6.3	<	4.3	=	5.2	<	4.3	<	4.3	<	4.3	=	4.5	<	4.4	<	4	=	4.5	=	7.1	0.6	325.801	C18H16ClN3O	Clc1ccccc1CCNC(=O)c1cccn1-c1cccnc1	Clc1ccccc1CCNC(=O)c1cccn1-c1cccnc1	3	4.163	2	1	23	46.92
TCMDC-143254	HAT	=	5.1	=	5	=	5	=	4.9	=	4.5	=	4.6	=	4.8	=	4.9	=	6.8	=	6.4	=	4.2			=	5.2	6.17	431.44	C21H16F3N3O2S	OC[C@@H](NC(=O)c1ccc(s1)-c1c[nH]c2nccc(c12)C(F)(F)F)c1ccccc1	OC[C@@H](NC(=O)c1ccc(s1)-c1c[nH]c2nccc(c12)C(F)(F)F)c1ccccc1	4	3.917	3	3	30	78.01
TCMDC-143255	Leish	=	5.5	=	5.9	=	6.1	<	4.3	=	5	=	5.4	=	5.9	<	4.3	=	4.6	=	4.4	<	4			=	5.6	4.71	376.448	C23H24N2O3	Oc1ccc(cc1)N1CCN(CC1)C(=O)CCc1ccc(o1)-c1ccccc1	Oc1ccc(cc1)N1CCN(CC1)C(=O)CCc1ccc(o1)-c1ccccc1	3	3.883	2	1	28	56.92
TCMDC-143256	Chagas	=	5.8	=	5.9	=	6	<	4.3	=	4.6	<	4.3	<	4.3	<	4.3	=	4.9	=	4.5	<	4	<	4.3	<	4	2.44	493.586	C26H27N3O5S	COc1ccccc1NS(=O)(=O)c1ccc(OC)c(NC(=O)CCCc2c[nH]c3ccccc23)c1	COc1ccccc1NS(=O)(=O)c1ccc(OC)c(NC(=O)CCCc2c[nH]c3ccccc23)c1	4	3.929	3	2	35	109.52
TCMDC-143257	HAT	=	6.5	=	6.4	=	6.8	=	5.2	=	5.3	=	4.4	=	5.3	=	4.6	=	6.6	=	6.3	=	4.2			=	6.1	5.41	489.406	C24H26Cl2N4O3	COc1cnc2ccc(=O)n(CCN3CCC(CC3)NC(=O)Cc3ccc(Cl)c(Cl)c3)c2c1	COc1cnc2ccc(=O)n(CCN3CCC(CC3)NC(=O)Cc3ccc(Cl)c(Cl)c3)c2c1	3	2.901	3	1	33	76.46
TCMDC-143258	Chagas	=	6.2	=	6.3	=	6.5	<	4.3	=	4.9	=	4.4	=	4.9	=	4.7	=	5	=	4.6	<	4	<	4.3	=	7.5	2.45	478.036	C22H24ClN3O3S2	CN(Cc1c(C)nn(C2CCS(=O)(=O)C2)c1C)C(=O)C=Cc1sc2ccccc2c1Cl	CN(Cc1c(C)nn(C2CCS(=O)(=O)C2)c1C)C(=O)C=Cc1sc2ccccc2c1Cl	3	2.683	4	0	31	72.27
TCMDC-143259	Leish	=	5	=	5.1	=	5.2	<	4.3	=	5.1	=	5.2	=	5.9	=	4.3	=	4.9	=	4.6	<	4			=	5.5	4.4	492.044	C23H30ClN5O3S	Clc1ccc(cc1NC(=O)CN1CCN(CC1)c1ccccn1)S(=O)(=O)N1CCCCCC1	Clc1ccc(cc1NC(=O)CN1CCN(CC1)c1ccccn1)S(=O)(=O)N1CCCCCC1	2	3.696	3	1	33	85.85
TCMDC-143260	Leish	=	5	=	5.1	=	5.1	<	4.1	=	5.4	=	5.7	=	5.9	<	4.3	=	5.6	=	4.7	<	4			=	5.7	5.22	463.575	C23H30FN3O4S	CC(C)COC(=O)Nc1ccc(N2CCC(CNS(=O)(=O)c3ccccc3)CC2)c(F)c1	CC(C)COC(=O)Nc1ccc(N2CCC(CNS(=O)(=O)c3ccccc3)CC2)c(F)c1	2	4.527	3	2	32	87.74
TCMDC-143261	Leish	=	5.5	=	5.3	=	5.2	<	4.3	=	5.2	=	5.9	=	6.1	<	4.3	=	5.1	=	5.2	<	4			=	4.5	1.82	359.381	C20H17N5O2	Cn1c(CC(=O)NNC(=O)c2ccc3ccccc3n2)nc2ccccc12	Cn1c(CC(=O)NNC(=O)c2ccc3ccccc3n2)nc2ccccc12	4	2.499	4	2	27	88.91
TCMDC-143262	Chagas	=	6.35	=	5.6	=	6.1	<	4.3	<	4.3	<	4.3	<	4.3	<	4.3	=	4.7	<	4.4	<	4	<	4.3	<	4	3.15	316.208	C13H11Cl2NO2S	COc1ccc2c(Cl)c(sc2c1Cl)C(=O)N1CCC1	COc1ccc2c(Cl)c(sc2c1Cl)C(=O)N1CCC1	2	3.145	1	0	19	29.54
TCMDC-143263	HAT	=	5.8	=	5.8	=	5.9	=	5.7	=	5.5	=	5.2	=	5.5	=	5.5	=	6.5	=	6.2	<	4			=	4.5	6.55	317.35	C19H15N3O2	O=C(NNC(=O)c1ccccn1)c1ccc(cc1)-c1ccccc1	O=C(NNC(=O)c1ccccn1)c1ccc(cc1)-c1ccccc1	3	3.705	3	2	24	71.09
TCMDC-143264	HAT	<	4.3	<	4.3	<	4.3	<	4.3	<	4.3	<	4.3	<	4.3	=	4.7	=	6.6	=	6.6	<	4			<	4	0.65	300.317	C16H16N2O4	COc1ccc(cc1)C(=O)Nc1ccc(NC(=O)CO)cc1	COc1ccc(cc1)C(=O)Nc1ccc(NC(=O)CO)cc1	2	1.206	3	3	22	87.66
TCMDC-143265	HAT	=	5.8	=	5.7	=	5.9	=	5.2	=	5.7	=	5	=	5.3	=	5.2	=	6.3	=	6.4	<	4			=	4.5	3.09	422.915	C17H15ClN4O3S2	CN(C)S(=O)(=O)c1ccc(Cl)c(c1)C(=O)Nc1nc(cs1)-c1ccccn1	CN(C)S(=O)(=O)c1ccc(Cl)c(c1)C(=O)Nc1nc(cs1)-c1ccccn1	3	1.959	5	1	27	92.26
TCMDC-143266	Leish	=	5.2	=	5.8	=	6	<	4.3	=	5.6	=	5.7	=	5.8	=	4.9	<	4.4	<	4.4	<	4			=	4.5	2.35	356.771	C17H13ClN4O3	Cc1nc(nn1-c1ccc(Cl)cc1)C(=O)Nc1ccc2OCOc2c1	Cc1nc(nn1-c1ccc(Cl)cc1)C(=O)Nc1ccc2OCOc2c1	3	3.547	3	1	25	78.27
TCMDC-143267	HAT	<	4.3	=	4.3	=	4.4	=	5.6	<	4.3	=	4.7	=	5	=	5.2	=	6.4	=	6.1	<	4			=	4.3	0.64	337.372	C19H19N3O3	Cc1noc(C)c1COc1cccc(c1)C(=O)N=c1[nH]cccc1C	Cc1noc(C)c1COc1cccc(c1)C(=O)N=c1[nH]cccc1C	3	1.526	3	1	25	80.48
TCMDC-143268	Leish	=	5.5	=	5.9	=	6	<	4.3	=	5.7	=	5.1	=	5.6	<	4.3	<	4.4	<	4.4	<	4			=	4.4	1.81	340.317	C17H13FN4O3	Cc1nc(nn1-c1ccc(F)cc1)C(=O)Nc1ccc2OCOc2c1	Cc1nc(nn1-c1ccc(F)cc1)C(=O)Nc1ccc2OCOc2c1	3	2.977	3	1	25	78.27
TCMDC-143269	Leish	=	5.4	=	5.2	=	5.5	=	5	=	5	=	5.2	=	5.3	<	4.3	=	5.1	=	5.1	<	4			=	4.5	2.37	489.904	C20H19ClF3N3O4S	COc1cc(OC)cc(c1)C(NS(=O)(=O)c1ccc(Cl)c(c1)C(F)(F)F)c1nccn1C	COc1cc(OC)cc(c1)C(NS(=O)(=O)c1ccc(Cl)c(c1)C(F)(F)F)c1nccn1C	3	3.921	3	1	32	82.45
TCMDC-143270	HAT	=	4.6	=	4.7	=	5.1	<	4.3	<	4.3	<	4.3	=	4.8	<	4.3	=	6.3	=	6	<	4			=	4.4	1.27	320.395	C20H20N2O2	Cc1ccc(C)c(CN2C(=O)NC3(CCc4ccccc34)C2=O)c1	Cc1ccc(C)c(CN2C(=O)NC3(CCc4ccccc34)C2=O)c1	2	4.053	2	1	24	49.41
TCMDC-143271	Leish	=	4.6	=	4.3	=	4.7	<	4.3	=	5.2	=	6.4	=	6.9	=	4.8	=	4.6	=	4.6	<	4			=	4.6	7.83	326.42	C14H22N4O3S	CCN(CC)c1ccc(c2nonc12)S(=O)(=O)N(CC)CC	CCN(CC)c1ccc(c2nonc12)S(=O)(=O)N(CC)CC	2	3.941	4	0	22	79.54
TCMDC-143272	Chagas	=	6.5	=	6.5	=	6.4	<	4.3	=	5.3	<	4.3	<	4.3	<	4.3	<	4.4	<	4.4	<	4	=	5.1	=	6.9	0.59	426.513	C25H26N6O	Cc1cc(C)nc(n1)N1CCC(CC1)N(Cc1cccnc1)C(=O)c1cccc(c1)C#N	Cc1cc(C)nc(n1)N1CCC(CC1)N(Cc1cccnc1)C(=O)c1cccc(c1)C#N	3	1.849	5	0	32	86.01
TCMDC-143273	Chagas HAT	=	6.2	=	5.8	=	6.5	<	4.3	=	6.3	<	4.3	<	4.3	=	5.5	=	6.5	=	6.5	<	4	<	4.3	<	4	4.32	458.543	C21H26N6O4S	CCN(CC)S(=O)(=O)c1ccc(cc1)C(=O)Nc1cc(C)nn1-c1nc(C)c(C)c(=O)[nH]1	CCN(CC)S(=O)(=O)c1ccc(cc1)C(=O)Nc1cc(C)nn1-c1nc(C)c(C)c(=O)[nH]1	3	1.544	6	2	32	130.05
TCMDC-143274	Leish	=	6.65	=	6.3	=	6.9	<	4.3	=	6.4	=	5.4	=	5.6	<	4.3	<	4.4	<	4.4	<	4			<	4	3.25	309.368	C19H19NO3	COc1ccc(OC)c2c1[nH]c(C)c(Cc1ccccc1)c2=O	COc1ccc(OC)c2c1[nH]c(C)c(Cc1ccccc1)c2=O	3	2.775	1	1	23	51.32
TCMDC-143275	Chagas	=	6.85	=	6.7	=	6.7	<	4.3	=	4.4	<	4.3	=	4.6	<	4.3	=	4.4	<	4.4	<	4	<	4.3	=	8.1	0.65	294.375	C14H18N2O3S	COc1ccc(cc1S(=O)(=O)n1ccnc1)C(C)(C)C	COc1ccc(cc1S(=O)(=O)n1ccnc1)C(C)(C)C	2	3.339	3	0	20	61.19
TCMDC-143276	Chagas	=	6.1	=	6	=	6	<	4.3	=	5.3	<	4.3			=	5.2	=	5.2	<	4.4	<	4	=	5	=	7.1	1.38	410.832	C18H18ClF3N6	Cn1c(CN2CCN(CC2)c2ncc(cc2Cl)C(F)(F)F)nc2ccncc12	Cn1c(CN2CCN(CC2)c2ncc(cc2Cl)C(F)(F)F)nc2ccncc12	3	3.05	2	0	28	50.08
TCMDC-143277	Leish	=	5.3	=	5.2	=	5.6	=	4.6	=	5	=	5	=	5.3	<	4.3	=	5.1	=	5.1	<	4			=	5	1.32	376.259	C16H18BrN5O	CCCn1c(NC(=O)CCn2cc(Br)cn2)nc2ccccc12	CCCn1c(NC(=O)CCn2cc(Br)cn2)nc2ccccc12	3	3.774	3	1	23	64.74
TCMDC-143278	Leish	=	5.3	=	5.1	=	5.4	<	4.3	=	5	=	5	=	5.2	<	4.3	=	5.5	=	5.3	<	4			=	4.6	2.47	297.335	C17H16FN3O	CCn1c(NC(=O)Cc2ccc(F)cc2)nc2ccccc12	CCn1c(NC(=O)Cc2ccc(F)cc2)nc2ccccc12	3	3.672	2	1	22	46.92
TCMDC-143279	Chagas	=	6.2	=	5.7	=	5.9	<	4.3	=	4.4	=	5.3	=	5.5	<	4.3	=	5.7	=	5.5	<	4	<	4.3	<	4	5.88	327.817	C18H18ClN3O	CCCn1c(NC(=O)Cc2ccc(Cl)cc2)nc2ccccc12	CCCn1c(NC(=O)Cc2ccc(Cl)cc2)nc2ccccc12	3	4.771	2	1	23	46.92
TCMDC-143280	Leish	=	5.1	=	4.5	=	4.8	=	5.1	=	5.4	=	5.8	=	6.1	=	5.1	=	6.4	=	5.9	=	4.3			=	4.5	21.21	429.529	C24H27N7O	NCCNc1ccc(cc1C#N)-c1ccnc(Nc2cccc(CN3CCOCC3)c2)n1	NCCNc1ccc(cc1C#N)-c1ccnc(Nc2cccc(CN3CCOCC3)c2)n1	3	3.216	4	3	32	112.12
TCMDC-143281	Leish	=	6	=	5	=	5.8	=	5.7	=	5.6	=	5.9	=	6.3	=	5.2	=	7.3	=	6.7	=	4.6			=	5.2	21.43	387.491	C22H25N7	CN(C)Cc1cccc(Nc2nccc(n2)-c2ccc(NCCN)c(c2)C#N)c1	CN(C)Cc1cccc(Nc2nccc(n2)-c2ccc(NCCN)c(c2)C#N)c1	3	3.303	3	3	29	102.89
TCMDC-143282	Chagas	=	6	=	5.8	=	6.3	<	4.3	<	4.3	<	4.3	=	5.6	=	5.4	=	5.4	=	5	<	4	=	4.6	<	4	1.83	474.517	C20H18N4O6S2	O=C(Nc1nc(cs1)-c1ccc(cc1)S(=O)(=O)N1CCOCC1)c1ccc(cc1)N(=O)=O	O=C(Nc1nc(cs1)-c1ccc(cc1)S(=O)(=O)N1CCOCC1)c1ccc(cc1)N(=O)=O	3	2.985	6	1	32	134.42
TCMDC-143283	HAT	=	5.3	=	4.4	=	4.6	=	5.4	<	4.3	<	4.3	<	4.3	=	4.7	=	6.2	=	6.1	=	4.2			=	4.9	1.89	443.322	C20H15BrN2O3S	OC1(CC(=O)c2cccnc2)C(=O)N(Cc2cccs2)c2ccc(Br)cc12	OC1(CC(=O)c2cccnc2)C(=O)N(Cc2cccs2)c2ccc(Br)cc12	3	3.266	4	1	27	70.5
TCMDC-143284	Chagas	=	5.9	=	5.4	=	6.3	<	4.3	<	4.3	<	4.3	<	4.3	<	4.3	=	4.6	<	4.4	<	4	=	4.3	<	4	0.62	318.316	C12H10N6O3S	Cc1ccc2sc(NC(=O)Cn3cnc(n3)N(=O)=O)nc2c1	Cc1ccc2sc(NC(=O)Cn3cnc(n3)N(=O)=O)nc2c1	3	1.393	5	1	22	118.52
TCMDC-143285	Leish	=	7.8	=	7.7	=	8	=	4.8	=	5.3	=	5.3	=	5.7	=	4.4	=	6.4	=	6.1	=	4.2			=	4.8	11.11	454.524	C25H28F2N4O2	COc1cnc2ccc(=O)n(CCN3CCC(CC3)NC\C=C\c3cc(F)ccc3F)c2c1	COc1cnc2ccc(=O)n(CCN3CCC(CC3)NC\C=C\c3cc(F)ccc3F)c2c1	3	3.045	2	1	33	59.39
TCMDC-143286	Chagas	=	6.3	=	6.3	=	6.6	<	4.3	=	5	=	4.7	=	4.6	=	4.8	=	4.7	=	4.6	<	4	<	4.3	<	4	1.89	344.417	C22H20N2O2	CCC(=O)Nc1ccc(cc1)C(=O)Nc1ccccc1-c1ccccc1	CCC(=O)Nc1ccc(cc1)C(=O)Nc1ccccc1-c1ccccc1	3	3.35	2	2	26	58.2
TCMDC-143287	Leish	=	6.2	=	6.6	=	6.7	<	4.3	=	5.2	=	6.3	=	6.6	=	4.4	=	4.6	<	4.4	<	4			=	5	8.28	366.42	C21H22N2O4	Cc1cc2cc(CNc3ccc4OCOc4c3)c(=O)n(CCO)c2cc1C	Cc1cc2cc(CNc3ccc4OCOc4c3)c(=O)n(CCO)c2cc1C	3	2.756	2	2	27	72.72
TCMDC-143288	Chagas	=	6.5	=	6.4	=	6.4	=	4.6	<	4.3	<	4.3	<	4.3	<	4.3	=	4.5	<	4.4	<	4	=	4.4	=	6.8	2.05	464.55	C23H24N6O3S	CCN(CC)S(=O)(=O)c1ccc(Cn2nc(C(=O)Nc3ccncn3)c3ccccc23)cc1	CCN(CC)S(=O)(=O)c1ccc(Cn2nc(C(=O)Nc3ccncn3)c3ccccc23)cc1	4	3.169	6	1	33	110.08
TCMDC-143289	HAT	=	6	=	5.8	=	6.1	<	4.3	=	5	<	4.3	=	4.4	<	4.3	=	6.4	=	6.1	<	4			<	4	1.57	358.241	C17H16BrN3O	Cc1nn2c([nH]c3CCCCc3c2=O)c1-c1ccc(Br)cc1	Cc1nn2c([nH]c3CCCCc3c2=O)c1-c1ccc(Br)cc1	3	3.512	2	1	22	50.16
TCMDC-143290	HAT	=	6.3	=	6.2	=	6.5	<	4.3	=	5.4	<	4.3	=	4.8	<	4.3	=	6.9	=	6.6	<	4			=	4.8	2.82	458.924	C23H24ClFN4O3	COc1ccc(cc1Cl)C(=O)NC1CCN(CCn2c3cc(F)cnc3ccc2=O)CC1	COc1ccc(cc1Cl)C(=O)NC1CCN(CCn2c3cc(F)cnc3ccc2=O)CC1	3	2.254	3	1	32	76.46
TCMDC-143291	Chagas	=	6.2	=	4.7	=	6.4	<	4.3	<	4.3	=	4.5	=	5	=	4.9	=	5	<	4.4	<	4	=	5.2	<	4	2.44	444.582	C27H32N4O2	Cc1cccnc1CN1CCN(CCCOc2ccc(cc2)-c2ccc(cc2)C(N)=O)CC1	Cc1cccnc1CN1CCN(CCCOc2ccc(cc2)-c2ccc(cc2)C(N)=O)CC1	3	4.079	2	1	33	71.69
TCMDC-143292	HAT	=	6	=	5.8	=	6	<	4.3	=	5.3	<	4.3	<	4.3	=	4.5	=	6.1	=	6	<	4			<	4	1.88	264.333	C16H16N4	C1CCN(C1)c1ccc(cn1)-c1nc2ccccc2[nH]1	C1CCN(C1)c1ccc(cn1)-c1nc2ccccc2[nH]1	3	3.191	1	1	20	44.81
TCMDC-143293	Chagas	=	6.4	=	6.3	=	6.5	<	4.3	=	4.3	<	4.3	<	4.3	<	4.3	=	4.6	<	4.4	<	4	=	4.9	=	4.8	0.66	379.438	C22H22FN3O2	CC(N(C)CC(=O)Nc1cccc2ccccc12)C(=O)Nc1ccccc1F	CC(N(C)CC(=O)Nc1cccc2ccccc12)C(=O)Nc1ccccc1F	3	3.661	2	2	28	61.44
TCMDC-143294	HAT	=	5.2	<	4.3	<	4.3	=	4.6	<	4.3	<	4.3	<	4.3	<	4.3	=	6.5	=	6.8	<	4					0.67	424.906	C19H21ClN2O5S	CCN(CC)S(=O)(=O)c1ccc(C)c(NC(=O)c2cc3OCOc3c(Cl)c2)c1	CCN(CC)S(=O)(=O)c1ccc(C)c(NC(=O)c2cc3OCOc3c(Cl)c2)c1	2	4.044	3	1	28	84.94
TCMDC-143295	Leish									=	7.4	=	7	=	7.3	=	4.8					=	4.4			=	5.8	12.35	417.474	C22H23N7O2	COc1ccc(Oc2ccc(cc2)C(C)N(C)c2ncc3c(N)nc(N)nc3n2)cc1	COc1ccc(Oc2ccc(cc2)C(C)N(C)c2ncc3c(N)nc(N)nc3n2)cc1	4	4.268	5	2	31	125.3
TCMDC-143296	Leish	=	7.5	=	7.5	=	8	=	5	=	5.6	=	5.7	=	6.1	=	4.6	=	4.8	=	4.9	=	4.3			=	4.6	7.61	349.442	C19H23N7	CC(N(C)c1ncc2c(N)nc(N)nc2n1)c1ccc2CCCCc2c1	CC(N(C)c1ncc2c(N)nc(N)nc2n1)c1ccc2CCCCc2c1	3	3.823	4	2	26	106.84
TCMDC-143297	Leish	=	7.2	=	8.7	=	9	=	5.1	=	6.1	=	6.1	=	6.6	=	4.5	<	4.4	=	4.5	=	4.2			=	4.4	9.52	364.24	C15H15Cl2N7	CC(N(C)c1ncc2c(N)nc(N)nc2n1)c1cc(Cl)cc(Cl)c1	CC(N(C)c1ncc2c(N)nc(N)nc2n1)c1cc(Cl)cc(Cl)c1	3	3.677	4	2	24	106.84
TCMDC-143298	Chagas	=	7.1	=	6.7	=	7.2	=	4.6	=	5.4	=	4.8	=	4.9	<	4.3	=	4.9	=	5.3	<	4	=	4.4	<	4	2.02	343.359	C16H18FN7O	COc1ccc(cc1F)C(C)N(C)c1ncc2c(N)nc(N)nc2n1	COc1ccc(cc1F)C(C)N(C)c1ncc2c(N)nc(N)nc2n1	3	2.253	4	2	25	116.07
TCMDC-143299	HAT	=	6.1	=	7.2	=	7.4	=	5.5	=	5	=	5.2	=	5.2	=	5.8	=	6.4	=	6.3	<	4					12.05	360.849	C17H20N6O. HCl	Cl.Cc1[nH]nc(-c2nc3ccccc3[nH]2)c1C(=O)NC1CCCNC1	Cc1[nH]nc(-c2nc3ccccc3[nH]2)c1C(=O)NC1CCCNC1	3	1.581	3	4	24	98.49
TCMDC-143300	Chagas	=	6.9	=	7.1	=	7.1	<	4.3	=	5.6	<	4.3	<	4.3	<	4.3	=	5.2	=	4.7	<	4	=	4.8	=	7.1	1.21	692.568	C26H26F2N4O2. 2(C2HF3O2)	OC(=O)C(F)(F)F.OC(=O)C(F)(F)F.Fc1ccc(CC(=O)N2CCCN(CC2)c2ccccc2C(=O)NCc2ccncc2)cc1F	Fc1ccc(CC(=O)N2CCCN(CC2)c2ccccc2C(=O)NCc2ccncc2)cc1F	3	2.716	3	1	34	65.54
TCMDC-143301	Chagas	=	6.4	=	6.7	=	6.9	=	4.5	=	4.8	=	4.7	=	4.9	=	4.5	=	6.2	=	5.7	=	4.4	=	4.7	=	4.5	2.45	545.539	C26H26FN3O2. C2HF3O2	OC(=O)C(F)(F)F.Fc1ccc2ccc(=O)n3C[C@@H](CN4CCC(CC4)NCc4cc5ccccc5o4)c1c23	Fc1ccc2ccc(=O)n3C[C@@H](CN4CCC(CC4)NCc4cc5ccccc5o4)c1c23	4	3.522	1	1	32	50.41
TCMDC-143302	Chagas	=	6.9	=	6.8	=	7	<	4.3	=	4.5	=	4.3	=	4.7	=	4.8	=	4.8	<	4.4	=	4.2	=	4.8	=	7.6	3.94	516.553	C20H22N2O3S2. C2HF3O2	OC(=O)C(F)(F)F.CS(=O)(=O)N[C@H]1CC[C@H](CC1)Oc1cc2cnccc2cc1-c1ccsc1	CS(=O)(=O)N[C@H]1CC[C@H](CC1)Oc1cc2cnccc2cc1-c1ccsc1	3	2.936	3	1	27	68.29
TCMDC-143303	HAT	=	5.9	=	4.7	=	5.1	=	6.5	=	4.6	=	5.1	=	5.7	=	6.1	=	8.3	=	7.9	=	4.8			=	6.1	15.75	377.403	C21H19N3O4	COc1ccnc2[nH]cc(-c3cc(co3)C(=O)N[C@H](CO)c3ccccc3)c12	COc1ccnc2[nH]cc(-c3cc(co3)C(=O)N[C@H](CO)c3ccccc3)c12	4	2.677	3	3	28	100.38
TCMDC-143304	Chagas	=	6.65	=	6.3	=	6.3	<	4.3	<	4.3	<	4.3	<	4.3	<	4.3	=	4.7	<	4.4	=	4.1	=	4.5	=	7	0.61	311.378	C18H21N3O2	Cc1c(oc2c(C)cccc12)C(=O)NCCCCn1ccnc1	Cc1c(oc2c(C)cccc12)C(=O)NCCCCn1ccnc1	3	2.43	2	1	23	60.06
TCMDC-143305	Leish	=	5.45	=	5.3	=	5.4	<	4.3	=	5.4	=	6	=	6.1	<	4.3	=	6.4	=	5	<	4			=	4.8	3.7	374.396	C20H18N6O2	COc1ccc(cc1)-c1cnc(NC(=O)c2cc(n[nH]2)-c2ccccn2)n1C	COc1ccc(cc1)-c1cnc(NC(=O)c2cc(n[nH]2)-c2ccccn2)n1C	4	3.197	4	2	28	97.72
TCMDC-143306	Leish	=	5.6	=	5.4	=	5.6	<	4.3	=	5.2	=	5.3	=	5.4	=	4.5	=	5.6	=	5.9	<	4			=	4.6	7.98	388.27	C17H18BrN5O	CCCc1cc([nH]n1)C(=O)Nc1ncc(-c2cccc(Br)c2)n1C	CCCc1cc([nH]n1)C(=O)Nc1ncc(-c2cccc(Br)c2)n1C	3	4.495	3	2	24	75.6
TCMDC-143307	HAT	=	4.8	=	4.3	=	5.3	<	4.3	=	5.7	<	4.3	<	4.3	<	4.3	=	6.5	=	6.4	<	4			=	4.6	1.97	328.439	C17H20N4OS	Cc1nn2c(NCCCO)c3CCCc3nc2c1-c1cccs1	Cc1nn2c(NCCCO)c3CCCc3nc2c1-c1cccs1	3	3.551	3	2	23	62.45
TCMDC-143308	Chagas	=	6.3	=	6.7	=	6.7	=	4.5	=	6.4	=	4.9	=	5.1	<	4.3	=	5.3	=	5.4	=	4.7	=	5	=	7.3	4.08	342.404	C21H18N4O	Cc1ccc2ccc(C(Nc3ccccn3)c3cccnc3)c(O)c2n1	Cc1ccc2ccc(C(Nc3ccccn3)c3cccnc3)c(O)c2n1	4	2.799	3	2	26	70.93
TCMDC-143309	Chagas	=	7.3	=	7.4	=	7.4	<	4.3	<	4.3	<	4.3	=	4.5	=	4.4	<	4.4	<	4.4	<	4	=	4.5	=	6.9	2.41	364.481	C23H28N2O2	COc1ccccc1C=CCN1C[C@@H]2CCC[C@H](C1)C2(O)c1cccnc1	COc1ccccc1C=CCN1C[C@@H]2CCC[C@H](C1)C2(O)c1cccnc1	2	3.748	2	1	27	45.59
TCMDC-143310	Chagas	=	6	=	6.1	=	6.5	<	4.3	=	5.3	=	5	=	5.1	=	4.9	=	5	=	4.6	<	4	=	4.5	<	4	2.56	410.396	C20H21F3N2O4	COc1ccc(C(=O)Nc2cc(ccc2N2CCOCC2)C(F)(F)F)c(OC)c1	COc1ccc(C(=O)Nc2cc(ccc2N2CCOCC2)C(F)(F)F)c(OC)c1	2	3.581	2	1	29	60.03
TCMDC-143311	Chagas	=	5.8	=	5	=	5.2	<	4.3	<	4.3	<	4.3	<	4.3	=	4.8	<	4.4	<	4.4	<	4	=	4.7	=	4.5	0.67	550.499	C20H19F3N6. C4H6O6	O[C@H]([C@@H](O)C(O)=O)C(O)=O.FC(F)(F)c1cc(nc2ncnn12)C1CCCN(Cc2c[nH]c3ccccc23)C1	FC(F)(F)c1cc(nc2ncnn12)C1CCCN(Cc2c[nH]c3ccccc23)C1	4	2.861	3	1	29	62.11
TCMDC-143312	HAT	=	6.1	=	4.4	=	4.9	=	6.3	=	5.7	=	5.9	=	6.3	=	5.6	=	6.7	=	6.6	=	4.8			=	4.8	15	419.509	C22H21N5O2S	CC(C)S(=O)(=O)c1ccc(cc1)-c1cnc(N)c2cc(ccc12)-c1ccnc(N)n1	CC(C)S(=O)(=O)c1ccc(cc1)-c1cnc(N)c2cc(ccc12)-c1ccnc(N)n1	4	2.352	4	2	30	124.85
TCMDC-143313	Chagas	=	5.7	=	5.3	=	5.6	<	4.3	=	4.4	<	4.3	<	4.3	<	4.3	=	5.3	=	5.1	<	4	=	4.6	<	4	2.61	495.602	C26H29N3O5S	COc1ccc(NS(=O)(=O)c2cc(NC(=O)Cc3ccc(C)cc3)ccc2N2CCOCC2)cc1	COc1ccc(NS(=O)(=O)c2cc(NC(=O)Cc3ccc(C)cc3)ccc2N2CCOCC2)cc1	3	3.516	4	1	35	96.97
TCMDC-143314	Chagas	=	6	=	6	=	6	=	4.6	=	4.7	=	4.9	=	4.9	=	5	=	6.3	=	5	=	4.7	=	4.6	<	4	2.88	350.427	C19H22N6O	NC(=O)c1ccccc1Nc1nc(NC2CCCCC2)nc2[nH]ccc12	NC(=O)c1ccccc1Nc1nc(NC2CCCCC2)nc2[nH]ccc12	3	4.845	3	4	26	108.72
TCMDC-143315	Chagas Leish	=	6.5	=	6.7	=	7	<	4.3	=	5.9	=	5.4	=	5.5	<	4.3	<	4.4	<	4.4	<	4	<	4.3	=	4.3	3.21	302.404	C14H18N6S	CCCCn1nnnc1CSc1nc(C)cc(C)c1C#N	CCCCn1nnnc1CSc1nc(C)cc(C)c1C#N	2	3.07	5	0	21	80.28
TCMDC-143316	HAT	=	5.3	=	4.6	=	5	=	5.1	=	4.8	=	4.8	=	4.9	=	5	=	6.1	=	6.4	=	4.5			<	4	3.29	329.575	C12H7Cl3N4O	Cc1cc(Oc2cc(Cl)c(Cl)cc2Cl)n2ncnc2n1	Cc1cc(Oc2cc(Cl)c(Cl)cc2Cl)n2ncnc2n1	3	3.74	4	0	20	52.31
TCMDC-143317	Chagas	=	6.35	=	6.3	=	6.3	<	4.3	<	4.3	<	4.3	<	4.3	<	4.3	<	4.4	<	4.4	<	4	=	4.9	=	7.1	0.65	540.541	C22H23FN4O2S. C2HF3O2	OC(=O)C(F)(F)F.Fc1ccc(SCC(=O)N[C@@H](Cc2c[nH]cn2)C(=O)NCCc2ccccc2)cc1	Fc1ccc(SCC(=O)N[C@@H](Cc2c[nH]cn2)C(=O)NCCc2ccccc2)cc1	3	2.313	3	3	30	86.88
TCMDC-143318	HAT	=	5.1	=	4.9	=	5.2	=	5.9	=	5.4	=	5.5	=	5.8	=	5.8	=	6.4	=	6.5	=	4.3			=	4.5	10.85	368.461	C19H20N4O2S	O=C(Cc1ccccc1)Nc1n[nH]c2sc(cc12)C(=O)NC1CCCC1	O=C(Cc1ccccc1)Nc1n[nH]c2sc(cc12)C(=O)NC1CCCC1	3	3.193	3	3	26	86.88
TCMDC-143319	Chagas	=	6.6	=	7	=	6.9	<	4.3	=	4.5	<	4.3	<	4.3	=	4.5	<	4.4	<	4.4	<	4	<	4.3	=	5.4	0.7	396.425	C21H21FN4O3	CCOc1cnn(C)c(=O)c1Nc1ccc(cc1)C(=O)NCc1ccc(F)cc1	CCOc1cnn(C)c(=O)c1Nc1ccc(cc1)C(=O)NCc1ccc(F)cc1	3	2.955	3	2	29	85.25
TCMDC-143320	HAT	=	6.9	=	6.6	=	7.1	=	6.2	=	5.7	<	4.3	=	5.4	<	4.3	=	7.1	=	7	<	4			=	5	9.46	440.934	C23H25ClN4O3	COc1cnc2ccc(=O)n(CCN3CCC(CC3)NC(=O)c3ccc(Cl)cc3)c2c1	COc1cnc2ccc(=O)n(CCN3CCC(CC3)NC(=O)c3ccc(Cl)cc3)c2c1	3	2.68	3	1	31	76.46
TCMDC-143321	Chagas	=	6.5	=	6.5	=	6.5	<	4.3	<	4.3	<	4.3	=	4.8	<	4.3	<	4.4	<	4.4	<	4	=	4.6	=	6.9	0.68	464.51	C24H26F2N8	CN(Cc1nnnn1C1CCN(Cc2ccc(cc2)-n2ccnc2)CC1)c1ccc(F)cc1F	CN(Cc1nnnn1C1CCN(Cc2ccc(cc2)-n2ccnc2)CC1)c1ccc(F)cc1F	4	3.727	4	0	34	67.9
TCMDC-143322	Chagas	=	6.4	=	6.5	=	6.6	<	4.3	<	4.3	<	4.3	<	4.3	=	4.5	<	4.4	<	4.4	<	4	=	5.4	=	7.3	0.67	442.56	C25H30N8	CN(Cc1nnnn1C1CCN(Cc2ccc(cc2)-n2ccnc2)CC1)Cc1ccccc1	CN(Cc1nnnn1C1CCN(Cc2ccc(cc2)-n2ccnc2)CC1)Cc1ccccc1	4	2.879	4	0	33	67.9
TCMDC-143323	HAT	=	5.1	=	5	=	5.1	=	6.2	=	4.7	=	5.3	=	5.5	=	5.5	=	6.2	=	6.1	=	4.1			=	4.6	19.38	523.476	C20H23N7O3. C2HF3O2	OC(=O)C(F)(F)F.CCn1c(nc2c(ncc(O[C@H](CN)c3ccccc3)c12)[C@@H](C)O)-c1nonc1N	CCn1c(nc2c(ncc(O[C@H](CN)c3ccccc3)c12)[C@@H](C)O)-c1nonc1N	4	1.79	5	3	30	151.13
TCMDC-143324	Chagas	=	7.5	=	7.3	=	7.4	<	4.3	=	6	<	4.3	=	6.1	<	4.3	<	4.4	<	4.4	<	4	<	4.3	=	6.7	0.79	383.859	C19H14ClN3O2S	Clc1ccc(s1)C(=O)NC1C(N(C1=O)c1ccccc1)c1cccnc1	Clc1ccc(s1)C(=O)NC1C(N(C1=O)c1ccccc1)c1cccnc1	3	3.571	3	1	26	62.3
TCMDC-143325	Chagas	=	6.65	=	6.5	=	6.5	<	4.3	=	4.8	<	4.3	<	4.3	<	4.3	=	4.5	<	4.4	<	4	<	4.3	=	6.5	0.66	303.794	C16H18ClN3O	CCn1nccc1CN(C)C(=O)C=Cc1ccc(Cl)cc1	CCn1nccc1CN(C)C(=O)C=Cc1ccc(Cl)cc1	2	2.826	2	0	21	38.13
TCMDC-143326	HAT	=	5.3	<	4.3	<	4.3	<	4.3	<	4.3	<	4.3	<	4.3	<	4.3	=	7.7	=	7.5	<	4			<	4	1.32	465.556	C22H19N5O3S2	Cc1nn(c2NC(=O)CSC(c12)c1ccc(OCC(N)=O)cc1)-c1nc2ccccc2s1	Cc1nn(c2NC(=O)CSC(c12)c1ccc(OCC(N)=O)cc1)-c1nc2ccccc2s1	4	2.376	4	2	32	112.13
TCMDC-143327	Leish	<	4.3	<	4.3	<	4.3	<	4.3	=	5.2	=	6.5	=	6.6	<	4.3	=	5.2	<	4.4	<	4			=	5.3	6.8	468.557	C22H20N4O4S2	COc1cc(cc(OC)c1O)C1SCC(=O)Nc2c1c(C)nn2-c1nc2ccccc2s1	COc1cc(cc(OC)c1O)C1SCC(=O)Nc2c1c(C)nn2-c1nc2ccccc2s1	4	2.927	4	2	32	98.5
TCMDC-143328	Chagas	=	5.7	=	5.5	=	6.1	<	4.3	=	4.4	<	4.3	<	4.3	<	4.3	=	4.6	<	4.4	<	4	<	4.3	<	4	3.9	383.448	C20H18FN3O2S	Cc1n[nH]c2NC(=O)CSC(c12)c1ccc(OCc2ccccc2F)cc1	Cc1n[nH]c2NC(=O)CSC(c12)c1ccc(OCc2ccccc2F)cc1	3	3.751	2	2	27	67.01
TCMDC-143329	Chagas	=	6.7	=	7.1	=	7.2	=	4.6	=	5.9	<	4.3	<	4.3	<	4.3	=	4.8	=	4.7	<	4	=	4.6	=	7.2	1.99	434.929	C24H23ClN4O2	Clc1cccc(NC(=O)C(=O)NCC(N2CCc3ccccc3C2)c2cccnc2)c1	Clc1cccc(NC(=O)C(=O)NCC(N2CCc3ccccc3C2)c2cccnc2)c1	3	3.24	3	2	31	74.33
TCMDC-143330	HAT	=	5.3	=	5.2	=	5.5	=	5.2	=	4.6	=	4.8	=	4.8	=	4.9	=	6.5	=	6.2	=	4.4			=	5.3	6	467.591	C25H29N3O4S	CC1CCCC(NC(=O)c2c[nH]c3ccc(cc3c2=O)S(=O)(=O)Nc2ccccc2C)C1C	CC1CCCC(NC(=O)c2c[nH]c3ccc(cc3c2=O)S(=O)(=O)Nc2ccccc2C)C1C	3	3.368	4	2	33	108.13
TCMDC-143331	Chagas	=	5.7	=	5.7	=	6.3	<	4.3	=	4.7	=	4.6	=	4.7	=	5.3	=	4.6	<	4.4	=	4.2	=	4.5	<	4	1.27	394.518	C24H30N2O3	CCCN(Cc1ccc(OC)c(OC)c1)Cc1cc(=O)c2c(C)cc(C)cc2[nH]1	CCCN(Cc1ccc(OC)c(OC)c1)Cc1cc(=O)c2c(C)cc(C)cc2[nH]1	3	3.598	1	1	29	54.56
TCMDC-143332	Chagas	=	6.7	=	6.6	=	6.6	<	4.3	<	4.3	<	4.3	=	4.5	<	4.3	=	4.6	=	4.5	<	4	<	4.3	=	6.1	1.31	457.553	C23H27N3O5S	CCC1Oc2cc(c(C)cc2NC1=O)S(=O)(=O)N(C)CC(=O)N1CCc2ccccc2C1	CCC1Oc2cc(c(C)cc2NC1=O)S(=O)(=O)N(C)CC(=O)N1CCc2ccccc2C1	2	3.286	4	1	32	96.02
TCMDC-143333	Chagas	=	5.8	=	6.5	=	6.4	=	4.4	<	4.3	=	4.3	=	5	=	4.6	=	4.7	=	4.5	=	4.1	=	4.6	=	6.9	2.6	473.623	C28H35N5O2	CC(C)c1ccc2nc(nc(C)c2c1)N1CCC(CC1)C(=O)N1CCC(O)(CC1)c1cccnc1	CC(C)c1ccc2nc(nc(C)c2c1)N1CCC(CC1)C(=O)N1CCC(O)(CC1)c1cccnc1	3	1.509	5	1	35	82.45
TCMDC-143334	Chagas	=	6.5	=	6.4	=	6.4	<	4.3	=	4.8	<	4.3	<	4.3	=	4.5	<	4.4	<	4.4	<	4	=	5	=	7.3	0.68	435.505	C24H26FN5O2	CN(Cc1ccc(F)cc1)c1ccc(OCC(=O)N2CCCCC2c2cccnc2)nn1	CN(Cc1ccc(F)cc1)c1ccc(OCC(=O)N2CCCCC2c2cccnc2)nn1	3	3.117	4	0	32	71.45
TCMDC-143335	HAT	=	4.7	=	4.5	=	4.7	<	4.3	<	4.3	<	4.3	<	4.3	<	4.3	=	6.1	=	6	<	4			=	4.3	1.28	466.607	C25H30N4O3S	COCCn1cnc2cc(NC(=O)C3CCCCC3)cc(C(=O)N3CCc4sccc4C3)c12	COCCn1cnc2cc(NC(=O)C3CCCCC3)cc(C(=O)N3CCc4sccc4C3)c12	3	4.093	4	1	33	76.46
TCMDC-143336	Chagas	=	7	=	7	=	7.1	<	4.3	=	4.7	<	4.3	<	4.3	=	4.8	<	4.4	<	4.4	<	4	<	4.3	=	7	0.65	352.44	C20H24N4O2	CC(C)(C)C(Cn1ccnc1)NC(=O)c1ccc2nc(oc2c1)C1CC1	CC(C)(C)C(Cn1ccnc1)NC(=O)c1ccc2nc(oc2c1)C1CC1	3	3.001	3	1	26	72.95
TCMDC-143337	HAT	<	4.3	<	4.3	<	4.3	<	4.3	<	4.3	<	4.3	<	4.3	<	4.3	=	6.5	=	6.4	<	4			<	4	0.68	269.306	C15H15N3O2	CCC(=O)Nc1ccccc1C(=O)Nc1ccccn1	CCC(=O)Nc1ccccc1C(=O)Nc1ccccn1	2	2.123	3	2	20	71.09
TCMDC-143338	Chagas	=	5.6	=	5.2	=	5.5	<	4.3	<	4.3	<	4.3	<	4.3	<	4.3	=	4.8	<	4.4	=	4.1	=	4.9	<	4	2.7	401.65	C14H14BrClN4O3	CC(C(=O)Nc1ccc(C)c(Cl)c1)n1nc(c(Br)c1C)N(=O)=O	CC(C(=O)Nc1ccc(C)c(Cl)c1)n1nc(c(Br)c1C)N(=O)=O	2	3.883	3	1	23	92.74
TCMDC-143339	HAT	=	6.5	=	5.6	=	5.7	=	6.1	=	5.9	=	5.9	=	6.5	=	6	=	6.7	=	6.4	<	4			=	5.1	20.74	432.505	C23H20N4O3S	COc1ncc(cc1NS(=O)(=O)C1CC1)-c1ccc2nccc(-c3ccncc3)c2c1	COc1ncc(cc1NS(=O)(=O)C1CC1)-c1ccc2nccc(-c3ccncc3)c2c1	4	3.768	5	0	31	94.07
TCMDC-143340	Leish	=	5.7	=	5.4	=	5.6	<	4.3	=	5.2	=	5.1	=	5.5	<	4.3	=	4.4	<	4.4	<	4			=	4.4	2.04	375.45	C18H21N3O4S	CC1CN(CC(C)O1)c1nc(C)c(s1)C(=O)Nc1ccc2OCOc2c1	CC1CN(CC(C)O1)c1nc(C)c(s1)C(=O)Nc1ccc2OCOc2c1	2	2.845	3	1	26	72.92
TCMDC-143341	HAT	=	6.4	=	5.4	=	6	=	8.4	=	6.2	=	6.7	=	7.1	=	7.5	=	7.4	=	7.2	<	4			=	4.3	16.81	414.474	C22H22N8O	NC(=O)[C@@H]1CCN1c1nc(Cc2cccc(c2)C#N)cc(Nc2cc([nH]n2)C2CC2)n1	NC(=O)[C@@H]1CCN1c1nc(Cc2cccc(c2)C#N)cc(Nc2cc([nH]n2)C2CC2)n1	3	1.938	5	3	31	136.61
TCMDC-143342	HAT	=	4.6	=	4.4	=	4.6	<	4.3	<	4.3	<	4.3	<	4.3	=	4.5	=	6.1	=	6.1	<	4			=	4.9	2.03	419.407	C21H20F3N3O3	COc1ccc(cc1)C(=O)Nc1c(C)nn(COc2cccc(c2)C(F)(F)F)c1C	COc1ccc(cc1)C(=O)Nc1c(C)nn(COc2cccc(c2)C(F)(F)F)c1C	3	3.206	2	1	30	65.38
TCMDC-143343	HAT	=	5.2	=	5.1	=	5.4	=	6.3	=	6.1	=	5.7	=	5.9	=	6.1	=	7.1	=	6.9	<	4			<	4	17.89	369.451	C17H19N7OS	Cc1cc2nc(nc(Nc3cc([nH]n3)C3CC3)c2s1)N1CC[C@H]1C(N)=O	Cc1cc2nc(nc(Nc3cc([nH]n3)C3CC3)c2s1)N1CC[C@H]1C(N)=O	3	2.594	4	3	26	112.82
TCMDC-143344	Leish	=	5.3	=	5.1	=	5.3	=	4.8	=	5.1	=	5.6	=	5.7	<	4.3	=	4.7	=	4.7	<	4			=	4.8	3.85	372.446	C19H20N2O4S	COc1ccc(cc1S(=O)(=O)Nc1ccc(C)c(C)c1)-c1cc(C)no1	COc1ccc(cc1S(=O)(=O)Nc1ccc(C)c(C)c1)-c1cc(C)no1	3	3.781	3	0	26	81.43
TCMDC-143345	Leish	=	5.55	=	5.5	=	5.5	<	4.3	=	5.4	=	5.5	=	5.6	<	4.3	=	5.2	=	4.5	<	4			=	4.6	1.96	372.446	C19H20N2O4S	COc1ccc(cc1S(=O)(=O)Nc1ccc(C)cc1C)-c1cnc(C)o1	COc1ccc(cc1S(=O)(=O)Nc1ccc(C)cc1C)-c1cnc(C)o1	3	2.976	3	0	26	81.43
TCMDC-143346	Chagas	=	6.5	=	6.9	=	6.9	<	4.3	<	4.3	<	4.3	<	4.3	<	4.3	=	4.5	<	4.4	<	4	=	5.2	=	7	1.96	412.542	C25H28N6	C(Cc1ccccc1)NCc1cncc2nc(-c3cnccn3)n(C3CCCCC3)c12	C(Cc1ccccc1)NCc1cncc2nc(-c3cnccn3)n(C3CCCCC3)c12	4	3.888	4	1	31	68.52
TCMDC-143347	Leish	<	4.3	<	4.3	<	4.3	=	4.7	=	5.6	=	6.5	=	6.4	<	4.3	=	4.9	=	5	<	4			=	5.3	0.85	588.981	C24H23ClN8O. C2HF3O2	OC(=O)C(F)(F)F.CNc1nc(C)nc(n1)N1CCc2cc(ccc12)C(=O)NCc1ccc(cc1Cl)-c1cc[nH]n1	CNc1nc(C)nc(n1)N1CCc2cc(ccc12)C(=O)NCc1ccc(cc1Cl)-c1cc[nH]n1	4	4.821	5	3	34	111.72
TCMDC-143348	Leish	=	5.2	=	5.9	=	6.1	=	5.2	=	5.7	=	5.4	=	5.8	<	4.2	=	4.6	<	4.3	<	3.9			=	4.7	1.95	404.429	C22H20N4O4	O=C(N1CCOCC1)c1cccc(Nc2ncc(cn2)-c2ccc3OCOc3c2)c1	O=C(N1CCOCC1)c1cccc(Nc2ncc(cn2)-c2ccc3OCOc3c2)c1	3	2.974	4	1	30	85.81
TCMDC-143349	Leish	=	5.8	=	6.1	=	6.3	<	4.2	=	5.8	=	5.3	=	5.7	<	4.2	<	4.3	<	4.3	<	3.9			=	4.6	3.27	417.417	C22H19N5O4	O=C(N1CCNC(=O)C1)c1cccc(Nc2ncc(cn2)-c2ccc3OCOc3c2)c1	O=C(N1CCNC(=O)C1)c1cccc(Nc2ncc(cn2)-c2ccc3OCOc3c2)c1	3	2.762	4	2	31	105.68
TCMDC-143350	Leish	=	4.6	<	4.3	=	4.3	<	4.3	=	5.6	=	5.3	=	5.5	<	4.3	<	4.4	<	4.4	=	4.3			=	5.3	5.11	277.288	C15H11N5O	O=C(Nc1nc2ccccc2[nH]1)c1ccc2[nH]cnc2c1	O=C(Nc1nc2ccccc2[nH]1)c1ccc2[nH]cnc2c1	4	2.583	3	3	21	86.46
TCMDC-143351	Leish	=	5.3	=	4.9	=	5.3	=	4.3	=	5.3	=	6.1	=	6.1	=	4.6	=	4.9	=	4.7	=	4.5			=	5.8	4.65	603.008	C25H25ClN8O. C2HF3O2	OC(=O)C(F)(F)F.CNc1nc(C)nc(n1)N1CCc2cc(ccc12)C(=O)NCc1ccc(cc1Cl)-c1nccn1C	CNc1nc(C)nc(n1)N1CCc2cc(ccc12)C(=O)NCc1ccc(cc1Cl)-c1nccn1C	4	4.53	5	2	35	100.86
TCMDC-143352	HAT	=	6.3	=	5.2	=	5.6	=	5.8	=	5.5	=	5.3	=	6.2	=	6	=	6.5	=	6.3	<	4			=	4.4	13.33	415.474	C19H21N5O4S	COc1ncc(cc1NS(C)(=O)=O)-c1ccc2ncnc(N3CCOCC3)c2c1	COc1ncc(cc1NS(C)(=O)=O)-c1ccc2ncnc(N3CCOCC3)c2c1	3	1.925	6	0	29	106.54
TCMDC-143353	Leish	=	5.2	=	4.6	=	4.7	<	4.3	=	5.5	=	5.2	=	5.3	=	4.6	=	5.1	=	5.2	=	4.3			=	4.9	5.56	300.382	C16H16N2O2S	COc1ccc(CNc2nsc3ccccc23)cc1OC	COc1ccc(CNc2nsc3ccccc23)cc1OC	3	3.4	1	1	21	43.38
TCMDC-143354	Chagas	=	6.2	=	6.1	=	6	<	4.3	=	4.3	<	4.3	=	4.8	<	4.3	=	4.5	<	4.4	<	4	=	4.5	=	6.8	3.1	348.427	C20H16N2O2S	CN(Cc1nc2ccccc2s1)C(=O)C=Cc1cc2ccccc2o1	CN(Cc1nc2ccccc2s1)C(=O)C=Cc1cc2ccccc2o1	4	3.967	2	0	25	46.34
TCMDC-143355	Leish	=	4.6	<	4.3	<	4.3	<	4.3	=	4.4	=	5	=	5.3	<	4.3	<	4.4	<	4.4	<	4			=	4.5	3.65	656.562	C26H25FN4O. 2(C2HF3O2)	OC(=O)C(F)(F)F.OC(=O)C(F)(F)F.CC1CN(Cc2ccc(cc2)C#N)CCN1c1ccc(NC(=O)c2ccccc2F)cc1	CC1CN(Cc2ccc(cc2)C#N)CCN1c1ccc(NC(=O)c2ccccc2F)cc1	3	4.276	2	1	32	59.37
TCMDC-143356	HAT	=	5.8	=	4.6	=	4.9	=	5.3	=	5.5	=	5.6	=	6.2	=	5.5	=	6.5	=	6	<	4			=	4.1	15.38	406.466	C21H18N4O3S	COc1ncc(cc1NS(C)(=O)=O)-c1ccc2nccc(-c3ccncc3)c2c1	COc1ncc(cc1NS(C)(=O)=O)-c1ccc2nccc(-c3ccncc3)c2c1	4	3.184	5	0	29	94.07
TCMDC-143357	HAT	=	5.5	=	5.5	=	5.8	=	6.1	=	5.4	=	5.7	=	6.2	=	6	=	6.9	=	6.8	<	4			<	4	18.18	369.473	C19H27N7O	CCCCc1cc(Nc2cc([nH]n2)C2CCC2)nc(n1)N1CCC1C(N)=O	CCCCc1cc(Nc2cc([nH]n2)C2CCC2)nc(n1)N1CCC1C(N)=O	2	3.083	4	3	27	112.82
TCMDC-143358	Leish	=	4.9	<	4.3	=	4.5	<	4.3	=	6.4	=	6.5	=	7.1	<	4.3	<	4.4	<	4.4	<	4			=	5.2	2.19	358.393	C21H18N4O2	O=C(COc1nn(-c2ccccc2)c2ncccc12)NCc1ccccc1	O=C(COc1nn(-c2ccccc2)c2ncccc12)NCc1ccccc1	4	3.349	3	1	27	69.04
TCMDC-143359	HAT	=	6.4	=	5.8	=	6.8	=	6.4	=	6.5	=	6.6	=	7	=	7	=	6.7	=	6.7	=	4.6			=	5.3	22.97	496.88	C19H19ClN6O. C2HF3O2	OC(=O)C(F)(F)F.CC(=O)NCCNc1cc(ccn1)-c1ccnc(Nc2cccc(Cl)c2)n1	CC(=O)NCCNc1cc(ccn1)-c1ccnc(Nc2cccc(Cl)c2)n1	3	3.562	3	3	27	91.83
TCMDC-143360	HAT	=	5	=	4.8	=	4.6	=	4.5	<	4.3	=	4.5	=	4.7	=	4.5	=	6.1	=	6.1	<	4			=	4.4	3.95	356.431	C18H24N6O2	CC(C)n1c(nc2cccc(OCCN3CCCC3)c12)-c1nonc1N	CC(C)n1c(nc2cccc(OCCN3CCCC3)c12)-c1nonc1N	3	3.778	3	1	26	95.23
TCMDC-143361	HAT	=	4.9	=	4.4	=	4.7	<	4.3	=	4.6	=	4.8	=	4.9	=	4.8	=	6.9	=	6.7	<	4			=	5.1	0.67	419.509	C22H21N5O2S	Cc1ncsc1CNc1cnc(-c2ccc3OCCOc3c2)c(c1)-c1cnn(C)c1	Cc1ncsc1CNc1cnc(-c2ccc3OCCOc3c2)c(c1)-c1cnn(C)c1	4	2.961	3	1	30	74.09
TCMDC-143362	Chagas	=	6	=	5.7	=	5.9	=	4.5	=	4.4	=	4.5	=	4.9	<	4.3	=	4.7	=	4.6	<	4	=	4.6	<	4	1.97	422.507	C24H27FN4O2	CC(=O)Nc1ccc(cc1)-c1noc(CC2CCCN(Cc3cccc(F)c3C)C2)n1	CC(=O)Nc1ccc(cc1)-c1noc(CC2CCCN(Cc3cccc(F)c3C)C2)n1	3	4.159	3	1	31	71.26
TCMDC-143363	HAT	=	7.1	=	7	=	7.1	=	6.6	=	6.1	=	6.8	=	7.3	=	6.9	=	7.3	=	7.2	=	4.5			<	4	17.56	284.367	C15H20N6	Cc1cc(Nc2cc([nH]n2)C2CC2)nc(n1)N1CCCC1	Cc1cc(Nc2cc([nH]n2)C2CC2)nc(n1)N1CCCC1	2	2.772	3	2	21	69.73
TCMDC-143364	HAT	=	6.9	=	7.2	=	7.7	=	6.9	=	6.2	=	6.7	=	7.1	=	6.9	=	7.9	=	7.2	<	4			<	4	20	327.392	C16H21N7O	Cc1cc(Nc2cc([nH]n2)C2CC2)nc(n1)N1CCC[C@H]1C(N)=O	Cc1cc(Nc2cc([nH]n2)C2CC2)nc(n1)N1CCC[C@H]1C(N)=O	2	1.496	4	3	24	112.82
TCMDC-143365	HAT	=	6.5	=	6	=	6.4	=	6.8	=	7	=	5.8	=	6.1	=	6	=	8	=	7.8	<	4			<	4	17.48	487.347	C17H20BrFN6O3S	CS(=O)(=O)N1CCC(CC1)Nc1ncc(Br)c(Nc2cccc(F)c2C(N)=O)n1	CS(=O)(=O)N1CCC(CC1)Nc1ncc(Br)c(Nc2cccc(F)c2C(N)=O)n1	2	2.031	5	3	29	130.31
TCMDC-143366	HAT	=	5.6	=	5.7	=	6.1	=	6.3	=	5.8	=	6.1	=	6.2	=	6.4	=	7.1	=	6.5	=	4.3			=	5	20.61	424.267	C17H19BrFN5O2	NC(=O)c1cc(F)ccc1Nc1nc(N[C@H]2CC[C@H](O)CC2)ncc1Br	NC(=O)c1cc(F)ccc1Nc1nc(N[C@H]2CC[C@H](O)CC2)ncc1Br	2	3.144	4	4	26	113.16
TCMDC-143367	Leish	=	5.6	=	6.6	=	6.7	=	6	=	5.9	=	5.7	=	6	=	4.9	=	4.9	<	4.4	=	5			=	4.8	5.41	406.458	C21H18N4O3S	O=C(N1CCSC1)c1cccc(Nc2ncc(cn2)-c2ccc3OCOc3c2)c1	O=C(N1CCSC1)c1cccc(Nc2ncc(cn2)-c2ccc3OCOc3c2)c1	3	3.748	3	1	29	76.58
TCMDC-143368	HAT	=	5.4	=	5.3	=	5.8	=	5.8	=	5.5	=	5.9	=	6.1	=	6.2	=	6.8	=	6.2	<	4			=	4.5	15.83	379.816	C17H19ClFN5O2	NC(=O)c1cc(F)ccc1Nc1nc(N[C@H]2CC[C@H](O)CC2)ncc1Cl	NC(=O)c1cc(F)ccc1Nc1nc(N[C@H]2CC[C@H](O)CC2)ncc1Cl	2	2.994	4	4	26	113.16
TCMDC-143369	HAT	=	5.4	=	5.5	=	5.7	=	6.1	=	5.5	=	6	=	6.2	=	6.4	=	7	=	6.6	<	4			=	4.9	18.95	436.303	C18H22BrN5O3	COc1ccc(Nc2nc(N[C@H]3CC[C@H](O)CC3)ncc2Br)c(c1)C(N)=O	COc1ccc(Nc2nc(N[C@H]3CC[C@H](O)CC3)ncc2Br)c(c1)C(N)=O	2	2.946	4	4	27	122.39
TCMDC-143370	HAT	=	5.2	=	4.9	=	5.2	=	4.8	=	4.8	=	4.6	=	4.7	=	4.7	=	6.2	=	6.1	=	4.1			<	4	2.41	437.469	C20H21F2N3O4S	COc1ccc(OC)c(c1)S(=O)(=O)N(Cc1c(F)cccc1F)[C@@H]1CCN(C1)C#N	COc1ccc(OC)c(c1)S(=O)(=O)N(Cc1c(F)cccc1F)[C@@H]1CCN(C1)C#N	2	3.021	3	0	30	82.87
TCMDC-143371	Chagas	=	5.9	=	6	=	6.2	<	4.3	<	4.3	<	4.3	<	4.3	<	4.3	<	4.4	<	4.4	<	4	<	4.3	<	4	0.8	395.484	C21H21N3O3S	O=C1N(CCC11CCN(CC1)S(=O)(=O)c1ccc(cc1)C#N)c1ccccc1	O=C1N(CCC11CCN(CC1)S(=O)(=O)c1ccc(cc1)C#N)c1ccccc1	2	2.702	4	0	28	81.48
TCMDC-143372	Chagas	=	5.9	=	5.7	=	6	=	5.2	<	4.3	<	4.3	=	5.3	<	4.3	<	4.4	<	4.4	<	4	<	4.3	<	4	1.33	335.406	C14H13N3O3S2	Cc1cn2c(ncc(c2=O)S(=O)(=O)Nc2cccc(C)c2)s1	Cc1cn2c(ncc(c2=O)S(=O)(=O)Nc2cccc(C)c2)s1	3	2.602	4	0	22	80.54
TCMDC-143373	HAT	=	5.4	=	5.5	=	5.8	<	4.3	<	4.3	<	4.3	<	4.3	<	4.3	=	6.5	=	6.3	<	4			<	4	1.64	484.939	C22H25ClN8O3	COc1ccc2ncc(=O)n(CCN3CC[C@H](NCc4ncc(Cl)c5[nH]ncc45)[C@H](O)C3)c2n1	COc1ccc2ncc(=O)n(CCN3CC[C@H](NCc4ncc(Cl)c5[nH]ncc45)[C@H](O)C3)c2n1	4	1.103	6	3	34	134.08
TCMDC-143374	HAT	=	5.8	=	5.7	=	6.3	=	6.2	=	5.9	=	5.9	=	6.2	=	6.4	=	6.5	=	6.2	<	4			<	4	11.28	407.265	C16H19BrN6O2	NC(=O)c1ncccc1Nc1nc(N[C@H]2CC[C@H](O)CC2)ncc1Br	NC(=O)c1ncccc1Nc1nc(N[C@H]2CC[C@H](O)CC2)ncc1Br	2	2.107	5	4	25	126.05
TCMDC-143375	Leish	=	5.5	=	5.3	=	5.5	=	4.7	=	5.2	=	4.9	=	5.3	=	4.5	=	5.5	=	5.4	<	4			<	4	3.17	297.381	C16H15N3OS	CCc1cc(cs1)C(=O)Nc1nccn1-c1ccccc1	CCc1cc(cs1)C(=O)Nc1nccn1-c1ccccc1	3	4.188	2	1	21	46.92
TCMDC-143376	Chagas	=	6	=	4.6	=	4.5	=	4.8	<	4.3	<	4.3	=	4.7	=	5	=	6.6			=	4.4	=	5	=	4.6	5.63	464.525	C25H28N4O5	COc1cc(NC(=O)Nc2cccc(CNC(=O)OC3CCCCC3)c2)ccc1-c1cnco1	COc1cc(NC(=O)Nc2cccc(CNC(=O)OC3CCCCC3)c2)ccc1-c1cnco1	3	3.997	3	3	34	114.72
TCMDC-143377	HAT	=	7.1	=	7.1	=	7.5	=	8.2	=	5.5	=	7.2	=	7.4	=	7.7	=	7.1	=	7	=	4.5			=	4.7	20.47	406.524	C23H30N6O	CC(C)c1cc(Nc2cc(Cc3ccccc3)nc(N[C@H]3CC[C@H](O)CC3)n2)n[nH]1	CC(C)c1cc(Nc2cc(Cc3ccccc3)nc(N[C@H]3CC[C@H](O)CC3)n2)n[nH]1	3	4.559	4	4	30	98.75
TCMDC-143378	HAT	=	5.1	=	5.3	=	5.7	=	6.3	=	6	=	5.7	=	6.1	=	6.3	=	6.8	=	7.1	<	4			<	4	19.4	483.383	C18H23BrN6O3S	CS(=O)(=O)N[C@H]1CC[C@@H](CC1)Nc1ncc(Br)c(Nc2ccccc2C(N)=O)n1	CS(=O)(=O)N[C@H]1CC[C@@H](CC1)Nc1ncc(Br)c(Nc2ccccc2C(N)=O)n1	2	2.825	5	4	29	139.1
TCMDC-143379	Chagas	=	6.55	=	6.5	=	6.7	<	4.3	=	4.6	=	4.6	=	4.8	<	4.3	=	5.3			<	4	<	4.3	<	4	5.65	381.457	C21H24FN5O	CC(C)Nc1nccc(n1)-c1c(ncn1C1CCOCC1)-c1ccc(F)cc1	CC(C)Nc1nccc(n1)-c1c(ncn1C1CCOCC1)-c1ccc(F)cc1	3	2.869	4	1	28	64.86
TCMDC-143380	HAT	=	6.2	=	6	=	6.4	=	7	=	6.1	=	6.8	=	6.9	=	7	=	7.2	=	6.9	<	4			<	4	23.4	418.288	C18H20BrN5O2	O[C@H]1CC[C@@H](CC1)Nc1ncc(Br)c(Nc2cccc3CNC(=O)c23)n1	O[C@H]1CC[C@@H](CC1)Nc1ncc(Br)c(Nc2cccc3CNC(=O)c23)n1	2	2.711	4	4	26	99.17
TCMDC-143381	Chagas	=	6.2	=	6.1	=	6.2	<	4.3	<	4.3	<	4.3	<	4.3	<	4.3	<	4.4	<	4.4	<	4	=	4.4	=	6.5	0.74	573.577	C26H29N5O3. C2HF3O2	OC(=O)C(F)(F)F.O=C(N1CCC(CC1)n1c2cccnc2[nH]c1=O)C1(CC1)C(=O)N1CCc2ccccc2CC1	O=C(N1CCC(CC1)n1c2cccnc2[nH]c1=O)C1(CC1)C(=O)N1CCc2ccccc2CC1	3	1.831	4	1	34	91.3
TCMDC-143382	HAT	=	5.75	=	7.3	=	7.7	=	6.2	=	4.4	=	4.7	=	4.8	=	6	=	6.7	=	6.5	<	4			<	4	17.19	435.936	C19H21N5O3S. HCl	Cl.NS(=O)(=O)c1ccc(Nc2ncc3cccc(OC4CCNCC4)c3n2)cc1	NS(=O)(=O)c1ccc(Nc2ncc3cccc(OC4CCNCC4)c3n2)cc1	3	1.919	4	3	28	119.23
TCMDC-143383	Leish	=	5.7	=	5.8	=	6.8	=	5.1	=	5.8	=	5.5	=	5.9	=	5	=	5.5	=	5.2	=	4.9			=	4.6	3.57	475.617	C26H29N5O2S	COc1ccc2ncc(=O)n(CCN3CCC(CC3)NCc3ccc(cc3)-c3cccs3)c2n1	COc1ccc2ncc(=O)n(CCN3CCC(CC3)NCc3ccc(cc3)-c3cccs3)c2n1	4	3.687	3	1	34	72.28
TCMDC-143384	Chagas	=	6.4	=	5.8	=	6.2	<	4.3	=	4.4	<	4.3	<	4.3	<	4.3	=	6.2	=	5.6	<	4	=	5.4	=	5	1.43	495.481	C23H25F4N5O3	COc1ccc2ncc(=O)n(CCN3CCOC(CNCc4ccc(cc4F)C(F)(F)F)C3)c2n1	COc1ccc2ncc(=O)n(CCN3CCOC(CNCc4ccc(cc4F)C(F)(F)F)C3)c2n1	3	3.165	4	1	35	81.51
TCMDC-143385	Chagas	=	6.2	=	6.4	=	6.6	<	4.3	<	4.3	<	4.3	<	4.3	<	4.3	=	4.5	<	4.4	<	4	=	4.6	=	4.9	0.89	810.627	C24H25FN4O3S. 3(C2HF3O2)	OC(=O)C(F)(F)F.OC(=O)C(F)(F)F.OC(=O)C(F)(F)F.CS(=O)(=O)c1cccc(CNC(=O)c2cncc(c2)N2CCN(CC2)c2ccc(F)cc2)c1	CS(=O)(=O)c1cccc(CNC(=O)c2cncc(c2)N2CCN(CC2)c2ccc(F)cc2)c1	3	2.747	4	1	33	82.61
TCMDC-143386	HAT	=	5.2	=	4.7	=	5.5	=	6.4	=	5.6	=	6	=	6.2	=	6.4	=	6.3	=	6.2	<	4			<	4	19.23	376.841	C17H21ClN6O2	O[C@H]1CC[C@@H](CC1)Nc1ncc(Cl)c(Nc2ccn3CCNC(=O)c23)n1	O[C@H]1CC[C@@H](CC1)Nc1ncc(Cl)c(Nc2ccn3CCNC(=O)c23)n1	2	1.668	4	4	26	104.1
TCMDC-143387	Chagas	=	6.5	=	6.5	=	6.7	=	4.5	=	5.5	=	5.3	=	5.6	=	4.7	=	5.7	=	5.4	=	4.6	=	4.4	<	4	11.33	472.551	C24H26F2N4O2S	O[C@H]1CC[C@@H](CC1)Nc1nccc(n1)-c1sc(nc1-c1ccc(F)c(F)c1)C1CCOCC1	O[C@H]1CC[C@@H](CC1)Nc1nccc(n1)-c1sc(nc1-c1ccc(F)c(F)c1)C1CCOCC1	3	3.136	5	2	33	80.16
TCMDC-143388	Leish	=	5.3	=	5.1	=	5.3	<	4.3	=	4.6	=	5.9	=	6.6	=	5.2	=	5	=	4.9	<	4			=	5.2	5.83	381.441	C23H19N5O	O=c1c(C#N)c(cnn1CC1CC1)-c1ccc(NCc2cccc(c2)C#N)cc1	O=c1c(C#N)c(cnn1CC1CC1)-c1ccc(NCc2cccc(c2)C#N)cc1	3	2.149	4	1	29	94.5
TCMDC-143389	Chagas	=	6.3	=	6.5	=	6.4	<	4.3	<	4.3	<	4.3	=	5.2	=	4.9	=	4.4	<	4.4	<	4	=	4.8	=	7	0.72	499.494	C24H23N3O2. C2HF3O2	OC(=O)C(F)(F)F.O=c1oc2ccccc2n1C1CCN(Cc2ccccc2-c2cccnc2)CC1	O=c1oc2ccccc2n1C1CCN(Cc2ccccc2-c2cccnc2)CC1	4	3.021	2	0	29	51.27
TCMDC-143390	HAT	<	4.3	<	4.3	<	4.3	<	4.3	<	4.3	<	4.3	<	4.3	<	4.3	=	6.3	=	7.2	<	4			<	4	2.04	359.429	C19H25N3O4	COc1cc(OC)cc(c1)C(=O)N[C@@H](CC(C)C)C(=O)NC1(CC1)C#N	COc1cc(OC)cc(c1)C(=O)N[C@@H](CC(C)C)C(=O)NC1(CC1)C#N	1	1.946	3	2	26	100.45
TCMDC-143391	Leish	=	6.9	=	6.9	=	7.1	=	5.3	=	5.5	=	5.3	=	5.6	=	4.7	=	6.1	=	5.8	=	4.5			<	4	15.87	437.546	C21H19N5O2S2	Cc1ccc(cc1Nc1nccc(n1)-c1sc(N)nc1-c1ccccc1)S(C)(=O)=O	Cc1ccc(cc1Nc1nccc(n1)-c1sc(N)nc1-c1ccccc1)S(C)(=O)=O	4	3.29	5	2	30	110.86
TCMDC-143392	HAT	=	6.5	=	6.4	=	6.6	=	5.9	=	5.6	=	6.1	=	6.3	=	5.7	=	6.9	=	6.7	=	5			<	4	19.57	383.283	C16H19ClN6O. HCl	Cl.NC(=O)c1ncc(N[C@@H]2CCCNC2)nc1Nc1cccc(Cl)c1	NC(=O)c1ncc(N[C@@H]2CCCNC2)nc1Nc1cccc(Cl)c1	2	3.822	3	4	24	104.96
TCMDC-143393	HAT	=	4.5	<	4.3	=	4.6	<	4.3	<	4.3	<	4.3	=	4.8	<	4.3	=	7	=	7.3	<	4			<	4	4.08	365.436	C21H23N3O3	CC(C)C[C@H](NC(=O)c1ccc(o1)-c1ccccc1)C(=O)NC1(CC1)C#N	CC(C)C[C@H](NC(=O)c1ccc(o1)-c1ccccc1)C(=O)NC1(CC1)C#N	2	2.991	3	2	27	95.13
TCMDC-143394	HAT	<	4.3	<	4.3	<	4.3	<	4.3	<	4.3	<	4.3	<	4.3	<	4.3	=	6.2	=	6.2	<	4			<	4	1.04	232.241	C12H12N2O3	CCOC(=O)c1noc(N)c1-c1ccccc1	CCOC(=O)c1noc(N)c1-c1ccccc1	2	2.304	2	1	17	78.35
TCMDC-143395	HAT	=	4.6	<	4.3	=	4.7	<	4.3	=	5.3	<	4.3	<	4.3	<	4.3	=	6.8	=	7	<	4			<	4	2.06	388.514	C18H20N4O2S2	CC(C)C[C@H](NC(=O)c1csc(n1)-c1cccs1)C(=O)NC1(CC1)C#N	CC(C)C[C@H](NC(=O)c1csc(n1)-c1cccs1)C(=O)NC1(CC1)C#N	2	3.159	4	2	26	94.88
TCMDC-143396	Leish	=	5.9	<	4.3	<	4.3	=	5.9	=	5.6	=	5.8	=	6.2	=	5.4	=	6.4	=	6	<	4			=	4.4	11.54	411.461	C20H18FN5O2S	CN(C)S(=O)(=O)c1ccc(cc1)-c1cnc(N)c(c1)-c1nc2ccc(F)cc2[nH]1	CN(C)S(=O)(=O)c1ccc(cc1)-c1cnc(N)c(c1)-c1nc2ccc(F)cc2[nH]1	4	3.312	3	2	29	104.97
TCMDC-143397	Leish	=	5.8	=	5.3	=	5.8	=	5.5	=	5.4	=	5	=	5.9	<	4.3	=	7.3	=	6.8	<	4			=	4.1	19.35	322.373	C17H18N6O	Nc1cc(cnc1N)-c1ccc2ncnc(N3CCOCC3)c2c1	Nc1cc(cnc1N)-c1ccc2ncnc(N3CCOCC3)c2c1	3	1.406	3	2	24	103.18
TCMDC-143398	Leish	=	4.4	=	4.5	=	4.6	<	4.3	=	5.1	=	5.5	=	5.8	=	4.8	=	4.8	<	4.4	<	4			=	4.1	2.38	380.824	C21H17ClN2O3	NC(=O)c1cc(NC(=O)c2ccccc2COc2ccccc2)ccc1Cl	NC(=O)c1cc(NC(=O)c2ccccc2COc2ccccc2)ccc1Cl	3	2.828	2	2	27	81.42
TCMDC-143399	HAT	<	4.3	=	4.4	=	4.6	<	4.3	<	4.3	<	4.3	=	4.4	=	5	=	6.9	=	6.4	<	4			<	4	2.48	268.28	C13H12N6O	CC(=O)Nc1cccc(Nc2ncnc3[nH]cnc23)c1	CC(=O)Nc1cccc(Nc2ncnc3[nH]cnc23)c1	3	1.53	4	3	20	95.59
TCMDC-143400	HAT	=	6.4	=	6.1	=	6.3	=	6.6	=	6.6	=	6	=	6.6	=	6.7	=	7.2	=	7	=	5.4			=	4.6	19.3	407.884	C16H18ClN7O2S	CNS(=O)(=O)c1ccccc1Nc1nc(Nc2cc(C)nn2C)ncc1Cl	CNS(=O)(=O)c1ccccc1Nc1nc(Nc2cc(C)nn2C)ncc1Cl	3	2.961	5	3	27	113.83
TCMDC-143401	HAT	=	6.4	=	6	=	6.2	=	6.8	=	6.7	=	6.2	=	6.4	=	6.5	=	7.2	=	7	=	4.3			=	4.5	22.83	393.851	C15H16ClN7O2S	CNS(=O)(=O)c1ccccc1Nc1nc(Nc2ccnn2C)ncc1Cl	CNS(=O)(=O)c1ccccc1Nc1nc(Nc2ccnn2C)ncc1Cl	3	2.692	5	3	26	113.83
TCMDC-143402	HAT	=	6.9	=	6.9	=	7.3	=	7.5	=	6.1	=	7.4	=	7.5	=	7.6	=	7.6	=	7.4	=	4.6			<	4	23.74	395.521	C21H25N5OS	Cc1cnc(Nc2cc(Cc3ccccc3)nc(N[C@H]3CC[C@H](O)CC3)n2)s1	Cc1cnc(Nc2cc(Cc3ccccc3)nc(N[C@H]3CC[C@H](O)CC3)n2)s1	3	4.122	4	3	28	82.96
TCMDC-143403	Chagas	=	5.9	=	5.9	=	6	<	4.3	<	4.3	<	4.3	<	4.3	<	4.3	=	5.8	=	5.7	<	4	=	4.8	<	4	5.48	422.507	C24H27FN4O2	Cc1ccc(CNC2CCN(C[C@@H]3Cn4c5n3c(=O)ccc5ccc4=O)CC2)cc1F	Cc1ccc(CNC2CCN(C[C@@H]3Cn4c5n3c(=O)ccc5ccc4=O)CC2)cc1F	3	1.624	2	1	31	59.27
TCMDC-143404	Leish	=	5.6	=	5.7	=	6.3	<	4.3	=	5.3	=	5.7	=	5.8	<	4.3	<	4.4	<	4.4	<	4			<	4	5.22	374.408	C19H18N8O	COc1cccc(c1)-c1c(C)nn(c1N)-c1nc(N)nc(n1)-c1ccccn1	COc1cccc(c1)-c1c(C)nn(c1N)-c1nc(N)nc(n1)-c1ccccn1	4	1.228	5	2	28	130.65
TCMDC-143405	Chagas	=	6.85	=	6.7	=	6.8	<	4.3	=	5.7	<	4.3	=	5.7	<	4.3	=	4.7	<	4.4	<	4	<	4.3	=	6.9	1	335.818	C14H14ClN5OS	CC(NC(=O)Nc1cccc(Cl)c1)c1sc2ncnn2c1C	CC(NC(=O)Nc1cccc(Cl)c1)c1sc2ncnn2c1C	3	2.762	3	2	22	71.32
TCMDC-143406	Leish	=	5.7	=	5.9	=	5.9	=	5.5	=	5.1	=	6	=	6.1	=	5.3	=	5.1	=	5.1	=	4.7			=	5.5	11.76	378.484	C20H26N8	CC(C)c1nn(c(N)c1C1CCCCC1)-c1nc(N)nc(n1)-c1ccccn1	CC(C)c1nn(c(N)c1C1CCCCC1)-c1nc(N)nc(n1)-c1ccccn1	3	2.689	5	2	28	121.42
TCMDC-143407	Leish	=	5.6	=	5.5	=	5.7	=	4.7	=	5.3	=	5.5	=	5.6	<	4.3	<	4.4	=	5.2	<	4			=	4.2	9.76	357.421	C20H19N7	Cc1nn(c(C)c1Cc1ccccc1)-c1nc(N)nc(n1)-c1ccccn1	Cc1nn(c(C)c1Cc1ccccc1)-c1nc(N)nc(n1)-c1ccccn1	4	2.496	5	1	27	95.4
TCMDC-143408	Chagas	=	5.8	<	4.3	=	5.8	=	4.7	<	4.3	=	4.7	=	4.6	=	4.7	=	5.7			=	4.2	=	4.8	<	4	12.64	400.915	C20H24N6O. HCl	Cl.CN(C)c1ccc(cn1)-c1cc2nccnc2c(OC[C@H]2CCCNC2)n1	CN(C)c1ccc(cn1)-c1cc2nccnc2c(OC[C@H]2CCCNC2)n1	3	2.782	3	1	27	76.06
TCMDC-143409	Chagas	=	6.75	=	6.5	=	6.5	<	4.3	=	4.3	<	4.3	=	4.5	<	4.3	=	4.8	=	4.5	<	4	=	4.7	=	7.2	2.35	387.228	C18H12Cl2N4O2	Clc1cccc(C(=O)N2CCn3c2nc(cc3=O)-c2ccncc2)c1Cl	Clc1cccc(C(=O)N2CCn3c2nc(cc3=O)-c2ccncc2)c1Cl	3	1.662	4	0	26	68.09
TCMDC-143410	Chagas	=	6.1	=	6.2	=	6.5	<	4.3	=	4.4	=	5	=	5.1	<	4.3	=	5.7	=	5.3	<	4	=	4.6	=	5.5	6.41	524.541	C21H18N2O3S2. C2HF3O2	OC(=O)C(F)(F)F.CS(=O)(=O)c1cccc(c1)-c1cnc(N)c2c(csc12)-c1ccc(CO)cc1	CS(=O)(=O)c1cccc(c1)-c1cnc(N)c2c(csc12)-c1ccc(CO)cc1	4	2.746	3	2	28	93.28
TCMDC-143411	Chagas	=	7	=	6.8	=	6.9	<	4.3	=	5.6	<	4.3	=	4.7	<	4.3	=	4.9	<	4.4	<	4	=	4.5	=	6.9	1.18	459.382	C22H24Cl2N6O	Clc1ccc(cc1Cl)N1CCN(CC1)C(C(=O)NCCc1ccccn1)c1cn[nH]c1	Clc1ccc(cc1Cl)N1CCN(CC1)C(C(=O)NCCc1ccccn1)c1cn[nH]c1	3	3.232	3	2	31	77.15
TCMDC-143412	HAT	<	4.3	<	4.3	=	4.5	<	4.3	<	4.3	<	4.3	<	4.3	<	4.3	=	6.4	=	6.3	<	4			<	4	0.79	327.364	C16H13N3O3S	Cc1occc1C(=O)Nc1ccccc1C(=O)Nc1nccs1	Cc1occc1C(=O)Nc1ccccc1C(=O)Nc1nccs1	3	2.324	3	2	23	84.23
TCMDC-143413	Chagas	=	5.9	=	5.5	=	5.7	<	4.3	=	5.4	<	4.3	<	4.3	<	4.3	=	5.7	=	5.6	<	4	=	4.3	<	4	3.85	348.364	C19H16N4O3	COc1ccc(cn1)-c1ccc2nnc(-c3ccc(O)c(OC)c3)n2c1	COc1ccc(cn1)-c1ccc2nnc(-c3ccc(O)c(OC)c3)n2c1	4	3.065	4	1	26	81.77
TCMDC-143414	Chagas	=	6.6	=	6.8	=	7	<	4.3	<	4.3	<	4.3	=	7.7	<	4.3	=	4.8	<	4.4	<	4	<	4.3	<	4	3.61	602.036	C23H26ClN5O3S. C2HF3O2	OC(=O)C(F)(F)F.COc1cc(ccc1Cl)-c1nc(sc1-c1ccnc(NC2CCOCC2)n1)N1CCOCC1	COc1cc(ccc1Cl)-c1nc(sc1-c1ccnc(NC2CCOCC2)n1)N1CCOCC1	3	3.028	5	1	33	81.63
TCMDC-143415	Chagas	=	6.65	=	6.6	=	6.7	<	4.3	<	4.3	<	4.3	<	4.3	<	4.3	<	4.4	<	4.4	<	4	=	4.4	=	7.3	0.91	343.819	C17H18ClN5O	CN(C)c1ncc(cn1)-c1cncn1CCOc1ccc(Cl)cc1	CN(C)c1ncc(cn1)-c1cncn1CCOc1ccc(Cl)cc1	3	3.252	3	0	24	56.07
TCMDC-143416	Chagas	=	6.7	=	6.5	=	6.5	<	4.3	<	4.3	<	4.3	<	4.3	<	4.3	<	4.4	<	4.4	<	4	=	4.6	=	7.1	0.89	284.339	C16H17FN4	CCC(c1ccc(F)cc1)n1cncc1-c1cnn(C)c1	CCC(c1ccc(F)cc1)n1cncc1-c1cnn(C)c1	3	2.782	2	0	21	35.64
TCMDC-143417	Chagas	=	6.4	=	6	=	6.4	<	4.3	=	4.4	<	4.3	<	4.3	<	4.3	=	5.1	=	4.4	<	4	=	4.5	<	4	1.03	213.216	C7H7N3O3S	O=C(Nc1ncc(s1)N(=O)=O)C1CC1	O=C(Nc1ncc(s1)N(=O)=O)C1CC1	1	0.894	3	1	14	87.81
TCMDC-143418	Leish	=	5.2	=	4.8	=	4.8	<	4.3	=	4.5	=	5.3	=	5.5	=	4.5	=	5.3	=	5.4	=	4.4			<	4	2.68	342.466	C18H22N4OS	COc1cccc(CN(C)Cc2nc(N)c3c(C)c(C)sc3n2)c1	COc1cccc(CN(C)Cc2nc(N)c3c(C)c(C)sc3n2)c1	3	3.362	2	1	24	64.27
TCMDC-143419	Leish	=	5.4	=	5	=	5.4	=	5.1	=	4.7	=	5.6	=	5.9	=	4.7	=	5.3	=	4.9	=	4.4			<	4	2.73	221.691	C11H12ClN3	CC(C)Nc1nc(Cl)nc2ccccc12	CC(C)Nc1nc(Cl)nc2ccccc12	2	3.483	2	1	15	37.81
TCMDC-143420	Leish	=	6.3	=	6	=	6.3	=	4.9	=	5.3	=	6.2	=	6.3	=	5.1	=	6.2	=	6.2	=	4.4			=	4.1	4.92	294.403	C18H22N4	CN(Cc1nc2cc(C)c(C)cc2[nH]1)Cc1ncccc1C	CN(Cc1nc2cc(C)c(C)cc2[nH]1)Cc1ncccc1C	3	3.067	2	1	22	44.81
TCMDC-143421	Chagas	=	6.6	=	6.3	=	6.3	<	4.3	<	4.3	<	4.3	=	4.5	=	4.4	<	4.4	<	4.4	<	4	<	4.3	=	7	0.87	335.453	C21H25N3O	CC(CN1CCN(Cc2cccnc2)C(=O)CC1)=Cc1ccccc1	CC(CN1CCN(Cc2cccnc2)C(=O)CC1)=Cc1ccccc1	2	3.017	2	0	25	36.44
TCMDC-143422	Chagas	=	6.7	=	6.7	=	6.7	<	4.3	=	4.9	<	4.3			<	4.3	=	4.5	<	4.4	<	4	=	4.9	=	7.2	2.54	411.393	C18H20FN3. C2HF3O2	OC(=O)C(F)(F)F.Fc1ccccc1N1C[C@H]2CCN(C[C@H]2C1)c1cccnc1	Fc1ccccc1N1C[C@H]2CCN(C[C@H]2C1)c1cccnc1	2	3.173	1	0	22	19.37
TCMDC-143423	Chagas	=	6.4	=	6	=	6.2	<	4.3	<	4.3	<	4.3	<	4.3	<	4.3	<	4.4			<	4	<	4.3	=	6.8	1.72	289.767	C15H16ClN3O	CC(Cn1ccnc1)NC(=O)C=Cc1ccc(Cl)cc1	CC(Cn1ccnc1)NC(=O)C=Cc1ccc(Cl)cc1	2	2.743	2	1	20	46.92
TCMDC-143424	HAT	=	5.55	=	5.6	=	5.6	<	4.3	<	4.3	<	4.3	<	4.3	<	4.3	=	6.2	=	6.1	<	4			=	4.3	1.74	303.364	C16H21N3O3	CC(C)(C)CC(=O)NCc1noc(COc2ccccc2)n1	CC(C)(C)CC(=O)NCc1noc(COc2ccccc2)n1	2	1.845	3	1	22	77.25
TCMDC-143425	HAT	=	5.45	=	5.4	=	5.5	<	4.3	<	4.3	<	4.3	<	4.3	<	4.3	=	6.1	=	6	<	4			=	4.4	1.75	353.446	C19H19N3O2S	O=C(Cn1cnc2c(csc2c1=O)-c1ccccc1)N1CCCCC1	O=C(Cn1cnc2c(csc2c1=O)-c1ccccc1)N1CCCCC1	3	2.989	3	0	25	55.2
TCMDC-143426	Chagas	=	5.7	=	6	=	6.1	=	4.6	<	4.3	=	4.4	=	4.5	=	4.4	=	4.9	=	4.5	=	4.1	=	4.6	<	4	1.74	357.849	C17H20ClN7	CN1CCN(CC1)c1nc(-c2ccc(Cl)cc2)c2c(N)n(C)nc2n1	CN1CCN(CC1)c1nc(-c2ccc(Cl)cc2)c2c(N)n(C)nc2n1	3	2.806	3	1	25	76.1
TCMDC-143427	Leish	=	5.3	=	5	=	5.1	<	4.3	=	4.8	=	5.1	=	5.3	<	4.3	=	4.6	=	4.8	<	4			=	4.5	0.91	336.827	C15H21ClN6O	CN(CCOc1ccc(Cl)cc1)Cc1nc(N)nc(n1)N(C)C	CN(CCOc1ccc(Cl)cc1)Cc1nc(N)nc(n1)N(C)C	2	2.544	3	1	23	80.4
TCMDC-143428	HAT	=	4.8	=	4.5	=	4.6	=	4.5	=	4.9	=	4.5	=	4.5	=	4.5	=	6.2	=	6.5	=	4.4			<	4	1.89	318.743	C13H7ClN4O2S	Cc1cc(=O)n2nc(Oc3ccc(cc3Cl)C#N)sc2n1	Cc1cc(=O)n2nc(Oc3ccc(cc3Cl)C#N)sc2n1	3	0.966	5	0	21	80.28
TCMDC-143429	Leish									=	6.1	=	6	=	6.3	=	5.2					=	4.6			=	4.6	7.56	359.381	C20H17N5O2	Cc1nn(-c2nc3ccccc3[nH]2)c2NC(=O)CC(c12)c1ccc(O)cc1	Cc1nn(-c2nc3ccccc3[nH]2)c2NC(=O)CC(c12)c1ccc(O)cc1	4	2.669	4	3	27	95.83
TCMDC-143430	Chagas	=	7.15	=	7	=	7	<	4.3	=	5.5	<	4.3	<	4.3	<	4.3	=	4.6	<	4.4	<	4	=	4.3	=	7.4	0.99	342.423	C17H18N4O2S	COc1ccc(C)cc1-c1csc(NC(=O)C(C)n2ccnc2)n1	COc1ccc(C)cc1-c1csc(NC(=O)C(C)n2ccnc2)n1	3	2.36	3	1	24	69.04
TCMDC-143431	Leish	<	4.3	<	4.3	=	5	<	4.3	=	6.5	=	5.3	=	5.5	<	4.3	<	4.4	<	4.4	<	4			<	4	0.96	318.765	C15H15ClN4O2	Oc1ccc(cc1Cl)C(=O)N1CCN(CC1)c1cnccn1	Oc1ccc(cc1Cl)C(=O)N1CCN(CC1)c1cnccn1	2	1.434	4	1	22	69.56
TCMDC-143432	Chagas	=	5.9	=	6.2	=	6.6	<	4.3	<	4.3	<	4.3	<	4.3	<	4.3	<	4.4	<	4.4	<	4	=	4.5	<	4	0.78	424.031	C23H37N3O2. HCl	Cl.CC(C)Oc1cccc(c1)N1CCC(CC1)C(=O)N1CCCN(CC1)C(C)C	CC(C)Oc1cccc(c1)N1CCC(CC1)C(=O)N1CCCN(CC1)C(C)C	1	2.648	1	0	28	36.02
TCMDC-143433	Chagas	=	6.4	=	6.6	=	6.6	<	4.3	=	4.8	<	4.3	=	5.6	=	5.3	<	4.4	<	4.4	<	4	=	5	=	7.1	4.55	429.501	C25H24FN5O	CCN(Cc1ccncc1)Cc1ccc(NC(=O)c2cc(n[nH]2)-c2ccc(F)cc2)cc1	CCN(Cc1ccncc1)Cc1ccc(NC(=O)c2cc(n[nH]2)-c2ccc(F)cc2)cc1	4	4.852	3	2	32	73.91
TCMDC-143434	Chagas	=	7.7	=	7.7	=	7.8	=	4.4	=	4.9	=	4.7	=	5	=	4.6	=	4.7	=	4.5	=	4.3	=	4.5	=	7.2	4.17	453.976	C24H28ClN5O2	COc1cccc(CCNC(=O)C(N2CCN(CC2)c2ccc(Cl)cc2)c2cn[nH]c2)c1	COc1cccc(CCNC(=O)C(N2CCN(CC2)c2ccc(Cl)cc2)c2cn[nH]c2)c1	3	3.996	2	2	32	73.49
TCMDC-143435	HAT	=	4.5	=	4.6	=	4.5	<	4.3	<	4.3	=	4.6	=	4.6	<	4.3	=	6.2	=	6.1	<	4			=	6.5	3.09	299.351	C14H13N5OS	NCc1csc(Nc2cc(Oc3ccccc3)ncn2)n1	NCc1csc(Nc2cc(Oc3ccccc3)ncn2)n1	3	1.851	4	2	21	85.95
TCMDC-143436	HAT	<	4.3	<	4.3	<	4.3	<	4.3	<	4.3	<	4.3	<	4.3	<	4.3	=	6.5	=	6.6	<	4			<	4	0.93	380.853	C17H17ClN2O4S	Clc1ccc(cc1)N1C2CS(=O)(=O)CC2N(Cc2ccco2)CC1=O	Clc1ccc(cc1)N1C2CS(=O)(=O)CC2N(Cc2ccco2)CC1=O	2	2.494	3	0	25	70.83
TCMDC-143437	Chagas	=	6.9	=	6.9	=	7	<	4.3	=	4.9	<	4.3	=	4.3	<	4.3	=	4.7	=	4.4	<	4	=	4.3	=	7.2	0.98	353.446	C19H19N3O2S	COc1ccc2nc(sc2c1)N(Cc1cccnc1)C(=O)C1CCC1	COc1ccc2nc(sc2c1)N(Cc1cccnc1)C(=O)C1CCC1	3	2.527	3	0	25	55.32
TCMDC-143438	HAT	=	4.6	=	4.5	=	4.7	<	4.3	<	4.3	<	4.3	<	4.3	<	4.3	=	6	=	6	<	4			=	6.1	1.9	358.852	C17H15ClN4OS	CC(NC(=O)c1ccc(Cl)s1)c1cnc(nc1C)-c1ccncc1	CC(NC(=O)c1ccc(Cl)s1)c1cnc(nc1C)-c1ccncc1	3	2.508	4	1	24	67.77
TCMDC-143439	Chagas	=	5.7	=	5.5	=	6	<	4.3	<	4.3	<	4.3	<	4.3	<	4.3	<	4.4	<	4.4	<	4	=	4.7	=	4.3	0.9	338.413	C19H22N4O2	CC(C)c1cc(on1)C(=O)N1CCCC(C1)c1cc2ncccc2[nH]1	CC(C)c1cc(on1)C(=O)N1CCCC(C1)c1cc2ncccc2[nH]1	3	2.295	3	1	25	75.02
TCMDC-143440	Chagas	=	7.7	=	7.3	=	7.4	<	4.3	=	4.5	<	4.3	=	5.9	=	4.7	=	4.6			<	4	=	4.5	=	7.1	2.63	350.445	C19H18N4OS	C(N(Cc1c[nH]nc1-c1cccs1)Cc1cccnc1)c1ccco1	C(N(Cc1c[nH]nc1-c1cccs1)Cc1cccnc1)c1ccco1	4	2.901	2	1	25	57.95
TCMDC-143441	Leish									=	5.2	=	5.1	=	5.5	=	4.9					<	4			=	4.4	2.97	381.425	C21H23N3O4	C[C@@H]1C=CC[C@@H](CC=C)N1C(=O)CCc1nnc(o1)-c1ccc2OCOc2c1	C[C@@H]1C=CC[C@@H](CC=C)N1C(=O)CCc1nnc(o1)-c1ccc2OCOc2c1	2	1.818	3	0	28	77.69
TCMDC-143442	Leish	=	5.1	=	4.9	=	5.1	<	4.3	=	5.4	=	5.4	=	5.8	<	4.3	=	5.4	=	5.2	<	4			<	4	1.08	331.396	C16H17N3O3S	Cn1nc(C(=O)N2CCc3ccccc23)c2CS(=O)(=O)CCc12	Cn1nc(C(=O)N2CCc3ccccc23)c2CS(=O)(=O)CCc12	2	-0.903	4	0	23	72.27
TCMDC-143443	Leish	=	5.45	=	5.5	=	5.8	=	6	=	5.5	=	5.5	=	5.8	=	4.8	=	5	=	4.8	=	4.5			<	4	6.15	346.454	C18H27FN6	CCc1nn(c(N)c1C1CCCCC1)-c1ncc(F)c(NC(C)C)n1	CCc1nn(c(N)c1C1CCCCC1)-c1ncc(F)c(NC(C)C)n1	2	3.747	3	2	25	81.65
TCMDC-143444	HAT	=	5.9	=	4.7	=	5.3	=	6	=	5.5	=	4.5	=	4.7	=	4.6	=	6.6	=	6.1	=	4.7			=	5.5	7.17	412.893	C20H17ClN4O2S	C[C@@H](Oc1cc(sc1C(N)=O)-n1cnc2cc(N)ccc12)c1ccccc1Cl	C[C@@H](Oc1cc(sc1C(N)=O)-n1cnc2cc(N)ccc12)c1ccccc1Cl	4	4.214	2	2	28	96.16
TCMDC-143445	HAT	=	5.6	=	5.7	=	5.7	<	4.3	<	4.3	<	4.3	<	4.3	<	4.3	=	6.5	=	6.4	<	4			<	4	2.65	353.449	C18H19N5OS	O=C(NCc1nnc2CCCCCn12)c1csc(n1)-c1ccccc1	O=C(NCc1nnc2CCCCCn12)c1csc(n1)-c1ccccc1	3	2.791	4	1	25	72.7
TCMDC-143446	Chagas HAT	=	5.85	=	5.8	=	6	<	4.3	<	4.3	<	4.3	<	4.3	<	4.3	=	6.9	=	6.6	<	4	<	4.3	=	4.1	1.82	354.387	C19H19FN4O2	Fc1ccc(cc1)-c1ccc(o1)C(=O)NCc1nnc2CCCCCn12	Fc1ccc(cc1)-c1ccc(o1)C(=O)NCc1nnc2CCCCCn12	3	2.465	3	1	26	72.95
TCMDC-143447	Leish	=	5.35	=	5.6	=	5.8	=	5.3	=	5.2	=	5.8	=	6	=	5.1	=	6	=	5.6	=	4.8			=	5.5	8.33	304.357	C17H16N6	Cc1nc2c(cccn2c1C)-c1nc(n[nH]1)-c1ccccc1N	Cc1nc2c(cccn2c1C)-c1nc(n[nH]1)-c1ccccc1N	4	2.644	3	2	23	84.89
TCMDC-143448	Leish	=	5.2	<	4.3	<	4.3	=	5	=	5.5	=	5.7	=	5.8	=	4.9	=	4.9	=	4.6	=	4.8			<	4	4.11	304.349	C17H16N6	Cc1nc2c(cccn2c1C)-c1nc(n[nH]1)-c1ccc(N)cc1	Cc1nc2c(cccn2c1C)-c1nc(n[nH]1)-c1ccc(N)cc1	4	2.644	3	2	23	84.89
TCMDC-143449	HAT	=	4.5	=	4.9	=	4.9	=	5.7	<	4.3	=	4.5	=	4.5	=	4.5	=	6.4	=	6.2	=	4			=	4.6	2.07	458.543	C26H27FN6O	OC[C@@H](Nc1nccc(n1)-c1c(ncn1C1CCNCC1)-c1ccc(F)cc1)c1ccccc1	OC[C@@H](Nc1nccc(n1)-c1c(ncn1C1CCNCC1)-c1ccc(F)cc1)c1ccccc1	4	2.507	4	3	34	87.89
TCMDC-143450	Leish	=	5.6							=	5.2	=	5	=	5.2	<	4.3					<	4			<	4	2.68	324.334	C17H16N4O3	O=C1N(Cc2nc(ncc12)N1CCCC1)c1ccc2OCOc2c1	O=C1N(Cc2nc(ncc12)N1CCCC1)c1ccc2OCOc2c1	2	2.08	3	0	24	67.79
TCMDC-143451	Leish	=	5.4	=	6.2	=	6.4	=	5.3	=	5.3	=	5.7	=	6	=	4.7	=	5.2	=	5.1	=	4.3			=	4.4	11.94	509.467	C19H17N5O3S. C2HF3O2	OC(=O)C(F)(F)F.Cc1ccc2onc(Nc3ccnc(Nc4cccc(c4)S(C)(=O)=O)n3)c2c1	Cc1ccc2onc(Nc3ccnc(Nc4cccc(c4)S(C)(=O)=O)n3)c2c1	4	3.398	5	2	28	110.01
TCMDC-143452	HAT	=	5.7	=	5.9	=	6	=	5.1	<	4.3	<	4.3	<	4.3	<	4.3	=	6.4	=	6.6	<	4			=	4.2	7.94	392.851	C20H17ClN6O	Cn1nc(-c2ccc(NC(=O)Cc3ccccc3Cl)cc2)c2c(N)ncnc12	Cn1nc(-c2ccc(NC(=O)Cc3ccccc3Cl)cc2)c2c(N)ncnc12	4	2.894	4	2	28	98.72
TCMDC-143453	HAT	=	4.6	<	4.3	=	4.7	<	4.3	=	4.3	<	4.3	<	4.3	=	4.7	=	8.1	=	6.6	<	4			=	4.4	8.82	246.701	C12H11ClN4	Cc1cc(Nc2ccc(C#N)c(Cl)c2C)[nH]n1	Cc1cc(Nc2ccc(C#N)c(Cl)c2C)[nH]n1	2	3.554	2	2	17	64.5
TCMDC-143454	HAT	=	5.6	=	4.6	=	4.8	=	5	=	4.7	=	4.4	=	4.6	=	4.6	=	6.4	=	6.2	=	4.4			=	4.7	6.25	386.764	C14H13ClN4. C2HF3O2	OC(=O)C(F)(F)F.Cc1c(Nc2cc(n[nH]2)C2CC2)ccc(C#N)c1Cl	Cc1c(Nc2cc(n[nH]2)C2CC2)ccc(C#N)c1Cl	2	3.998	2	2	19	64.5
TCMDC-143455	Chagas	=	6.1	=	6.7	=	6.8	=	5.1	=	4.7	=	5.1	=	5.1	=	5	=	5.1	=	5	=	4.6	=	4.9	=	6.9	3.12	379.351	C19H17F4N3O	Fc1ccc(O[C@H]2C[C@@H](C2)NCc2cccc3cn[nH]c23)cc1C(F)(F)F	Fc1ccc(O[C@H]2C[C@@H](C2)NCc2cccc3cn[nH]c23)cc1C(F)(F)F	3	4.769	1	2	27	49.94
TCMDC-143456	HAT	<	4.3	<	4.3	<	4.3	<	4.3	<	4.3	<	4.3	<	4.3	<	4.3	=	6.2	=	6.1	<	4			=	4.3	1.03	335.384	C15H17N3O4S	CCOC(=O)c1cn[nH]c1S(=O)(=O)N1CCC1c1ccccc1	CCOC(=O)c1cn[nH]c1S(=O)(=O)N1CCC1c1ccccc1	2	1.615	4	1	23	92.36
TCMDC-143457	HAT	=	4.4	=	4.4	=	4.6	=	4.5	<	4.3	<	4.3	<	4.3	=	4.3	=	6.2	=	6.2	<	4			=	4	2.2	281.221	C12H9F2N3O3	COc1cc(ccc1OC(F)F)-c1noc(CC#N)n1	COc1cc(ccc1OC(F)F)-c1noc(CC#N)n1	2	1.21	3	0	20	81.17
TCMDC-143458	HAT	=	5.1	=	4.5	=	5.4	=	4.8	=	4.9	=	4.9	=	5	=	4.8	=	6.3	=	6.1	=	4.1			=	4.4	10	416.412	C18H14F2N6O2S	CS(=O)(=O)c1ccc(Nc2nccc(Nc3n[nH]c4ccc(F)cc34)n2)c(F)c1	CS(=O)(=O)c1ccc(Nc2nccc(Nc3n[nH]c4ccc(F)cc34)n2)c(F)c1	4	3.412	5	3	29	112.66
TCMDC-143459	Leish	=	6	=	6	=	6.1	=	5.2	=	6.1	=	6.4	=	6.5	=	5.1	=	5.5	=	5	=	4.8			=	5	13.33	392.411	C19H18N6O. CH2O2	OC=O.Cc1nc2c(cc(NC(=O)Cc3ccccc3)cn2c1C)-c1ncn[nH]1	Cc1nc2c(cc(NC(=O)Cc3ccccc3)cn2c1C)-c1ncn[nH]1	4	2.776	4	2	26	87.97
TCMDC-143460	HAT	=	5.4	<	4.3	<	4.3	<	4.3	<	4.3	<	4.3	<	4.3	<	4.3	=	6.9	=	6.6	<	4			=	4.1	3.57	227.265	C12H13N5	Cc1[nH]nc(Nc2ccnc3[nH]ccc23)c1C	Cc1[nH]nc(Nc2ccnc3[nH]ccc23)c1C	3	2.383	2	3	17	69.39
TCMDC-143461	Chagas	=	6.75	=	6.6	=	6.6	<	4.3	<	4.3	<	4.3	=	5	<	4.3	=	4.7	<	4.4	<	4	<	4.3	=	7.4	1.64	228.277	C11H8N4S	c1cc([nH]n1)-c1cnc(s1)-c1ccncc1	c1cc([nH]n1)-c1cnc(s1)-c1ccncc1	3	1.743	3	1	16	54.46
TCMDC-143462	HAT	=	5.2	=	4.6	=	4.9	=	5	=	4.4	<	4.3	=	5.3	=	4.4	=	6.3	=	6.3	=	4.5			=	5.1	8.16	459.519	C21H25N5O5S	COc1cc(Nc2nccc(Nc3onc(C)c3C)n2)cc(c1)S(=O)(=O)C1CCOCC1	COc1cc(Nc2nccc(Nc3onc(C)c3C)n2)cc(c1)S(=O)(=O)C1CCOCC1	3	1.69	6	2	32	128.47
TCMDC-143463	Chagas	=	6.9	=	6.6	=	6.8	<	4.3	<	4.3	<	4.3	<	4.3	<	4.3	=	4.5	<	4.4	<	4	=	4.7	<	4	8.93	469.361	C14H12F3N5OS. C2HF3O2	OC(=O)C(F)(F)F.CNc1c(C(N)=O)c(nn1CC(F)(F)F)-c1ccc2scnc2c1	CNc1c(C(N)=O)c(nn1CC(F)(F)F)-c1ccc2scnc2c1	3	1.113	3	2	24	85.83
TCMDC-143464	Chagas	=	6.8	=	6.7	=	6.7	<	4.3	=	5.5	<	4.3	=	6.1	<	4.3	<	4.4	<	4.4	<	4	<	4.3	=	7.6	1.06	350.424	C20H22N4O2	CNc1cncc(n1)C1CCCN1C(=O)Cc1coc2cc(C)ccc12	CNc1cncc(n1)C1CCCN1C(=O)Cc1coc2cc(C)ccc12	3	2.664	3	1	26	71.26
TCMDC-143465	Chagas	=	7.1	=	6.8	=	6.8	<	4.3	<	4.3	<	4.3	<	4.3	<	4.3	<	4.4	<	4.4	<	4	<	4.3	=	7	1.06	346.436	C21H22N4O	CNc1cncc(n1)C1CCCN1C(=O)Cc1ccc2ccccc2c1	CNc1cncc(n1)C1CCCN1C(=O)Cc1ccc2ccccc2c1	3	2.779	3	1	26	58.12
TCMDC-143466	Chagas HAT	=	5.7	=	5.6	=	5.8	<	4.3	<	4.3	<	4.3	=	4.8	=	4.7	=	6.3	=	6	<	4	<	4.3	=	4.6	2.17	334.372	C17H20F2N4O	Fc1ccc(cc1F)-c1nc(CCNC(=O)C2CCCCC2)n[nH]1	Fc1ccc(cc1F)-c1nc(CCNC(=O)C2CCCCC2)n[nH]1	2	2.735	3	2	24	70.67
TCMDC-143467	Chagas	=	6.1	=	6.1	=	6.2	<	4.3	<	4.3	<	4.3	<	4.3	<	4.3	<	4.4	<	4.4	<	4	<	4.3	=	6.7	1.1	350.424	C20H22N4O2	COc1ccc(CN2CCCCC2c2nc(no2)-c2cccnc2)cc1	COc1ccc(CN2CCCCC2c2nc(no2)-c2cccnc2)cc1	3	2.893	3	0	26	64.28
TCMDC-143468	HAT	=	5.9	=	6	=	6	<	4.3	<	4.3	<	4.3	<	4.3	<	4.3	=	6.6	=	6.5	<	4			=	4	2.27	297.403	C18H23N3O	O=C(NCCc1ccn(n1)-c1ccccc1)C1CCCCC1	O=C(NCCc1ccn(n1)-c1ccccc1)C1CCCCC1	2	2.874	2	1	22	46.92
TCMDC-143469	HAT	=	6.3	=	6.3	=	6.9	=	5.7	=	7.1	=	5.3	=	5.7	=	5.1	=	6.8	=	6.7	<	4			<	4	11.24	355.443	C19H25N5O2	CC(C)(C)C(=O)Nc1cc(nn1-c1nc2CCCCc2c(=O)[nH]1)C1CC1	CC(C)(C)C(=O)Nc1cc(nn1-c1nc2CCCCc2c(=O)[nH]1)C1CC1	2	2.079	4	2	26	92.67
TCMDC-143470	HAT	=	6.1	=	6.3	=	6.9	=	5.6			=	5.1	=	5.3	=	5.3	=	6.7	=	6.7	<	4			<	4	11.49	355.443	C19H25N5O2	CC(C)CC(=O)Nc1cc(nn1-c1nc2CCCCc2c(=O)[nH]1)C1CC1	CC(C)CC(=O)Nc1cc(nn1-c1nc2CCCCc2c(=O)[nH]1)C1CC1	2	2.299	4	2	26	92.67
TCMDC-143471	HAT	=	6.5	=	6.3	=	6.8	=	5.7	=	7.4	=	5.3	=	5.5	=	5	=	6.9	=	6.8	=	4.3			<	4	12.64	341.408	C18H23N5O2	Cc1cc(NC(=O)C2CCCCC2)n(n1)-c1nc2CCCc2c(=O)[nH]1	Cc1cc(NC(=O)C2CCCCC2)n(n1)-c1nc2CCCc2c(=O)[nH]1	2	1.87	4	2	25	92.67
TCMDC-143472	HAT	=	6.6	=	6.5	=	6.9	=	5.4	=	7.5	=	5.5	=	5.8	=	5.4	=	6.7	=	6.8	<	4			<	4	15.12	355.443	C19H25N5O2	Cc1cc(NC(=O)CC2CCCCC2)n(n1)-c1nc2CCCc2c(=O)[nH]1	Cc1cc(NC(=O)CC2CCCCC2)n(n1)-c1nc2CCCc2c(=O)[nH]1	2	2.489	4	2	26	92.67
TCMDC-143473	Leish	=	5.3	=	5.1	=	5.2	<	4.3	=	5.2	=	5.4	=	5.6	=	4.6	=	5.4	<	4.4	=	4.6			<	4	4.55	337.406	C17H15N5OS	Cc1ccc2CC(Sc2c1)C(=O)Nc1nnc([nH]1)-c1ccccn1	Cc1ccc2CC(Sc2c1)C(=O)Nc1nnc([nH]1)-c1ccccn1	3	2.874	4	2	24	83.56
TCMDC-143474	Chagas	=	6.5	=	6.1	=	6.1	<	4.3	=	4.8	<	4.3	<	4.3	<	4.3	<	4.4	<	4.4	<	4	<	4.3	=	7.2	2.17	328.374	C17H20N4O3	COc1ccc(C(=O)N2CCC(C2)Nc2cccnc2)c(OC)n1	COc1ccc(C(=O)N2CCC(C2)Nc2cccnc2)c(OC)n1	2	1.963	3	1	24	76.58
TCMDC-143475	HAT	<	4.3	<	4.3	<	4.3	<	4.3	<	4.3	<	4.3	<	4.3	<	4.3	=	6.2	=	6.2	<	4			=	5.2	1.19	282.307	C14H14N6O	Cn1nccc1NC(=O)Cn1ccc(n1)-c1ccncc1	Cn1nccc1NC(=O)Cn1ccc(n1)-c1ccncc1	3	0.441	4	1	21	77.63
TCMDC-143476	Chagas	=	6.15	=	5.9	=	6.7	<	4.3	=	4.4	<	4.3	<	4.3	<	4.3	=	4.6	<	4.4	<	4	<	4.3	<	4	2.3	295.339	C16H17N5O	OCCCNc1nc(Nc2ccncc2)nc2ccccc12	OCCCNc1nc(Nc2ccncc2)nc2ccccc12	3	2.75	4	3	22	82.96
TCMDC-143477	Chagas	=	6.75	=	6.5	=	6.5	<	4.3	=	5.7	<	4.3	=	5.5	<	4.3	<	4.4	<	4.4	<	4	=	4.7	=	7.2	2.33	346.885	C17H19ClN4S	Cc1nn(C)c(Cl)c1CN(Cc1ccsc1)Cc1cccnc1	Cc1nn(C)c(Cl)c1CN(Cc1ccsc1)Cc1cccnc1	3	2.931	2	0	23	33.95
TCMDC-143478	Leish	=	5.5	=	4.7	=	5	<	4.3	=	4.8	=	5.4	=	5.5	=	4.7	=	5.2	=	5.1	=	4.3			=	5.9	3.61	309.409	C18H23N5	Cc1cn[nH]c1C1CCCN(Cc2nc3ccccc3n2C)C1	Cc1cn[nH]c1C1CCCN(Cc2nc3ccccc3n2C)C1	3	2.254	2	1	23	49.74
TCMDC-143479	Chagas	=	6.65	=	6.3	=	6.4	<	4.3	<	4.3	<	4.3	<	4.3	<	4.3	<	4.4	<	4.4	<	4	<	4.3	=	7.2	1.28	328.201	C14H15Cl2N3O2	CC(Cn1ccnc1)NC(=O)COc1ccc(Cl)c(Cl)c1	CC(Cn1ccnc1)NC(=O)COc1ccc(Cl)c(Cl)c1	2	2.793	2	1	21	56.15
TCMDC-143480	Leish	=	5	<	4.3	=	5	<	4.3	=	5.4	=	5.2	=	5.3	<	4.3	=	4.8	<	4.4	=	4.5			<	4	4	343.775	C16H14ClN5O2	COc1ccc(Cl)cc1CC(=O)Nc1nnc([nH]1)-c1ccccn1	COc1ccc(Cl)cc1CC(=O)Nc1nnc([nH]1)-c1ccccn1	3	2.722	4	2	24	92.79
TCMDC-143481	Chagas	=	6.75	=	6.4	=	6.5	<	4.3	=	5.6	<	4.3	=	6.5	<	4.3	<	4.4	<	4.4	<	4	<	4.3	=	7	1.14	327.43	C19H25N3O2	CC(C(=O)N1CCC(CC1)Oc1cc(C)ccc1C)n1ccnc1	CC(C(=O)N1CCC(CC1)Oc1cc(C)ccc1C)n1ccnc1	2	2.291	2	0	24	47.36
TCMDC-143482	Leish	=	5	=	5	=	5	<	4.3	=	5.1	=	5.2	=	5.2	<	4.3	=	4.7	<	4.4	=	4.3			=	5.6	4.11	319.369	C18H17N5O	O=C(Cc1ccc2CCCc2c1)Nc1nnc([nH]1)-c1ccccn1	O=C(Cc1ccc2CCCc2c1)Nc1nnc([nH]1)-c1ccccn1	3	2.963	4	2	24	83.56
TCMDC-143483	Leish	=	5.7	=	5.4	=	5.7	=	5.1	=	4.6	=	5.6	=	6	=	5	=	5.2	=	5	=	4.7			=	4.5	18.87	442.467	C20H19FN6O3S	COc1ccc(Nc2nccc(n2)N(C)c2n[nH]c3c(F)cccc23)cc1S(C)(=O)=O	COc1ccc(Nc2nccc(n2)N(C)c2n[nH]c3c(F)cccc23)cc1S(C)(=O)=O	4	2.949	5	2	31	113.1
TCMDC-143484	Chagas	=	6.5	=	6.6	=	6.8	<	4.3	<	4.3	=	4.8	=	5	=	4.6	=	4.9	=	4.5	=	4.3	=	5	=	5.3	2	365.523	C23H31N3O	CC(C)(C)c1ccc(NC2(CCN(Cc3ccccc3)CC2)C(N)=O)cc1	CC(C)(C)c1ccc(NC2(CCN(Cc3ccccc3)CC2)C(N)=O)cc1	2	3.842	1	2	27	58.36
TCMDC-143485	Leish	=	6.05	=	6.1	=	6	=	6.2	=	6	=	6.3	=	6.4	=	4.8	=	5.6	=	5.7	=	4.7			=	4.7	9.57	449.436	C19H21N5O. C2HF3O2	OC(=O)C(F)(F)F.COc1ccccc1CNc1cc(nc(n1)-c1nccn1C)C1CC1	COc1ccccc1CNc1cc(nc(n1)-c1nccn1C)C1CC1	3	3.067	3	1	25	64.86
TCMDC-143486	Leish	=	6	=	6.1	=	6.2	=	6	=	5.7	=	6.1	=	6.1	=	4.9	=	5.9	=	5.6	=	4.6			=	5.3	5.68	449.436	C19H21N5O. C2HF3O2	OC(=O)C(F)(F)F.COc1ccc(CNc2cc(nc(n2)-c2nccn2C)C2CC2)cc1	COc1ccc(CNc2cc(nc(n2)-c2nccn2C)C2CC2)cc1	3	3.067	3	1	25	64.86
TCMDC-143487	Leish	=	6.1	=	6.1	=	6.1	=	6.1	=	5.8	=	6.2	=	6.2	=	5	=	5.6	=	5.8	=	4.8			=	4.8	11.11	433.437	C19H21N5. C2HF3O2	OC(=O)C(F)(F)F.Cc1ccccc1CNc1cc(nc(n1)-c1nccn1C)C1CC1	Cc1ccccc1CNc1cc(nc(n1)-c1nccn1C)C1CC1	3	3.597	3	1	24	55.63
TCMDC-143488	Leish	=	6.2	=	6.1	=	6.1	=	6.2	=	5.8	=	6.2	=	6.7	=	5.1	=	5.7	=	5.8	=	4.7			=	4.4	7.87	453.855	C18H18ClN5. C2HF3O2	OC(=O)C(F)(F)F.Cn1ccnc1-c1nc(NCc2ccccc2Cl)cc(n1)C1CC1	Cn1ccnc1-c1nc(NCc2ccccc2Cl)cc(n1)C1CC1	3	3.861	3	1	24	55.63
TCMDC-143489	Leish	=	5.2	=	5.1	=	5.2	=	4.8	=	5.7	=	5.5	=	5.7	=	4.8	=	5.3	=	5	=	4.1			<	4	3.39	252.278	C14H12N4O	Oc1cccnc1-c1nc(Cc2ccccc2)n[nH]1	Oc1cccnc1-c1nc(Cc2ccccc2)n[nH]1	3	2.552	4	2	19	74.69
TCMDC-143490	Chagas	=	5.6	=	5.5	=	6	<	4.3	=	4.7	<	4.3	<	4.3	<	4.3	<	4.4	<	4.4	<	4	<	4.3	<	4	4.55	330.39	C21H18N2O2	Cc1[nH]c2ccccc2c(=O)c1Cc1c(C)[nH]c2ccccc2c1=O	Cc1[nH]c2ccccc2c(=O)c1Cc1c(C)[nH]c2ccccc2c1=O	4	1.387	2	2	25	65.72
TCMDC-143491	Leish	=	4.8	=	4.7	=	4.8	<	4.3	=	4.9	=	5.1	=	5.1	=	4.7	<	4.9	=	4.7	<	4			<	4	0	305.342	C17H15N5O	O=C(Nc1nnc([nH]1)-c1ccccn1)C1CC1c1ccccc1	O=C(Nc1nnc([nH]1)-c1ccccn1)C1CC1c1ccccc1	3	2.554	4	2	23	83.56
TCMDC-143492	Chagas	=	7.25	=	7.1	=	7.2	<	4.3	=	5.1	<	4.3	=	6.2	<	4.3	<	4.4	=	4.5	<	4	=	4.7	=	7.1	1.64	322.373	C17H18N6O	O=C(N1CCCC(C1)n1ccnc1)c1cnn(n1)-c1ccccc1	O=C(N1CCCC(C1)n1ccnc1)c1cnn(n1)-c1ccccc1	3	1.606	4	0	24	68.84
TCMDC-143493	HAT	=	4.5	<	4.3	<	4.3	<	4.3	<	4.3	=	5.1	=	5.2	=	5.4	=	6.7	=	6.3	<	4			<	4	0.41	381.479	C22H27N3O3	CCOc1ccc(NC(=O)c2ccc(NC(=O)NC3CCCCC3)cc2)cc1	CCOc1ccc(NC(=O)c2ccc(NC(=O)NC3CCCCC3)cc2)cc1	2	4.59	2	3	28	79.46
TCMDC-143494	Chagas	=	5.9	=	5.6	=	6.1	<	4.3	<	4.3	<	4.3	<	4.3	<	4.3	=	4.7	<	4.4	<	4	<	4.3	<	4	1.61	351.402	C19H21N5O2	CNc1cc(C)nc(c1)C1CN(CCO1)C(=O)c1n[nH]c2ccccc12	CNc1cc(C)nc(c1)C1CN(CCO1)C(=O)c1n[nH]c2ccccc12	3	1.923	3	2	26	83.14
TCMDC-143495	Chagas	=	6.5	=	6.2	=	6.3	<	4.3	=	4.9	<	4.3	<	4.3	<	4.3	<	4.4	<	4.4	<	4	=	4.3	=	7.1	1.54	326.402	C18H22N4O2	Cc1ccccc1OCC(=O)N1CCCN(CC1)c1cccnn1	Cc1ccccc1OCC(=O)N1CCCN(CC1)c1cccnn1	2	1.736	3	0	24	58.56
TCMDC-143496	HAT	=	6	=	6	=	6.1	<	4.3	=	4.5	<	4.3	<	4.3	<	4.3	=	6.4	=	6.2	<	4			<	4	0.82	604.61	C26H26N4O4S. C2HF3O2	OC(=O)C(F)(F)F.COc1ccc(cc1)S(=O)(=O)Nc1ccc(CN2CCN(CC2)C(=O)c2cccc(c2)C#N)cc1	COc1ccc(cc1)S(=O)(=O)Nc1ccc(CN2CCN(CC2)C(=O)c2cccc(c2)C#N)cc1	3	3.379	4	0	35	102.74
TCMDC-143497	Chagas HAT	=	6.3	=	6.3	=	6.4	<	4.3	=	5	<	4.3	=	4.6	<	4.3	=	6.8	=	6.5	<	4	<	4.3	<	4	1.23	588.61	C26H26N4O3S. C2HF3O2	OC(=O)C(F)(F)F.Cc1ccc(cc1)S(=O)(=O)Nc1ccc(CN2CCN(CC2)C(=O)c2cccc(c2)C#N)cc1	Cc1ccc(cc1)S(=O)(=O)Nc1ccc(CN2CCN(CC2)C(=O)c2cccc(c2)C#N)cc1	3	3.6	4	0	34	93.51
TCMDC-143498	Chagas	=	6.2	=	6	=	6.1	<	4.3	=	5.3	<	4.3	<	4.3	<	4.3	<	4.4	<	4.4	<	4	=	4.7	=	4.3	3.17	343.426	C18H18FN3OS	Cc1nccn1C1CCCN(C1)C(=O)c1cc2c(F)cccc2s1	Cc1nccn1C1CCCN(C1)C(=O)c1cc2c(F)cccc2s1	3	2.878	2	0	24	38.13
TCMDC-143499	HAT	=	6.3	=	6.5	=	6.5	<	4.3	=	4.6	=	4.4	=	4.5	=	4.4	=	6.6	=	6.3	<	4			=	4.1	1.64	577.627	C26H29N3O3S. C2HF3O2	OC(=O)C(F)(F)F.Cc1ccc(cc1)S(=O)(=O)Nc1ccc(CN2CCN(CC2)C(=O)c2cccc(C)c2)cc1	Cc1ccc(cc1)S(=O)(=O)Nc1ccc(CN2CCN(CC2)C(=O)c2cccc(C)c2)cc1	3	4.491	3	0	33	69.72
TCMDC-143500	Chagas	=	7.6	=	7.2	=	7.2	<	4.3	=	6.4	<	4.3	<	4.3	<	4.3	<	4.4	<	4.4	<	4	<	4.3	=	7	1.56	326.423	C17H18N4OS	Cc1cc2cncn2c(n1)C1CCCCN1C(=O)c1cccs1	Cc1cc2cncn2c(n1)C1CCCCN1C(=O)c1cccs1	3	2.409	3	0	23	50.5
TCMDC-143501	Leish	=	6.1	=	5.7	=	5.7	=	5	=	4.9	=	5.8	=	5.9	=	4.6	=	6.1	=	5.4	=	4.5			=	5.2	12.5	340.453	C17H20N6S	Cc1ccc(Nc2nc(cs2)C2CCCN2Cc2cc[nH]n2)nc1	Cc1ccc(Nc2nc(cs2)C2CCCN2Cc2cc[nH]n2)nc1	3	2.48	3	2	24	69.73
TCMDC-143502	Chagas	=	6.5	=	6.3	=	6.5	<	4.3	=	4.9	<	4.3			<	4.3	<	4.4	<	4.4	<	4	=	4.6	=	6	1.67	325.458	C20H27N3O	Cn1cncc1CN1CCC2(COC(Cc3ccccc3)C2)CC1	Cn1cncc1CN1CCC2(COC(Cc3ccccc3)C2)CC1	2	2.264	2	0	24	30.29
TCMDC-143503	Leish	=	5.8	=	5.2	=	5.7	<	4.3	=	5	=	5.5	=	5.7	=	4.8	=	4.9	=	5	=	4.6			=	4.5	2.33	308.421	C19H24N4	CC(C)n1c(CN(C)C(C)c2ccccn2)nc2ccccc12	CC(C)n1c(CN(C)C(C)c2ccccn2)nc2ccccc12	3	2.833	2	0	23	33.95
TCMDC-143504	Chagas	=	6.8	=	6.6	=	6.7	<	4.3	<	4.3	<	4.3	<	4.3	<	4.3	<	4.4	<	4.4	<	4	=	4.5	=	7	3.64	349.401	C21H20FN3O	CN(Cc1ccc(cc1)C(N)=O)C(c1ccc(F)cc1)c1cccnc1	CN(Cc1ccc(cc1)C(N)=O)C(c1ccc(F)cc1)c1cccnc1	3	2.251	2	1	26	59.22
TCMDC-143505	HAT	=	6.4	=	6.5	=	6.5	<	4.3	<	4.3	<	4.3	<	4.3	<	4.3	=	6.9	=	6.8	<	4			<	4	4.76	331.385	C18H22FN3O2	CC1CCCCN1C(=O)NCCc1coc(n1)-c1ccc(F)cc1	CC1CCCCN1C(=O)NCCc1coc(n1)-c1ccc(F)cc1	2	2.944	2	1	24	58.37
TCMDC-143506	Chagas	=	6.85	=	6.6	=	6.7	<	4.3	=	4.8	<	4.3	=	5	<	4.3	<	4.4	<	4.4	<	4	<	4.3	=	6.9	2.08	338.232	C16H17Cl2N3O	CC(Cn1ccnc1)NC(=O)C1CC1c1cccc(Cl)c1Cl	CC(Cn1ccnc1)NC(=O)C1CC1c1cccc(Cl)c1Cl	2	2.846	2	1	22	46.92
TCMDC-143507	Chagas	=	6.8	=	6.9	=	6.8	=	4.5	=	4.4	=	4.5	=	4.8	=	4.7	=	6.1	=	5.8	=	4.3	=	5.1	=	4.2	1.19	518.965	C25H27FN4O5. ClH	Cl.COc1ccc2ncc(F)c(NC(=O)[C@@]3(O)CC[C@@H](CC3)NCc3ccc4OCCOc4c3)c2n1	COc1ccc2ncc(F)c(NC(=O)[C@@]3(O)CC[C@@H](CC3)NCc3ccc4OCCOc4c3)c2n1	3	3.065	4	3	35	114.83
TCMDC-143508	Leish	=	5.8	=	5.7	=	5.8	=	5.9	=	5.6	=	5.9	=	6	=	4.5	=	5.6	=	5.7	=	4.7			<	4	2.78	329.767	C16H13ClFN5	Nc1nc(nc(N)c1Cc1c(F)cccc1Cl)-c1ccccn1	Nc1nc(nc(N)c1Cc1c(F)cccc1Cl)-c1ccccn1	3	3.453	3	2	23	90.71
TCMDC-143509	Leish	=	5.7	=	6.1	=	5.7	=	6.3	=	5.4	=	5.7	=	5.9	=	4.7	=	5.2	=	5.2	=	4.8			<	4	3.28	290.371	C18H18N4	C1CCC(C1)Nc1nc(nc2ccccc12)-c1ccccn1	C1CCC(C1)Nc1nc(nc2ccccc12)-c1ccccn1	3	4.301	3	1	22	50.7
TCMDC-143510	HAT	=	6.4	=	6.6	=	6.7	<	4.3	=	4.6	=	4.8	=	4.9	=	4.8	=	6.6	=	6.3	=	4.3			=	4.5	2.42	525.021	C24H26F2N4O3S. HCl	Cl.COc1cc(F)c2ncc(F)c(CCN3CC[C@H](NCc4cc5SCOc5cn4)[C@@H](O)C3)c2c1	COc1cc(F)c2ncc(F)c(CCN3CC[C@H](NCc4cc5SCOc5cn4)[C@@H](O)C3)c2c1	3	3.077	3	2	34	79.74
TCMDC-143511	Chagas	=	6	=	6.2	=	6.4	<	4.3	<	4.3	<	4.3	=	4.7	=	4.3	=	5	<	4.4	<	4	<	4.3	<	4	1.22	400.516	C25H28N4O	O=C(C1CCCCC1)N1CCN(CC1)c1nnc(-c2ccccc2)c2ccccc12	O=C(C1CCCCC1)N1CCN(CC1)c1nnc(-c2ccccc2)c2ccccc12	3	4.581	3	0	30	49.33
TCMDC-143512	Leish	=	6.3	=	6.2	=	6.5	=	5.3	=	5.5	=	6.3	=	6.4	=	5.2	=	6.1	=	6.5	=	4.8			=	4.4	4.93	545.61	C26H33N5O. C2HF3O2	OC(=O)C(F)(F)F.CN(Cc1nc2ccc(cc2[nH]1)C(=O)NCC1CCCCC1)C1CCCc2cccnc12	CN(Cc1nc2ccc(cc2[nH]1)C(=O)NCC1CCCCC1)C1CCCc2cccnc12	3	4.587	3	2	32	73.91
TCMDC-143513	HAT	=	6.9	=	7.1	=	7.2	=	4.6	=	5	=	4.9	=	5.1	=	4.6	=	6.5	=	6.4	=	4.3			=	6	5.19	488.012	C23H26ClN5O3S	COc1ccc2ncc(Cl)c(CCN3CC[C@@H](NCc4cc5SCOc5cn4)[C@H](O)C3)c2n1	COc1ccc2ncc(Cl)c(CCN3CC[C@@H](NCc4cc5SCOc5cn4)[C@H](O)C3)c2n1	3	3.186	4	2	33	92.63
TCMDC-143514	Leish	=	6.9	=	6.8	=	7	=	5	=	5.7	=	6	=	6.3	=	5.2	=	6.5	=	6.2	=	4.6			=	5.1	2.86	488.012	C23H26ClN5O3S	COc1ccc2ncc(Cl)c(CCN3CC[C@H](NCc4cc5SCOc5cn4)[C@@H](O)C3)c2n1	COc1ccc2ncc(Cl)c(CCN3CC[C@H](NCc4cc5SCOc5cn4)[C@@H](O)C3)c2n1	3	3.186	4	2	33	92.63
TCMDC-143515	HAT	=	5.5	=	4.9	=	5.2	=	6.2	<	4.3	=	5.1	=	5.3	=	5.2	=	6.6	=	6.1	=	4.8			=	5.9	6.56	482.993	C24H23ClN4O3S	C[C@@H](Oc1cc(sc1C(N)=O)-n1cnc2ccc(O[C@H]3CCNC3)cc12)c1ccccc1Cl	C[C@@H](Oc1cc(sc1C(N)=O)-n1cnc2ccc(O[C@H]3CCNC3)cc12)c1ccccc1Cl	4	4.698	2	2	33	91.4
TCMDC-143516	HAT	=	4.4	<	4.3	<	4.3	<	4.3	<	4.3	<	4.3	<	4.3	<	4.3	=	6.6	=	6.6	<	4			<	4	0.48	337.403	C18H15N3O2S	O=C(Cc1ccccc1)Nc1ccccc1C(=O)Nc1nccs1	O=C(Cc1ccccc1)Nc1ccccc1C(=O)Nc1nccs1	3	3.038	3	2	24	71.09
TCMDC-143517	Leish	=	6.8	=	6.5	=	6.7	=	4.9	=	5.8	=	5.5	=	5.6	<	4.3	=	6.7	=	5.8	=	4.3			=	5.1	6.5	311.384	C12H13N3O3S2	CC(C)(C)c1csc(NC(=O)c2ccc(s2)N(=O)=O)n1	CC(C)(C)c1csc(NC(=O)c2ccc(s2)N(=O)=O)n1	2	3.261	3	1	20	87.81
TCMDC-143518	Leish	=	5.9	=	4.9	=	5.7	=	4.8	=	5.3	=	5.4	=	5.8	=	4.7	=	5.6	=	5.3	<	4			=	5.1	3.47	496.62	C28H32N8O	CCN(Cc1nc2ccc(cc2[nH]1)C(=O)N1CCN(CC1)c1ncccn1)C1CCCc2cccnc12	CCN(Cc1nc2ccc(cc2[nH]1)C(=O)N1CCN(CC1)c1ncccn1)C1CCCc2cccnc12	4	2.405	5	1	37	94.14
TCMDC-143519	Chagas	=	6.2	=	6.4	=	6.7	<	4.3	<	4.3	<	4.3	<	4.3	<	4.3	=	4.9	<	4.4	<	4	<	4.3	<	4	0.4	421.243	C18H14Cl2N4O4	Clc1ccc(CCNC(=O)Cn2cnc3cc(ccc3c2=O)N(=O)=O)c(Cl)c1	Clc1ccc(CCNC(=O)Cn2cnc3cc(ccc3c2=O)N(=O)=O)c(Cl)c1	3	3.273	4	1	28	109.81
TCMDC-143520	Chagas	=	5.8	=	5.4	=	5.9	<	4.3	<	4.3	<	4.3	<	4.3	<	4.3	=	4.6	<	4.4	<	4	<	4.3	=	4.8	0.93	318.694	C15H8ClFN2O3	Fc1ccc2n(ccc(=O)c2c1)-c1ccc(cc1Cl)N(=O)=O	Fc1ccc2n(ccc(=O)c2c1)-c1ccc(cc1Cl)N(=O)=O	3	2.17	2	0	22	67.82
TCMDC-143521	Leish	=	6.7	=	6.6	=	6.8	=	5.4	=	6.2	=	5.9	=	6	=	5.1	=	6.6	=	5.9	=	4.9			=	4.3	8.81	349.365	C14H8FN3O3S2	Fc1ccc(cc1)-c1csc(NC(=O)c2ccc(s2)N(=O)=O)n1	Fc1ccc(cc1)-c1csc(NC(=O)c2ccc(s2)N(=O)=O)n1	3	3.679	3	1	23	87.81
TCMDC-143522	Leish	=	6.8	=	6.6	=	6.7	=	4.5	=	5.5	=	5.4	=	5.8	<	4.3	=	7.1	=	6.1	<	4			<	4	1.55	361.401	C15H11N3O4S2	COc1ccc(cc1)-c1csc(NC(=O)c2ccc(s2)N(=O)=O)n1	COc1ccc(cc1)-c1csc(NC(=O)c2ccc(s2)N(=O)=O)n1	3	3.55	3	1	24	97.04
TCMDC-143523	Leish	=	4.4	=	4.8	=	5.1	<	4.3	=	5	=	5.1	=	5.3	<	4.3	<	4.4	<	4.4	<	4			=	4.2	4.74	469.542	C22H19N3O5S2	COc1ccccc1-n1c(SCC(=O)Nc2ccc3OCOc3c2)nc2CCSc2c1=O	COc1ccccc1-n1c(SCC(=O)Nc2ccc3OCOc3c2)nc2CCSc2c1=O	3	3.762	3	1	32	91.68
TCMDC-143524	Leish	=	6.1	=	6.3	=	6.3	=	5.1	=	5.3	=	5.9	=	6.1	=	5	=	6.2	=	6	=	4.9			=	4.4	7.45	608.669	C30H34N6O. C2HF3O2	OC(=O)C(F)(F)F.CN(Cc1nc2cccc(C(=O)N3CCN(Cc4ccccc4)CC3)c2[nH]1)C1CCCc2cccnc12	CN(Cc1nc2cccc(C(=O)N3CCN(Cc4ccccc4)CC3)c2[nH]1)C1CCCc2cccnc12	4	3.88	3	1	37	68.36
TCMDC-143525	HAT	<	4.3	<	4.3	<	4.3	<	4.3	<	4.3	<	4.3	<	4.3	=	5.1	=	6.4	=	6.2	<	4			<	4	0.39	353.402	C18H15N3O3S	O=C(COc1ccccc1)Nc1ccccc1C(=O)Nc1nccs1	O=C(COc1ccccc1)Nc1ccccc1C(=O)Nc1nccs1	3	3.016	3	2	25	80.32
TCMDC-143526	Chagas HAT	=	5.7	=	5.4	=	5.7	<	4.3	=	4.4	<	4.3	<	4.3	<	4.3	=	6.7	=	6.2	<	4	=	4.4	<	4	0.87	410.951	C23H26N4O. HCl	Cl.CN(C(=O)Nc1ccc2CCN(CCc2c1)C1CCC1)c1ccc(cc1)C#N	CN(C(=O)Nc1ccc2CCN(CCc2c1)C1CCC1)c1ccc(cc1)C#N	2	3.842	2	1	28	59.37
TCMDC-143527	Chagas	=	6.6	=	5.8	=	6.8	=	5.7	=	5.5	<	4.3	<	4.3	<	4.3	=	6.7	=	6.3	<	4	<	4.3	=	5.2	1.53	501.384	C23H25BrN4O4	COc1ccc2nccc([C@H](O)CN3CC[C@H](NC(=O)c4ccc(Br)cc4)[C@@H](O)C3)c2n1	COc1ccc2nccc([C@H](O)CN3CC[C@H](NC(=O)c4ccc(Br)cc4)[C@@H](O)C3)c2n1	3	2.595	5	3	32	107.81
TCMDC-143528	Chagas	=	6.1	=	5	=	6.4	<	4.3	<	4.3	<	4.3	<	4.3	=	4.3	=	5.2	=	4.7	<	4	<	4.3	<	4	2.64	321.722	C14H12ClN3O4	COc1ccc(cc1NC(=O)Nc1cccc(Cl)c1)N(=O)=O	COc1ccc(cc1NC(=O)Nc1cccc(Cl)c1)N(=O)=O	2	4.251	2	2	22	96.18
TCMDC-143529	Chagas	=	6.75	=	6.7	=	6.7	<	4.3	=	5.5	<	4.3	<	4.3	<	4.3	<	4.4	<	4.4	<	4	=	4.5	=	7.7	0.37	315.805	C17H18ClN3O	Clc1cccc(NC(=O)N2CCCCC2c2cccnc2)c1	Clc1cccc(NC(=O)N2CCCCC2c2cccnc2)c1	2	2.926	2	1	22	45.23
TCMDC-143530	Chagas	=	6.3	=	6.1	=	6.6	<	4.3	<	4.3	<	4.3	<	4.3	<	4.3	=	4.9	=	4.8	<	4	<	4.3	<	4	1.38	332.346	C12H12N8O2S	Cc1ccc(C)c(c1)-n1nnnc1Sc1nc(nn1C)N(=O)=O	Cc1ccc(C)c(c1)-n1nnnc1Sc1nc(nn1C)N(=O)=O	3	1.603	6	0	23	120.13
TCMDC-143531	Leish	=	6.2	=	7.1	=	7.2	<	4.3	=	6.1	=	6.3	=	6.5	<	4.3	<	4.4	<	4.4	<	4			<	4	2.04	369.402	C18H15N3O4S	CCOc1ccccc1C(=O)Nc1nnc(s1)-c1ccc2OCOc2c1	CCOc1ccccc1C(=O)Nc1nnc(s1)-c1ccc2OCOc2c1	3	3.898	3	1	26	82.57
TCMDC-143532	Leish	=	5.6							=	6	=	6	=	6.2	=	4.8					<	4			<	4	2.47	355.375	C17H13N3O4S	COc1ccccc1C(=O)Nc1nnc(s1)-c1ccc2OCOc2c1	COc1ccccc1C(=O)Nc1nnc(s1)-c1ccc2OCOc2c1	3	3.369	3	1	25	82.57
TCMDC-143533	HAT	=	5.8	=	5.9	=	6.1	=	5.7	=	5.2	=	5.1	=	5.5	=	5.8	=	6.2	=	6.2	<	4			=	4.3	6.56	340.447	C19H20N2O2S	CC(C)CC(=O)NC(c1cccs1)c1ccc2cccnc2c1O	CC(C)CC(=O)NC(c1cccs1)c1ccc2cccnc2c1O	3	3.286	3	2	24	62.22
TCMDC-143534	Leish	=	7	=	7	=	7.1	=	5.2	=	6	=	5.9	=	5.9	=	4.5	=	6.9	=	6.2	=	5			<	4	4.58	391.427	C16H13N3O5S2	COc1ccc(cc1OC)-c1csc(NC(=O)c2ccc(s2)N(=O)=O)n1	COc1ccc(cc1OC)-c1csc(NC(=O)c2ccc(s2)N(=O)=O)n1	3	3.266	3	1	26	106.27
TCMDC-143535	Chagas	=	6.7	=	7	=	7.1	<	4.3	<	4.3	<	4.3	=	5.3	=	4.8	=	5.1	=	4.7	=	4	<	4.3	=	7.3	3.39	461.491	C22H21F2N3O4S	CC(CNS(=O)(=O)c1ccc(OC(F)F)cc1)c1ccc(NC(=O)c2ccncc2)cc1	CC(CNS(=O)(=O)c1ccc(OC(F)F)cc1)c1ccc(NC(=O)c2ccncc2)cc1	3	3.896	4	2	32	97.39
TCMDC-143536	Leish	=	5.6	=	5.6	=	5.9	<	4.3	=	5.4	=	5.1	=	5.7	<	4.3	=	4.7	=	4.8	<	4			=	5.6	4.25	496.546	C24H24N4O6S	O=C(CN1CCN(CC1)S(=O)(=O)c1cccc(c1)N(=O)=O)Nc1ccc(Oc2ccccc2)cc1	O=C(CN1CCN(CC1)S(=O)(=O)c1cccc(c1)N(=O)=O)Nc1ccc(Oc2ccccc2)cc1	3	4.81	5	1	35	124.77
TCMDC-143537	Chagas	=	5.8	=	5.5	=	6.1	=	4.5	=	6.2	=	4.5	=	6	=	5.2	=	4.6	=	4.4	=	4.3	=	4.7	=	4.8	1.57	469.621	C29H35N5O	Cn1cc(CN2CCN(CC2)c2ccc3CCN(CCc3c2)C(=O)[C@H]2C[C@@H]2c2ccccc2)cn1	Cn1cc(CN2CCN(CC2)c2ccc3CCN(CCc3c2)C(=O)[C@H]2C[C@@H]2c2ccccc2)cn1	3	3.046	2	0	35	44.61
TCMDC-143538	Leish	=	6.8	=	6.9	=	7.3	=	6.9	=	6	=	5.2	=	5.9	=	4.6	=	7	=	6.5	=	4.3			=	5.9	4.61	507.031	C24H27FN4O3S. HCl	Cl.COc1ccc2ncc(F)c(CCN3CC[C@@H](NC(=O)c4cc5CCCc5s4)[C@@H](O)C3)c2n1	COc1ccc2ncc(F)c(CCN3CC[C@@H](NC(=O)c4cc5CCCc5s4)[C@@H](O)C3)c2n1	3	3.627	4	2	33	87.58
TCMDC-143539	Chagas	=	6.3	=	6.5	=	6.5	<	4.3	=	6	<	4.3	<	4.3	<	4.3	=	4.5	<	4.4	<	4	=	4.5	=	6.7	0.82	489.603	C25H27N7O2S	Cc1ccc(cc1)S(=O)(=O)Cn1nnnc1C(N1CCN(CC1)c1ccccc1)c1cccnc1	Cc1ccc(cc1)S(=O)(=O)Cn1nnnc1C(N1CCN(CC1)c1ccccc1)c1cccnc1	4	2.015	6	0	35	97.11
TCMDC-143540	HAT	=	5.9	=	5.1	=	5.8	<	4.3	=	4.7	<	4.3	=	4.4	<	4.3	=	6.2	=	6.3	<	4			=	4.3	2.02	427.551	C27H29N3O2	CC(=O)NC1(CCN(CC(=O)Nc2ccccc2-c2ccccc2)CC1)c1ccccc1	CC(=O)NC1(CCN(CC(=O)Nc2ccccc2-c2ccccc2)CC1)c1ccccc1	3	2.866	2	2	32	61.44
TCMDC-143541	Chagas	=	6.7	=	6.5	=	7.3	=	4.3	=	4.6	=	4.4	=	4.5	=	4.6	=	6.1	=	5.4	=	4.5	=	4.7	=	5.1	2.08	241.045	C8H5BrN2O2	Cc1cc(C#N)c(cc1Br)N(=O)=O	Cc1cc(C#N)c(cc1Br)N(=O)=O	1	2.38	2	0	13	69.61
TCMDC-143542	Chagas	=	6.8	=	6.9	=	6.9	<	4.3	<	4.3	<	4.3	<	4.3	<	4.3	<	4.4	<	4.4	<	4	<	4.3	=	7.4	0.41	446.569	C21H23FN4O2S2	Fc1ccc(cc1)N1CCN(CC1)C(CNS(=O)(=O)c1cccs1)c1cccnc1	Fc1ccc(cc1)N1CCN(CC1)C(CNS(=O)(=O)c1cccs1)c1cccnc1	3	3.477	3	1	30	65.54
TCMDC-143543	HAT	=	5.8	=	5.7	=	6.3	=	4.5	=	4.5	=	4.8	=	4.9	=	4.8	=	6.1	=	6	=	4.3			=	7.1	3.81	720.675	C31H32N4O2. 2(C2HF3O2)	OC(=O)C(F)(F)F.OC(=O)C(F)(F)F.O=C1COC(CN1C1CCN(Cc2ccc(cc2)-n2ccnc2)CC1)(c1ccccc1)c1ccccc1	O=C1COC(CN1C1CCN(Cc2ccc(cc2)-n2ccnc2)CC1)(c1ccccc1)c1ccccc1	4	4.74	3	0	37	50.6
TCMDC-143544	HAT	=	4.9	=	4.5	=	4.7	<	4.3	=	6.3	=	4.6	=	4.7	=	4.4	=	6.5	=	6.4	=	4.1			<	4	0.82	597.64	C30H33N3O3. C2HF3O2	OC(=O)C(F)(F)F.CC(=O)Nc1ccc(CN2CCC(CC2)N2CC(OCC2=O)(c2ccccc2)c2ccccc2)cc1	CC(=O)Nc1ccc(CN2CCC(CC2)N2CC(OCC2=O)(c2ccccc2)c2ccccc2)cc1	3	3.821	3	1	36	61.88
TCMDC-143545	Chagas	=	5.6	=	5.6	=	5.5	<	4.3	<	4.3	<	4.3	<	4.3	<	4.3	<	4.4	<	4.4	<	4	<	4.3	=	4.4	1.65	433.308	C19H21BrN4O3	CC(N1CCN(CC1)c1ccc(cc1)N(=O)=O)C(=O)Nc1ccc(Br)cc1	CC(N1CCN(CC1)c1ccc(cc1)N(=O)=O)C(=O)Nc1ccc(Br)cc1	2	4.823	2	1	27	81.4
TCMDC-143546	Chagas	=	5.9	=	5.7	=	6.1	<	4.3	<	4.3	<	4.3	<	4.3	<	4.3	=	4.7	<	4.4	<	4	<	4.3	<	4	0.85	292.3	C16H12N4O2	Cc1cc2ncn(-c3ccc(cc3C#N)N(=O)=O)c2cc1C	Cc1cc2ncn(-c3ccc(cc3C#N)N(=O)=O)c2cc1C	3	3.851	3	0	22	87.43
TCMDC-143547	HAT	=	4.6	<	4.3	=	4.4	<	4.3	<	4.3	<	4.3	<	4.3	<	4.3	=	6.6	=	6.3	<	4			=	4.1	0.93	463.587	C25H33N7O2	CCc1ccccc1[C@@H](C)NC(=O)c1cnc2n(CC)ncc2c1NC1CCN(CC1)C(N)=O	CCc1ccccc1[C@@H](C)NC(=O)c1cnc2n(CC)ncc2c1NC1CCN(CC1)C(N)=O	3	2.524	3	3	34	118.17
TCMDC-143548	Chagas	=	6.1	=	6.1	=	6.3	<	4.3	<	4.3	<	4.3	<	4.3	=	4.7	=	5	=	4.6	<	4	=	4.5	=	6.8	5.44	518.893	C22H16ClF5N2O3S	Fc1ccc(CNC(=O)CN(c2cccc(c2)C(F)(F)F)S(=O)(=O)c2ccc(Cl)cc2)cc1F	Fc1ccc(CNC(=O)CN(c2cccc(c2)C(F)(F)F)S(=O)(=O)c2ccc(Cl)cc2)cc1F	3	5.888	3	1	34	66.48
TCMDC-143549	Chagas	=	7.4	=	5.6	=	5.9	<	4.3	<	4.3	=	4.8	=	4.7	=	4.7	=	5.5	=	5.5	=	4.3	=	4.8	=	4.8	0.44	554.59	C24H28N2O4S. C2HF3O2	OC(=O)C(F)(F)F.COc1ccc(cc1)S(=O)(=O)NCc1ccc(cc1)-c1ccc(CN(C)CCO)cc1	COc1ccc(cc1)S(=O)(=O)NCc1ccc(cc1)-c1ccc(CN(C)CCO)cc1	3	4.172	3	2	31	78.87
TCMDC-143550	Chagas	=	6.1	=	6.1	=	6.2	<	4.3	=	4.6	<	4.3	<	4.3	<	4.3	=	4.6	<	4.4	<	4	=	4.6	<	4	0.44	615.597	C21H29N3O2S. 2(C2HF3O2)	OC(=O)C(F)(F)F.OC(=O)C(F)(F)F.CCCN1CCN(Cc2ccc(cc2)S(=O)(=O)Nc2cccc(C)c2)CC1	CCCN1CCN(Cc2ccc(cc2)S(=O)(=O)Nc2cccc(C)c2)CC1	2	4.445	2	0	27	52.65
TCMDC-143551	HAT	=	5.8	=	5.7	=	5.9	=	4.7	=	5.9	=	5.2	=	5.5	=	5.1	=	6.3	=	6.2	=	4.2			=	5.1	2.58	458.562	C21H22N4O4S2	CN(CC1CCCO1)S(=O)(=O)c1ccc(cc1)C(=O)Nc1nc(cs1)-c1ccccn1	CN(CC1CCCO1)S(=O)(=O)c1ccc(cc1)C(=O)Nc1nc(cs1)-c1ccccn1	3	2.775	6	1	31	101.49
TCMDC-143552	Chagas	=	5.6	=	5.6	=	5.7	<	4.3	<	4.3	<	4.3	<	4.3	<	4.3	=	5	<	4.4	<	4	=	4.5	<	4	0.89	356.836	C17H13ClN4OS	Clc1ccc(NC(=O)CSc2ccc(nn2)-c2ccccn2)cc1	Clc1ccc(NC(=O)CSc2ccc(nn2)-c2ccccn2)cc1	3	2.769	4	1	24	67.77
TCMDC-143553	Chagas	=	7.4	=	7.4	=	7.5	<	4.3	=	4.6	<	4.3	<	4.3	<	4.3	=	4.9	=	4.7	<	4	=	4.8	=	7.2	2.56	387.507	C23H21N3OS	Cc1ccc2nc(sc2c1)N(Cc1cccnc1)C(=O)CCc1ccccc1	Cc1ccc2nc(sc2c1)N(Cc1cccnc1)C(=O)CCc1ccccc1	4	3.912	3	0	28	46.09
TCMDC-143554	Leish	=	5.1	=	4.6	=	5	=	5	=	4.6	=	5.1	=	5.1	=	4.6	=	4.8	=	4.6	=	4.1			<	4	4.13	210.235	C12H10N4	N(c1nc2ccccc2[nH]1)c1ccccn1	N(c1nc2ccccc2[nH]1)c1ccccn1	3	2.708	2	2	16	53.6
TCMDC-143555	Chagas	=	6.2	=	6.2	=	6.3	=	4.6	=	6.3	<	4.3	=	6.1	=	4.7	=	4.6	<	4.4	<	4	=	4.4	=	6.8	2.17	391.449	C23H22FN3O2	Fc1cccc(NC(=O)N2CCC(CC2)Oc2cccc(c2)-c2cccnc2)c1	Fc1cccc(NC(=O)N2CCC(CC2)Oc2cccc(c2)-c2cccnc2)c1	3	3.525	2	1	29	54.46
TCMDC-143556	HAT	=	5.8	=	5.7	=	6.1	<	4.3	=	5.9	<	4.3	<	4.3	<	4.3	=	6.4	=	6.2	<	4			<	4	1.64	297.327	C17H16FN3O	Cc1nn2c(O)c3CCCCc3nc2c1-c1ccc(F)cc1	Cc1nn2c(O)c3CCCCc3nc2c1-c1ccc(F)cc1	3	4.375	3	1	22	50.42
TCMDC-143557	Leish	=	5.4	=	5.1	=	5.3	=	5.7	=	5.2	=	5.6	=	5.7	<	4.3	=	4.7	=	4.6	<	4			=	4.7	4.55	313.374	C16H15N3O2S	COc1ccc(Nc2nc(cs2)-c2ccccn2)c(OC)c1	COc1ccc(Nc2nc(cs2)-c2ccccn2)c(OC)c1	3	3.683	2	1	22	56.27
TCMDC-143558	Leish	=	6.2	=	6	=	6.1	=	6.2	=	5.4	=	5.5	=	5.7	<	4.3	=	6	=	6.3	=	4.4			=	4.7	3.95	268.343	C14H12N4S	Cc1cccc(Nc2nc(cs2)-c2ccccn2)n1	Cc1cccc(Nc2nc(cs2)-c2ccccn2)n1	3	3.061	3	1	19	50.7
TCMDC-143559	Chagas	=	6.5	=	6.4	=	6.6	<	4.3	=	4.4	<	4.3	<	4.3	<	4.3	<	4.4	<	4.4	<	4	=	4.4	=	5.5	1.67	321.338	C18H15N3O3	OCc1ccccc1-c1cncc(Nc2cccc(c2)N(=O)=O)c1	OCc1ccccc1-c1cncc(Nc2cccc(c2)N(=O)=O)c1	3	3.465	3	2	24	90.97
TCMDC-143560	HAT	=	5.1	=	5.1	=	5.3	<	4.3	=	4.9	<	4.3	=	4.8	=	4.9	=	6.2	=	6	=	4			=	5.9	7.75	359.391	C20H17N5O2	COC(=O)c1ccc(cc1)-c1cnc2ccc(NCc3ccccn3)nn12	COC(=O)c1ccc(cc1)-c1cnc2ccc(NCc3ccccn3)nn12	4	2.771	4	1	27	81.41
TCMDC-143561	Chagas	=	6.2	=	6.2	=	6.3	<	4.3	=	4.7	<	4.3	<	4.3	=	4.4	=	4.9	=	5.2	<	4	=	4.4	=	6.9	0.48	517.943	C25H23ClF3N5O2	FC(F)(F)c1cccc(NC(=O)N2CCC(CC2)C(=O)NC(c2ccc(Cl)cc2)c2cnccn2)c1	FC(F)(F)c1cccc(NC(=O)N2CCC(CC2)C(=O)NC(c2ccc(Cl)cc2)c2cnccn2)c1	3	2.496	4	2	36	87.22
TCMDC-143562	Chagas	=	6.85	=	6.8	=	6.8	<	4.3	=	5.3	<	4.3	=	4.7	=	4.7	=	4.5	=	4.4	<	4	=	4.7	=	7.2	2.85	316.357	C19H16N4O	C(Cc1c[nH]c2ccccc12)Oc1nccnc1-c1ccncc1	C(Cc1c[nH]c2ccccc12)Oc1nccnc1-c1ccncc1	4	2.872	3	1	24	63.69
TCMDC-143563	Leish	=	7	=	6.9	=	7	=	5.6	=	6.1	=	6	=	6.1	=	5	=	6.7	=	6.4	=	4.8			=	5.6	11.93	482.334	C17H12BrN3O5S2	Brc1ccc(NS(=O)(=O)c2cccc(NC(=O)c3ccc(s3)N(=O)=O)c2)cc1	Brc1ccc(NS(=O)(=O)c2cccc(NC(=O)c3ccc(s3)N(=O)=O)c2)cc1	3	4.142	4	1	28	121.09
TCMDC-143564	Chagas	=	5.9	=	6	=	6.3	<	4.3	<	4.3	<	4.3	<	4.3	<	4.3	=	5.2	<	4.4	<	4	<	4.3	<	4	1.92	373.371	C17H19N5O5	O=C(COc1ncnc2cc(ccc12)N(=O)=O)NC(=O)NC1CCCCC1	O=C(COc1ncnc2cc(ccc12)N(=O)=O)NC(=O)NC1CCCCC1	2	2.894	5	2	27	139.03
TCMDC-143565	HAT	=	4.6	=	4.5	=	4.6	<	4.3	=	4.4	<	4.3	<	4.3	<	4.3	=	6.3	=	6	<	4			=	5.5	1.33	498.611	C27H26N6O2S	CCc1cccc(CC)c1-n1c(SCC(=O)N2CC(=O)Nc3ccccc23)nnc1-c1cccnc1	CCc1cccc(CC)c1-n1c(SCC(=O)N2CC(=O)Nc3ccccc23)nnc1-c1cccnc1	4	4.527	5	1	36	93.01
TCMDC-143566	Leish	=	5.55	=	5.9	=	6.1	=	4.7	=	5.8	=	5.6	=	6.1	<	4.3	=	5.1	=	4.6	<	4			=	5	2.37	463.397	C24H28Cl2N2O3	COc1ccc(cc1)C1C2CCCCC2(O)CCN1CC(=O)Nc1ccc(Cl)cc1Cl	COc1ccc(cc1)C1C2CCCCC2(O)CCN1CC(=O)Nc1ccc(Cl)cc1Cl	2	4.945	2	2	31	61.8
TCMDC-143567	Leish	=	4.9	=	5.3	=	5.5	<	4.3	=	5.3	=	5.5	=	5.9	<	4.3	=	4.9	=	5.1	<	4			=	4.9	1.69	477.38	C24H26Cl2N2O4	OC12CCCCC1C(N(CC(=O)Nc1ccc(Cl)cc1Cl)CC2)c1ccc2OCOc2c1	OC12CCCCC1C(N(CC(=O)Nc1ccc(Cl)cc1Cl)CC2)c1ccc2OCOc2c1	2	4.991	2	2	32	71.03
TCMDC-143568	Leish	=	5.9	=	5.7	=	5.9	=	6.5	=	5.2	=	5.8	=	5.9	=	4.8	=	5.2	=	5.2	=	4.7			<	4	6.84	278.36	C17H18N4	CC(C)(C)Nc1nc(nc2ccccc12)-c1ccccn1	CC(C)(C)Nc1nc(nc2ccccc12)-c1ccccn1	3	4.066	3	1	21	50.7
TCMDC-143569	Chagas HAT	=	6.25	=	6.3	=	6.4	<	4.3	<	4.3	<	4.3	<	4.3	=	4.8	=	6.7	=	6.5	<	4	=	4.7	<	4	1.32	308.405	C18H16N2OS	O=C(NCCc1csc(n1)-c1ccccc1)c1ccccc1	O=C(NCCc1csc(n1)-c1ccccc1)c1ccccc1	3	3.4	2	1	22	41.99
TCMDC-143570	Leish	=	6.4	=	6.3	=	6.6	=	5.5	=	5.8	=	6.6	=	6.8	=	5.3	=	6.7	=	6.4	=	4.4			=	5.6	8.86	442.562	C21H22N4O3S2	CC1CCCN(C1)S(=O)(=O)c1ccc(cc1)C(=O)Nc1nc(cs1)-c1ccccn1	CC1CCCN(C1)S(=O)(=O)c1ccc(cc1)C(=O)Nc1nc(cs1)-c1ccccn1	3	3.782	5	1	30	92.26
TCMDC-143571	Leish	=	7.1	=	6.9	=	7	<	4.3	=	6.5	=	5.8	=	5.9	=	4.9	=	6.7	=	5.8	<	4			<	4	3.14	297.313	C10H7N3O4S2	NC(=O)c1ccsc1NC(=O)c1ccc(s1)N(=O)=O	NC(=O)c1ccsc1NC(=O)c1ccc(s1)N(=O)=O	2	1.24	3	2	19	118.01
TCMDC-143572	HAT	=	5.5	=	4.9	=	5.1	=	5.4	=	4.6	=	4.5	=	4.8	=	4.7	=	7.8	=	7.2	=	4.7			=	5	3.85	292.25	C13H12N2O6	COc1ccc(OC)c(NC(=O)c2ccc(o2)N(=O)=O)c1	COc1ccc(OC)c(NC(=O)c2ccc(o2)N(=O)=O)c1	2	1.374	2	1	21	106.52
TCMDC-143573	Leish	=	5.1	=	4.7	=	5.1	=	4.4	=	4.9	=	5	=	5.3	=	4.4	=	4.7	=	4.6	=	4.4			=	5.3	2.25	471.471	C21H23N3O4. C2H2O4	OC(=O)C(O)=O.COCCn1c(NCc2ccccc2OC)ncc1-c1ccc2OCOc2c1	COCCn1c(NCc2ccccc2OC)ncc1-c1ccc2OCOc2c1	3	3.938	1	1	28	66.77
TCMDC-143574	Leish	=	4.85	=	4.8	=	5.2	<	4.3	<	4.3	=	5.2	=	5.2	=	4.3	=	4.6	=	4.8	=	4.7			=	5.1	3.65	427.461	C20H23N3O2. C2H2O4	OC(=O)C(O)=O.COCCn1c(NCc2ccccc2OC)ncc1-c1ccccc1	COCCn1c(NCc2ccccc2OC)ncc1-c1ccccc1	3	3.901	1	1	25	48.31
TCMDC-143575	HAT	<	4.3	<	4.3	<	4.3	<	4.3	<	4.3	<	4.3	<	4.3	<	4.3	=	6.5	=	6.3	<	4			<	4	0.46	329.339	C14H11N5O3S	O=C(Nc1nccs1)c1ccccc1Cn1cc(cn1)N(=O)=O	O=C(Nc1nccs1)c1ccccc1Cn1cc(cn1)N(=O)=O	3	1.561	4	1	23	105.63
TCMDC-143576	Leish	=	5.2	=	5.2	=	5.3	<	4.3	=	5	=	5.1	=	5.3	=	4.3	=	4.6	<	4.4	<	4			=	7	6.45	270.764	C16H14N2. HCl	Cl.C(Nc1cccc2ccncc12)c1ccccc1	C(Nc1cccc2ccncc12)c1ccccc1	3	3.495	1	1	18	24.92
TCMDC-143577	Leish	=	6.7	=	6.4	=	6.6	=	5.3	=	5.7	=	5.5	=	5.7	=	4.4	=	6.6	=	6.1	=	4.8			=	4.7	3.86	411.458	C16H17N3O6S2	Cc1ccc(NC(=O)c2ccc(s2)N(=O)=O)cc1S(=O)(=O)N1CCOCC1	Cc1ccc(NC(=O)c2ccc(s2)N(=O)=O)cc1S(=O)(=O)N1CCOCC1	2	2.352	5	1	27	121.53
TCMDC-143578	HAT	=	6.6	=	6.8	=	6.9	<	4.3	<	4.3	<	4.3	<	4.3	<	4.3	=	6.4	=	6.2	<	4			=	4.5	2.68	413.474	C16H19N3O6S2	CCN(CC)S(=O)(=O)c1ccc(OC)c(NC(=O)c2ccc(s2)N(=O)=O)c1	CCN(CC)S(=O)(=O)c1ccc(OC)c(NC(=O)c2ccc(s2)N(=O)=O)c1	2	2.376	4	1	27	121.53
TCMDC-143579	HAT	=	6	=	5.3	=	6.1	=	4.7	=	4.5	=	4.6	=	4.9	=	4.4	=	6.6	=	6.6	=	4.8			=	4.4	1.33	341.367	C12H11N3O5S2	NS(=O)(=O)c1ccc(CNC(=O)c2ccc(s2)N(=O)=O)cc1	NS(=O)(=O)c1ccc(CNC(=O)c2ccc(s2)N(=O)=O)cc1	2	0.907	4	2	22	135.08
TCMDC-143580	HAT	=	5	=	4.8	=	5	=	4.6	<	4.3	=	4.4	=	4.4	=	4.5	=	6.6	=	6.5	=	4.5			=	5	1.9	439.527	C23H25N3O4S	Cc1ccccc1NS(=O)(=O)c1ccc2[nH]cc(C(=O)NC3CCCCC3)c(=O)c2c1	Cc1ccccc1NS(=O)(=O)c1ccc2[nH]cc(C(=O)NC3CCCCC3)c(=O)c2c1	3	2.33	4	2	31	108.13
TCMDC-143581	HAT	=	4.6	=	4.5	=	4.6	=	4.7	<	4.3	<	4.3	=	4.4	=	4.5	=	6.5	=	6.2	=	4.6			=	4.9	1.9	425.51	C22H23N3O4S	Cc1ccccc1NS(=O)(=O)c1ccc2[nH]cc(C(=O)NC3CCCC3)c(=O)c2c1	Cc1ccccc1NS(=O)(=O)c1ccc2[nH]cc(C(=O)NC3CCCC3)c(=O)c2c1	3	1.771	4	2	30	108.13
TCMDC-143582	HAT	=	5.3	=	4.7	=	4.8	=	6.2	=	4.8	=	4.7	=	4.9	=	4.8	=	6.4	=	6.1	<	5			=	4.6	10.75	491.493	C23H20F3N3O4S	C[C@@H](Oc1cc(sc1C(N)=O)-n1cnc2ccc(cc12)C(O)CO)c1ccccc1C(F)(F)F	C[C@@H](Oc1cc(sc1C(N)=O)-n1cnc2ccc(cc12)C(O)CO)c1ccccc1C(F)(F)F	4	3.06	4	3	34	110.6
TCMDC-143583	HAT	=	4.4	<	4.3	=	4.5	<	4.3	<	4.3	<	4.3	=	4.6	<	4.3	=	6	=	6.1	<	4			=	4.2	1.06	469.607	C25H31N3O4S	COc1cccc(c1)S(=O)(=O)Nc1ccc2CC(Cc2c1)N1CCC(CC1)NC(=O)C1CC1	COc1cccc(c1)S(=O)(=O)Nc1ccc2CC(Cc2c1)N1CCC(CC1)NC(=O)C1CC1	2	2.172	3	1	33	87.74
TCMDC-143584	Leish	=	6.2	=	6.2	=	6.4	=	5.6	=	6.2	=	5.9	=	6	=	4.9	=	6.4	=	6.2	=	4.2			=	5.2	6.9	428.528	C20H20N4O3S2	O=C(Nc1nc(cs1)-c1ccccn1)c1ccc(cc1)S(=O)(=O)N1CCCCC1	O=C(Nc1nc(cs1)-c1ccccn1)c1ccc(cc1)S(=O)(=O)N1CCCCC1	3	3.263	5	1	29	92.26
TCMDC-143585	HAT	<	4.3	<	4.3	<	4.3	<	4.3	=	4.6	<	4.3	=	4.9	=	4.9	=	6	=	6.1	<	4			=	4.3	1.55	475.562	C24H27F2N3O3S	Fc1cc(F)cc(c1)S(=O)(=O)Nc1ccc2CC(Cc2c1)N1CCC(CC1)NC(=O)C1CC1	Fc1cc(F)cc(c1)S(=O)(=O)Nc1ccc2CC(Cc2c1)N1CCC(CC1)NC(=O)C1CC1	2	2.588	3	1	33	78.51
TCMDC-143586	Leish	=	5.9	=	5.9	=	6.1	=	4.7	=	5.1	=	5.7	=	5.8	<	4.3	=	4.8	=	4.7	<	4			=	4.5	4.22	387.474	C24H25N3O2	COc1cccc(c1)C(=O)[C@H]1C[C@@H]1CN(Cc1ccccn1)Cc1ccccn1	COc1cccc(c1)C(=O)[C@H]1C[C@@H]1CN(Cc1ccccn1)Cc1ccccn1	3	3.005	3	0	29	55.32
TCMDC-143587	HAT	=	5.3	=	4.6	=	4.7	=	5.5	<	4.3	<	4.3	=	4.5	=	4.4	=	6.2	=	6.1	=	4.2			=	5.4	3.06	437.296	C22H17BrN2O3	OC1(CC(=O)c2cccnc2)C(=O)N(Cc2ccccc2)c2ccc(Br)cc12	OC1(CC(=O)c2cccnc2)C(=O)N(Cc2ccccc2)c2ccc(Br)cc12	3	3.62	4	1	28	70.5
TCMDC-143588	Chagas	=	5.6	=	5.3	=	5.7	<	4.3	<	4.3	<	4.3	<	4.3	<	4.3	=	5.1	=	4.9	<	4	=	4.8	<	4	5	369.598	C14H10BrClN2O3	Clc1cc(NC(=O)Nc2ccc3OCOc3c2)ccc1Br	Clc1cc(NC(=O)Nc2ccc3OCOc3c2)ccc1Br	2	4.731	1	2	21	59.59
TCMDC-143589	HAT	=	5.5	<	4.3	<	4.3	<	4.3	<	4.3	<	4.3	<	4.3	<	4.3	=	6.6	=	6	<	4			<	4	0.83	347.398	C19H13N3O2S	O=C(Nc1ccc(cc1)-c1nc2ccccc2c(=O)[nH]1)c1cccs1	O=C(Nc1ccc(cc1)-c1nc2ccccc2c(=O)[nH]1)c1cccs1	4	2.832	3	2	25	74.85
TCMDC-143590	Chagas	=	6.2	=	6.6	=	6.5	=	4.6	=	6.9	=	4.6	=	5.2	=	4.5	=	5	=	4.7	=	4.3	=	4.8	=	7.2	3.06	419.655	C13H14BrClN2O. C2H2O4	OC(=O)C(O)=O.Clc1cc(Br)ccc1OCCCCn1ccnc1	Clc1cc(Br)ccc1OCCCCn1ccnc1	2	3.947	1	0	18	27.05
TCMDC-143591	Leish	=	4.9	<	4.3	=	5.2	<	4.3	=	5.2	=	5.3	=	5.7	<	4.3	=	5.1	<	4.4	<	4			=	4.4	0.46	345.777	C18H16ClNO4	Clc1ccc(cc1)C(=O)c1ccc(OC(=O)N2CCOCC2)cc1	Clc1ccc(cc1)C(=O)c1ccc(OC(=O)N2CCOCC2)cc1	2	3.444	3	0	24	55.84
TCMDC-143592	Chagas	=	5.8	=	5.9	=	5.9	<	4.3	<	4.3	<	4.3	=	5.5	<	4.3	=	4.9			=	4.5	=	5	<	4	4.23	374.871	C20H23ClN2O3	CC(C)Oc1ccc(cc1)C(=O)Nc1ccc(N2CCOCC2)c(Cl)c1	CC(C)Oc1ccc(cc1)C(=O)Nc1ccc(N2CCOCC2)c(Cl)c1	2	4.088	2	1	26	50.8
TCMDC-143593	Chagas	=	7	=	7.2	=	7.3	<	4.3	=	6.8	<	4.3	=	5.1	=	4.4	=	4.5	<	4.4	<	4	=	4.7	=	7.2	1.76	387.474	C24H25N3O2	COc1cccc(c1)C(=O)[C@H]1C[C@@H]1CN(Cc1cccnc1)Cc1cccnc1	COc1cccc(c1)C(=O)[C@H]1C[C@@H]1CN(Cc1cccnc1)Cc1cccnc1	3	3.005	3	0	29	55.32
TCMDC-143594	Leish	=	5.6	=	6.3	=	6.5	<	4.3	=	6	=	6	=	6.4	<	4.3	=	5	<	4.4	<	4			=	5	4.02	427.497	C20H17N3O4S2	COc1ccc(cc1)C1=NCC(CSc2nnc(o2)-c2ccc3OCOc3c2)S1	COc1ccc(cc1)C1=NCC(CSc2nnc(o2)-c2ccc3OCOc3c2)S1	3	3.551	3	0	29	78.97
TCMDC-143595	HAT	=	4.9	=	4.9	=	5.1	<	4.3	<	4.3	<	4.3	<	4.3	<	4.3	=	6.4	=	6.1	<	4			=	6	1.83	490.588	C25H26N6O3S	CCc1cccc(CC)c1-n1c(SCC(=O)NC(=O)NCc2ccco2)nnc1-c1cccnc1	CCc1cccc(CC)c1-n1c(SCC(=O)NC(=O)NCc2ccco2)nnc1-c1cccnc1	4	4.692	5	2	35	114.94
TCMDC-143596	HAT	=	5.5	=	4.3	=	4.9	=	6.9	=	4.6	=	4.4	=	4.5	=	4.4	=	6.2	=	6.1	<	4			=	4.6	11.22	471.966	C23H22ClN3O4S	C[C@@H](Oc1cc(sc1C(N)=O)-n1cnc2ccc(CC(O)CO)cc12)c1ccccc1Cl	C[C@@H](Oc1cc(sc1C(N)=O)-n1cnc2ccc(CC(O)CO)cc12)c1ccccc1Cl	4	3.197	4	3	32	110.6
TCMDC-143597	HAT	=	5.7	=	4.5	=	4.6	<	4.3	<	4.3	<	4.3	=	4.5	<	4.3	=	6.3	=	6	<	4			=	4.7	2.35	426.947	C24H27ClN2O3	Clc1ccccc1OC1CCN(CC1)C(=O)C1CCN(CC1)C(=O)c1ccccc1	Clc1ccccc1OC1CCN(CC1)C(=O)C1CCN(CC1)C(=O)c1ccccc1	2	1.819	2	0	30	49.85
TCMDC-143598	Chagas	=	5.8	=	5.8	=	6.1	<	4.3	<	4.3	=	4.3	=	5	=	4.5	=	4.8	=	4.8	=	4.3	=	4.8	=	4.4	1.12	480.482	C25H33N3O2. 2(HCl)	Cl.Cl.NC(=O)c1ccc(cc1)-c1cccc(OCCN2CCN(CC2)C2CCCCC2)c1	NC(=O)c1ccc(cc1)-c1cccc(OCCN2CCN(CC2)C2CCCCC2)c1	2	3.646	1	1	30	58.8
TCMDC-143599	Chagas	=	6.9	=	7	=	7.1	<	4.3	=	5.1	<	4.3	=	5	<	4.3	=	4.7	<	4.4	<	4	<	4.3	=	7.3	0.93	311.408	C17H17N3OS	CCCC(=O)N(Cc1ccccn1)c1nc2ccccc2s1	CCCC(=O)N(Cc1ccccn1)c1nc2ccccc2s1	3	2.374	3	0	22	46.09
TCMDC-143600	Leish	=	5.7	=	6.2	=	6.3	=	6.7	=	4.7	=	5.6	=	5.8	=	4.7	=	5.5	=	5.1	=	4.5			<	4	9.9	270.381	C16H22N4	CCCc1cc(N)nc(c1)-c1cc(CCC)cc(N)n1	CCCc1cc(N)nc(c1)-c1cc(CCC)cc(N)n1	2	4.15	0	2	20	77.82
TCMDC-143601	Chagas	=	6.3	=	6	=	6.6	=	4.5	<	4.3	=	4.7	=	5.1	=	4.4	=	5.2	<	4.9	=	4.3	=	5.1	=	4.3	2.35	393.787	C17H15N3O2. HClO4	O[Cl](=O)(=O)=O.O=N(=O)c1ccc(cc1)C1=NCCNC(=C1)c1ccccc1	O=N(=O)c1ccc(cc1)C1=NCCNC(=C1)c1ccccc1	2	3.088	2	1	22	70.21
TCMDC-143602	Chagas	=	6.85	=	6.9	=	7	<	4.3	=	5.1	<	4.3	=	5	<	4.3	=	4.6	<	4.4	<	4	<	4.3	=	7.5	0.98	306.817	C15H15ClN2OS	Clc1ccc(Sc2cnccc2N2CCOCC2)cc1	Clc1ccc(Sc2cnccc2N2CCOCC2)cc1	2	3.901	1	0	20	25.36
TCMDC-143603	Leish	=	5.75	=	5.9	=	6	=	4.5	=	4.4	=	5.9	=	6.1	=	5.2	=	4.9	=	4.7	=	4.5			<	4	8.25	437.844	C19H28N4O. 3(HCl)	Cl.Cl.Cl.CCOc1cc(NCCCN2CCN(C)CC2)c2ncccc2c1	CCOc1cc(NCCCN2CCN(C)CC2)c2ncccc2c1	2	2.676	1	1	24	40.63
TCMDC-143604	Chagas	=	6.6	=	6.4	=	6.6	<	4.3	<	4.3	<	4.3	<	4.3	<	4.3	=	4.4	=	4.5	<	4	<	4.3	=	4.7	1	324.404	C18H16N2O2S	OCc1ccccc1Sc1ccc(cc1C#N)N1CCCC1=O	OCc1ccccc1Sc1ccc(cc1C#N)N1CCCC1=O	2	2.965	3	1	23	64.33
TCMDC-143605	Chagas	=	5.9	=	5	=	6	<	4.3	<	4.3	<	4.3	<	4.3	<	4.3	<	4.4	<	4.4	=	4.2	=	4.4	<	4	1.94	569.057	C14H18Cl2N4. 2(HI)	I.I.Clc1ccc(CN2CCN(CC2)C2=NCCN2)cc1Cl	Clc1ccc(CN2CCN(CC2)C2=NCCN2)cc1Cl	1	3.278	0	1	20	30.87
TCMDC-143606	Chagas	=	6.45	=	6.5	=	7.1	=	4.9	=	5.7	=	4.4	=	4.4	<	4.3	=	4.7	=	4.6	=	4.7	=	4.5	<	4	1.85	231.297	C12H17N5	CCCc1nc2nc(N)nc(N)c2cc1CC	CCCc1nc2nc(N)nc(N)c2cc1CC	2	2.666	3	2	17	90.71
TCMDC-143607	Leish	=	4.4	<	4.3	=	4.5	<	4.3	=	5.7	=	5.3	=	6	=	4.3	=	4.5	=	4.7	=	4.3			<	4	1.82	301.354	C18H15N5	Cc1cc(nc2nc(N)nc(N)c12)-c1cccc2ccccc12	Cc1cc(nc2nc(N)nc(N)c12)-c1cccc2ccccc12	4	3.902	3	2	23	90.71
TCMDC-143608	Chagas	=	6.5	=	6.2	=	6.9	=	4.8	=	5.1	=	5	=	5.1	<	4.3	=	8.1	=	8.3	=	4.6	=	4.7	<	4	7.07	274.665	C13H7ClN2O3	Clc1cccc(Oc2cccc(c2C#N)N(=O)=O)c1	Clc1cccc(Oc2cccc(c2C#N)N(=O)=O)c1	2	3.829	3	0	19	78.84
TCMDC-143609	HAT	=	6.6	=	6.1	=	7.2	=	4.4	=	5.1	=	4.7	=	4.9	=	4.6	=	6.8	=	6.7	=	4.7			=	4.3	3.23	227.018	C7H3BrN2O2	Brc1ccc(C#N)c(c1)N(=O)=O	Brc1ccc(C#N)c(c1)N(=O)=O	1	1.881	2	0	12	69.61
TCMDC-143610	Chagas	=	6.75	=	6.6	=	6.9	<	4.3	=	4.9	=	4.6	=	4.8	<	4.3	=	4.6	<	4.4	<	4	<	4.3	<	4	1.15	304.775	C15H16N4O. ClH	Cl.COc1ccccc1-c1c(C)[nH]c2nc(N)nc(C)c12	COc1ccccc1-c1c(C)[nH]c2nc(N)nc(C)c12	3	2.343	2	2	20	76.82
TCMDC-143611	Chagas	=	5.9	=	5.2	=	5.5	<	4.3	<	4.3	=	4.5	=	4.4	=	4.4	=	5.3	=	5.3	=	4.5	=	5	<	4	0.93	308.381	C17H20N6	CN(C)c1cc(C)c2cc(Cc3cnc(N)nc3N)ccc2n1	CN(C)c1cc(C)c2cc(Cc3cnc(N)nc3N)ccc2n1	3	2.781	2	2	23	93.95
TCMDC-143612	Chagas	=	5.6	=	5.5	=	5.7	<	4.3	=	4.9	<	4.3	=	5	<	4.3	=	6	=	5.9	=	4.4	<	4.3	<	4	2.34	225.311	C10H15N3OS	O=C(NCC1CCCCC1)c1cnns1	O=C(NCC1CCCCC1)c1cnns1	1	1.913	3	1	15	54.88
TCMDC-143613	Chagas	=	6.6	=	7.8	=	7.9	<	4.3	<	4.3	<	4.3	<	4.3	<	4.3	=	4.8	<	4.4	<	4	<	4.3	=	7.7	0.86	419.528	C25H29N3O3	O=C1CN(C2CCCc3c(OCc4ccncc4)cccc23)C(=O)N1C1CCCCC1	O=C1CN(C2CCCc3c(OCc4ccncc4)cccc23)C(=O)N1C1CCCCC1	2	3.803	3	0	31	62.74
TCMDC-143614	Chagas	=	6.9	=	6.6	=	6.7	<	4.3	=	5.5	<	4.3	<	4.3	<	4.3	<	4.4	<	4.4	<	4	<	4.3	=	6.9	3.88	307.826	C16H22ClN3O	CC(C)(C)C(O)(CCc1ccc(Cl)cc1)Cn1cncn1	CC(C)(C)C(O)(CCc1ccc(Cl)cc1)Cn1cncn1	2	3.26	3	1	21	50.94
TCMDC-143615	Chagas	=	6.4	=	6.4	=	6.4	=	4.5	<	4.3	<	4.3	<	4.3	<	4.3	=	5.1	=	5	<	4	<	4.3	<	4	2.37	546.669	C29H26N2O5S2	Cc1cccc(NS(=O)(=O)c2ccc3-c4ccc(cc4C(=O)c3c2)S(=O)(=O)Nc2cccc(C)c2C)c1C	Cc1cccc(NS(=O)(=O)c2ccc3-c4ccc(cc4C(=O)c3c2)S(=O)(=O)Nc2cccc(C)c2C)c1C	4	5.982	5	0	38	109.41
TCMDC-143616	Chagas	=	6.6	=	5.9	=	6.5	<	4.3	<	4.3	<	4.3	<	4.3	<	4.3	=	4.7	=	4.5	<	4	<	4.3	=	5	1.15	385.761	C17H12ClN5O4	Clc1ccc(NC(=O)Cn2cnc(n2)N(=O)=O)c(c1)C(=O)c1ccccc1	Clc1ccc(NC(=O)Cn2cnc(n2)N(=O)=O)c(c1)C(=O)c1ccccc1	3	2.826	5	1	27	122.7
TCMDC-143617	Chagas	=	6.4	=	5.5	=	6	<	4.3	<	4.3	=	5.2	<	4.3	=	4.9	=	5			<	4	=	5	<	4	3	446.532	C25H27FN6O	CCCCNc1nccc(n1)-c1c(nn2c(cccc12)N1CCOCC1)-c1ccc(F)cc1	CCCCNc1nccc(n1)-c1c(nn2c(cccc12)N1CCOCC1)-c1ccc(F)cc1	4	4.969	4	1	33	67.58
TCMDC-143618	Leish	=	4.5	=	4.8	=	5.1	<	4.3	=	5.1	=	5.7	=	5.8	=	5	=	4.6	=	4.6	=	5			<	4	22.86	322.707	C14H11ClN2O5	COc1ccc(cc1NC(=O)c1cc(Cl)ccc1O)N(=O)=O	COc1ccc(cc1NC(=O)c1cc(Cl)ccc1O)N(=O)=O	2	3.843	3	2	22	104.38
TCMDC-143619	HAT	<	4.3	<	4.3	<	4.3	<	4.3	<	4.3	<	4.3	<	4.3	<	4.3	=	6.6	=	6.3	<	4			<	4	1.12	307.303	C17H13N3O3	O=C(Nc1ccccc1C(=O)Nc1ccccn1)c1ccco1	O=C(Nc1ccccc1C(=O)Nc1ccccn1)c1ccco1	3	2.259	3	2	23	84.23
TCMDC-143620	Chagas	=	6.4	=	6.6	=	6.7	=	4.6	<	4.3	<	4.3	=	5.9	<	4.3	<	4.4	=	4.7	<	4	=	4.9	=	7.1	0.4	418.521	C23H22N4O2S	O=S(=O)(N1CCN(Cc2cccc(c2)-c2ccncc2)CC1)c1ccc(cc1)C#N	O=S(=O)(N1CCN(Cc2cccc(c2)-c2ccncc2)CC1)c1ccc(cc1)C#N	3	3.39	4	0	30	77.3
TCMDC-143621	Leish	=	5.5	=	4.9	=	5.1	=	5.3	=	5.4	=	5.7	=	5.9	<	4.3	<	4.4	<	4.4	=	4.3			<	4	3.49	292.343	C17H16N4O	COc1cccc(Nc2cc(C)nc(n2)-c2ccccn2)c1	COc1cccc(Nc2cc(C)nc(n2)-c2ccccn2)c1	3	3.7	3	1	22	59.93
TCMDC-143622	Chagas	=	6.2	=	6.2	=	6.3	<	4.3	=	4.4	=	4.5	=	4.5	<	4.3	=	4.7	=	4.6	=	4.3	=	4.8	=	4.6	0.44	423.965	C20H26ClN3O3S	CN(C)CCOc1ccc(cc1)N1CCN(CC1)S(=O)(=O)c1ccc(Cl)cc1	CN(C)CCOc1ccc(cc1)N1CCN(CC1)S(=O)(=O)c1ccc(Cl)cc1	2	4.109	2	0	28	53.09
TCMDC-143623	Chagas	=	6.1	=	6.5	=	6.6	=	4.9	=	4.4	<	4.3	=	4.6	=	4.6	=	4.6	=	4.5	=	4.3	=	4.8	<	4	0.81	407.966	C20H26ClN3O2S	CN(C)Cc1ccc(cc1)N1CCC(CC1)NS(=O)(=O)c1ccc(Cl)cc1	CN(C)Cc1ccc(cc1)N1CCC(CC1)NS(=O)(=O)c1ccc(Cl)cc1	2	3.427	2	1	27	52.65
TCMDC-143624	HAT	=	4.6	=	4.5	=	4.6	=	4.6	<	4.3	<	4.3	=	4.5	<	4.3	=	6.2	=	6.3	=	4.3			=	4.1	2.21	280.329	C13H20N4O3	CCCCn1c2noc(N)c2c(=O)n(CCCC)c1=O	CCCCn1c2noc(N)c2c(=O)n(CCCC)c1=O	2	2.944	3	1	20	96.05
TCMDC-143625	Chagas	=	5.7	=	6.1	=	6.4	<	4.3	<	4.3	<	4.3	<	4.3	<	4.3	=	4.7	=	4.8	<	4	<	4.3	<	4	2.16	326.377	C17H14N2O3S	Cc1cc(C)c(C#N)c(SCC(=O)c2ccc3OCOc3c2)n1	Cc1cc(C)c(C#N)c(SCC(=O)c2ccc3OCOc3c2)n1	2	3.726	3	0	23	72.21
TCMDC-143626	Chagas	=	6.4	=	6.5	=	6.6	<	4.3	<	4.3	=	4.5	=	4.7	=	4.4	=	4.9	=	4.6	<	4	=	4.8	=	7.8	2.52	553.436	C21H21BrN4O3. CH4O3S	CS(O)(=O)=O.CC(C)c1c(C(=O)c2cc(C)cc(Br)c2)n(Cc2ccnc(N)c2)c(=O)[nH]c1=O	CC(C)c1c(C(=O)c2cc(C)cc(Br)c2)n(Cc2ccnc(N)c2)c(=O)[nH]c1=O	3	3.506	3	2	29	110.84
TCMDC-143627	Leish	=	6.8							=	6.9	=	6	=	6	=	4.7					=	4.6			<	4	6.48	321.316	C17H12FN5O	Oc1c(ncc2cccnc12)-c1nnc(Cc2ccc(F)cc2)[nH]1	Oc1c(ncc2cccnc12)-c1nnc(Cc2ccc(F)cc2)[nH]1	4	2.622	5	2	24	87.58
TCMDC-143628	Leish	=	5.9	<	4.3	<	4.3	=	5.7	=	5.4	=	6	=	6	<	4.3	<	4.4	<	4.4	<	4			=	5.9	5.83	384.687	C13H10ClN5S. HBr	Br.Nc1nccc(n1)-c1csc(Nc2ccc(Cl)cc2)n1	Nc1nccc(n1)-c1csc(Nc2ccc(Cl)cc2)n1	3	3.587	3	2	20	76.72
TCMDC-143629	Leish	=	5.9							=	6.5	=	5.5	=	5.6	=	4.7					=	4.3			<	4	6.02	363.379	C19H17N5O3	COc1ccc(Cc2nnc([nH]2)-c2ncc3cccnc3c2O)cc1OC	COc1ccc(Cc2nnc([nH]2)-c2ncc3cccnc3c2O)cc1OC	4	2.367	5	2	27	106.04
TCMDC-143630	Leish									=	6.6	=	5.9	=	6	=	4.7					=	4.4			=	4.5	8.21	337.763	C17H12ClN5O	Oc1c(ncc2cccnc12)-c1nnc(Cc2ccc(Cl)cc2)[nH]1	Oc1c(ncc2cccnc12)-c1nnc(Cc2ccc(Cl)cc2)[nH]1	4	3.192	5	2	24	87.58
TCMDC-143631	Chagas	=	6.7	=	6.6	=	6.6	<	4.3	<	4.3	<	4.3	=	4.7	=	4.4	=	4.5	<	4.4	<	4	<	4.3	=	7.8	1.69	222.249	C14H10N2O	Oc1nccc2ccc(cc12)-c1ccncc1	Oc1nccc2ccc(cc12)-c1ccncc1	3	2.497	3	1	17	46.01
TCMDC-143632	Chagas	=	6.45	=	5.8	=	5.9	<	4.3	<	4.3	<	4.3	=	5.1	<	4.3	=	5	<	4.4	<	4	=	4.9	=	7.3	1.1	386.398	C16H18N2O2. C4H4O4	OC(=O)\C=C/C(O)=O.O=C(C1CC1)c1ccc(OCCCc2cnc[nH]2)cc1	O=C(C1CC1)c1ccc(OCCCc2cnc[nH]2)cc1	2	2.46	2	1	20	54.98
TCMDC-143633	Leish	=	6.7	=	6.7	=	6.7	=	4.8	=	6.5	=	5.4	=	5.5	=	4.7	=	6.1	=	5.8	=	4.4			<	4	2.63	317.353	C18H15N5O	Oc1c(ncc2cccnc12)-c1nnc(CCc2ccccc2)[nH]1	Oc1c(ncc2cccnc12)-c1nnc(CCc2ccccc2)[nH]1	4	2.858	5	2	24	87.58
TCMDC-143634	HAT	=	5.6	=	4.8	=	6.1	=	6.5	=	6.1	=	5.7	=	6	=	6.6	=	7.1	=	6.8	<	4			<	4	13.6	367.392	C16H13N7O2S	NS(=O)(=O)c1ccc(Nc2nccc(n2)-c2cnn3ncccc23)cc1	NS(=O)(=O)c1ccc(Nc2nccc(n2)-c2cnn3ncccc23)cc1	4	2.187	6	2	26	128.16
TCMDC-143635	HAT	=	5.7	=	4.6	=	6	=	5.3	=	6.1	=	5.7	=	6	=	6.2	=	6.8	=	6.7	=	4.8			=	4.8	15.35	366.404	C17H14N6O2S	CS(=O)(=O)c1ccc(Nc2nccc(n2)-c2cnn3ncccc23)cc1	CS(=O)(=O)c1ccc(Nc2nccc(n2)-c2cnn3ncccc23)cc1	4	2.43	6	1	26	102.14
TCMDC-143636	HAT	=	7.3	=	6.3	=	6.7	=	7.2	=	6.7	=	7.6	=	7.8	=	8	=	7.5	=	7.3	<	4			=	4.5	14.74	413.365	C19H14F3N7O	CC(=O)Nc1ccc(Nc2nccc(n2)-c2cnn3ncccc23)cc1C(F)(F)F	CC(=O)Nc1ccc(Nc2nccc(n2)-c2cnn3ncccc23)cc1C(F)(F)F	4	2.63	5	2	30	97.1
TCMDC-143637	Chagas	=	7.4	=	7.7	=	7.7	<	4.3	<	4.3	=	4.7	=	4.9	<	4.3	=	4.6	=	4.6	<	4	=	5	=	7.5	2.06	426.907	C22H23ClN4O3	CNc1cc(Cn2c(C(=O)c3cc(C)cc(Cl)c3)c(C(C)C)c(=O)[nH]c2=O)ccn1	CNc1cc(Cn2c(C(=O)c3cc(C)cc(Cl)c3)c(C(C)C)c(=O)[nH]c2=O)ccn1	3	4.154	3	2	30	96.85
TCMDC-143638	HAT	=	7.6	=	7.2	=	7.5	=	7.6	=	7.2	=	7.8	=	7.9	=	8.1	=	8.4	=	7.7	<	4			<	4	10.76	344.335	C18H12N6O2	O=C1OCc2ccc(Nc3nccc(n3)-c3cnn4ncccc34)cc12	O=C1OCc2ccc(Nc3nccc(n3)-c3cnn4ncccc34)cc12	4	2.7	5	1	26	94.3
TCMDC-143639	Leish	=	5.6	=	5.3	=	5.3	=	6	=	4.7	=	5	=	5.2	<	4.3	=	4.6	=	4.6	<	4			=	4.8	3.78	352.225	C14H10FN3S. BrH	Br.Fc1ccc(Nc2nc(cs2)-c2ccccn2)cc1	Fc1ccc(Nc2nc(cs2)-c2ccccn2)cc1	3	3.967	2	1	19	37.81
TCMDC-143640	HAT	<	4.3	<	4.3	<	4.3	<	4.3	<	4.3	<	4.3	<	4.3	<	4.3	=	7.4	=	7	<	4					0.73	408.959	C17H24N8S. HCl	Cl.NC(=N)Nc1nc(cs1)-c1ccc(NC(=N)NCCN2CCCC2)cc1	NC(=N)Nc1nc(cs1)-c1ccc(NC(=N)NCCN2CCCC2)cc1	2	1.635	1	6	26	125.94
TCMDC-143641	HAT	=	6.2	=	6.2	=	6.4	=	4.6	=	4.8	=	5.3	=	5.6	=	4.8	=	7	=	7	=	4.3			=	4.5	4.35	545.126	C16H16Br2N4OS. 2(HCl)	Cl.Cl.Brc1cc(Br)cc(CNCCCNc2nc(=O)c3sccc3[nH]2)c1	Brc1cc(Br)cc(CNCCCNc2nc(=O)c3sccc3[nH]2)c1	3	3.949	2	3	24	69.81
TCMDC-143642	HAT	<	4.3	<	4.3	=	4.5	<	4.3	<	4.3	<	4.3	<	4.3	<	4.3	=	6	=	6.1	<	4			<	4	1.59	425.332	C21H21BrN4O	Brc1ccc2[nH]cc(CNCCCNc3cc(=O)c4ccccc4[nH]3)c2c1	Brc1ccc2[nH]cc(CNCCCNc3cc(=O)c4ccccc4[nH]3)c2c1	4	2.951	1	4	27	72.71
TCMDC-143643	HAT	=	5.8	=	6.1	=	6.3	=	4.6	<	4.3	=	4.6	=	4.7	=	4.7	=	7.2	=	7	=	4.4			=	4.2	4.55	479.27	C18H20BrN3OS. 2(HCl)	Cl.Cl.Cc1cc(Br)sc1CNCCCNc1cc(=O)c2ccccc2[nH]1	Cc1cc(Br)sc1CNCCCNc1cc(=O)c2ccccc2[nH]1	3	2.93	1	3	24	56.92
TCMDC-143644	HAT	=	5.2	=	5.3	=	5.5	<	4.3	<	4.3	<	4.3	<	4.3	<	4.3	=	6.4	=	6.4	<	4			<	4	1.08	372.471	C24H24N2O2	O=C(NCC1CCCCN1C(=O)c1cccc2ccccc12)c1ccccc1	O=C(NCC1CCCCN1C(=O)c1cccc2ccccc12)c1ccccc1	3	4.196	2	1	28	49.41
TCMDC-143645	HAT	=	5.1	<	4.3	=	5.3	=	4.5	<	4.3	=	4.4	=	4.6	=	4.7	=	6.5	=	6.4	=	4.2			=	4.6	1.1	454.345	C18H18F3N3OS. 2(HCl)	Cl.Cl.FC(F)(F)c1csc(CNCCCNc2cc(=O)c3ccccc3[nH]2)c1	FC(F)(F)c1csc(CNCCCNc2cc(=O)c3ccccc3[nH]2)c1	3	2.532	1	3	26	56.92
TCMDC-143646	HAT	=	6.6	=	6.5	=	6.9	=	4.8	=	5	=	4.7	=	5.2	=	4.6	=	6.4	=	6.3	=	4.4			=	6	2.72	567.474	C26H30N4O6. 2(HCl)	Cl.Cl.COc1ccc2nccc(NC(=O)C3(CCN(CC(O)c4ccc5OCCOc5c4)CC3)OC)c2n1	COc1ccc2nccc(NC(=O)C3(CCN(CC(O)c4ccc5OCCOc5c4)CC3)OC)c2n1	3	2.669	5	2	36	115.27
TCMDC-143647	Leish	=	5.6	=	5.7	=	5.9	=	5.2	=	5.2	=	5.7	=	5.7	=	4.7	=	6.4	=	6.7	=	4.6			=	4.4	7.48	279.555	C10H8Cl2N2O. HCl	Cl.NCc1ccc2c(Cl)cc(Cl)c(O)c2n1	NCc1ccc2c(Cl)cc(Cl)c(O)c2n1	2	2.291	2	2	15	59.14
TCMDC-143648	HAT	=	4.5	=	4.3	=	4.4	<	4.3	<	4.3	<	4.3	=	4.6	=	4.6	=	6.5	=	6.3	=	4.1					0.75	465.556	C23H24FN7OS	Fc1ccc(CN(CCCNc2ns(=O)nc2NCc2ccncc2)c2ccccn2)cc1	Fc1ccc(CN(CCCNc2ns(=O)nc2NCc2ccncc2)c2ccccn2)cc1	4	2.506	4	2	33	95.93

## Sheet: LEGEND
CHARACTERISTICS	COLUMN NAME	DESCRIPTION	EXPERIMENTAL PROTOCOL IN "MATERIALS AND METHODS"
Compound ID	ChEMBL_CMPD_NUMBER	Compound ID for ChEMBL community_starting from last TCMDC ID number	na
Anti - Trypanosoma brucei activity	pIC50 T. brucei FLINT	pIC50 Trypanosoma brucei viability assay using fluorescence intensity	T. brucei growth inhibition: Fluorescent assay (Primary assay)
	pIC50 T. brucei LUM	pIC50 Trypanosoma brucei viability assay using luminiscence	T. brucei growth inhibition: Luminescent assay (Secondary hit confirmation assay)
Anti - Leishmania donovani activity	pIC50 L. donovani FLINT	pIC50 Leishmania donovani viability assay using fluorescence intensity	Axenic L. donovani assay (Primary Assay)
	pIC50 L. donovani Imag INF MAC	pIC50 Leishmania donovani Imaging: Infected Macrophages	Intra Macrophage L.donovani assay (Secondary hit confirmation assay)
	pIC50 L. donovani Imag AM MAC	pIC50 Leishmania donovani Imaging: Amastigotes/Macrophages	Intra Macrophage L.donovani assay (Secondary hit confirmation assay)
	pIC50 L. donovani Imag MAC	pIC50 Leishmania donovani Imaging: THP-1 Host Macrophages	Intra Macrophage L.donovani assay (Secondary hit confirmation assay)
Anti - Trypanosoma cruzi activity	pIC50 T. cruzi β-GAL	pIC50 Trypanosoma cruzi viability assay using β-GAL activity	T. cruzi intracellular reporter assay (Primary Assay)
	pIC50 T. cruzi imag INF CELL	pIC50 Trypanosoma cruzi Imaging: Infected Cells	T. cruzi intracellular imaging assay (Secondary hit confirmation assay)
	pIC50 T. cruzi imag AM CELL	pIC50 Trypanosoma cruzi Imaging: Amastigotes/Cell	T. cruzi intracellular imaging assay (Secondary hit confirmation assay)
	pIC50 T. cruzi imag CELL	pIC50 H2C9 Imaging: H9c2 Host Cardiomyocytes	T. cruzi intracellular imaging assay (Secondary hit confirmation assay)
HepG2 toxicity	pIC50 HepG2	pIC50 HepG2 human cell line viability assay using luminiscence	HepG2 cytotoxicity assay
NIH 3T3 toxicity	pIC50 3T3	pIC50 NIH 3T3 cell line viability assay using luminiscence	NIH-3T3 cytotoxicity (Secondary hit confirmation assay)
CYP51 activity	pIC50 T. cruzi CYP51	pIC50 CYP51 from Trypanosoma cruzi	Bibliographic reference [18]
Phisico-chemical properties	BOX	Chemical Boxes in which the compound is included (Leish, Chagas, HAT)	na
	MW	Molecular weight	na
	MF	Molecular formula	na
	SMILES	SMILES	na
	Parent SMILES	SMILES of parent compound wo salts	na
	aring parent	number of aromatic rings	na
	clogp parent	calculated partition-coefficient between n-octanol and water	na
	hba parent	hydrogen-bond acceptor	na
	hbd parent	hydrogen-bond donor	na
	heavy parent	number of heavy atoms (no hydrogen atoms)	na
	tpsa parent	total polar surface area	na
Promiscuity	IFI	inhibition frequency index: relative frequency with which a compound has scored more than 50% inhibition in an HTS assay	na
	ND	not determined
	NA	not applicable
